# Supplementary material for: Single-atom Ni-N4 provides a robust cellular NO sensor
Source: Nat Commun. 2020 Jun 24;11:3188. doi: 10.1038/s41467-020-17018-6 (PMC7314822; doi:10.1038/s41467-020-17018-6)
Supplement: Supplementary file 4 — Source Data [file 41467_2020_17018_MOESM4_ESM.zip]

Archive with 13 entries (12 files):
- Source Data-NCOMMS-20-00390/
- Source Data-NCOMMS-20-00390/Figure 2.xlsx
- Source Data-NCOMMS-20-00390/Figure 3.xlsx
- Source Data-NCOMMS-20-00390/Figure 4.xlsx
- Source Data-NCOMMS-20-00390/Supplementary Figure 10.xlsx
- Source Data-NCOMMS-20-00390/Supplementary Figure 11.xlsx
- Source Data-NCOMMS-20-00390/Supplementary Figure 12.xlsx
- Source Data-NCOMMS-20-00390/Supplementary Figure 2.xlsx
- Source Data-NCOMMS-20-00390/Supplementary Figure 3.xlsx
- Source Data-NCOMMS-20-00390/Supplementary Figure 5.xlsx
- Source Data-NCOMMS-20-00390/Supplementary Figure 6.xlsx
- Source Data-NCOMMS-20-00390/Supplementary Figure 7.xlsx
- Source Data-NCOMMS-20-00390/Supplementary Figure 8.xlsx
