# Supplementary material for: Single-atom Ni-N4 provides a robust cellular NO sensor
Source: Nat Commun. 2020 Jun 24;11:3188. doi: 10.1038/s41467-020-17018-6 (PMC7314822; doi:10.1038/s41467-020-17018-6)
Supplement: Supplementary file 4 — Source Data [file 41467_2020_17018_MOESM4_ESM.zip › Source Data-NCOMMS-20-00390/Figure 2.xlsx]

## Sheet: Figure 2a
Parameter X	Parameter Y1	Parameter Y2	Parameter Y3
8320.19	0.00707	0.00658	0.00666
8320.52	0.00727	0.00674	0.00695
8320.8	0.00746	0.0069	0.00727
8321.09	0.0077	0.00705	0.00754
8321.38	0.00793	0.0072	0.00771
8321.7	0.00817	0.00738	0.00789
8322	0.00844	0.00757	0.00809
8322.3	0.00872	0.00777	0.00831
8322.58	0.00901	0.00797	0.00854
8322.87	0.00927	0.00817	0.0088
8323.18	0.0096	0.00838	0.00912
8323.51	0.00994	0.00862	0.00949
8323.81	0.01029	0.00884	0.00976
8324.1	0.01066	0.00905	0.00986
8324.41	0.01108	0.00929	0.01001
8324.7	0.01148	0.00954	0.01048
8324.99	0.01193	0.0098	0.01107
8325.3	0.01244	0.01008	0.01155
8325.59	0.01294	0.01034	0.01186
8325.9	0.01351	0.01063	0.01225
8326.17	0.01411	0.01091	0.01275
8326.49	0.01478	0.01126	0.01336
8326.82	0.01556	0.01164	0.01384
8327.1	0.01632	0.01199	0.01428
8327.4	0.01714	0.01228	0.0149
8327.69	0.01809	0.01256	0.0156
8328	0.01918	0.01307	0.0163
8328.29	0.02036	0.01363	0.01693
8328.6	0.02174	0.01411	0.01781
8328.91	0.02325	0.01461	0.01903
8329.19	0.02502	0.01512	0.02037
8329.47	0.02712	0.01569	0.02181
8329.77	0.02992	0.01637	0.02361
8330.1	0.03342	0.01718	0.02585
8330.41	0.03728	0.01785	0.02842
8330.7	0.0424	0.01855	0.03181
8330.99	0.04959	0.01951	0.03648
8331.29	0.05924	0.02085	0.04254
8331.58	0.07246	0.02252	0.05029
8331.91	0.0911	0.02487	0.05966
8332.2	0.11133	0.02756	0.06858
8332.49	0.13582	0.03071	0.07718
8332.77	0.16176	0.03398	0.08433
8333.08	0.18928	0.03688	0.08917
8333.4	0.21458	0.03891	0.09277
8333.71	0.23794	0.03975	0.09552
8334.01	0.25895	0.03976	0.098
8334.31	0.27865	0.03939	0.10109
8334.59	0.29569	0.03913	0.10497
8334.9	0.31129	0.03932	0.11026
8335.22	0.32395	0.04038	0.11743
8335.5	0.33411	0.04229	0.1261
8335.78	0.34243	0.04498	0.13725
8336.08	0.35031	0.04901	0.15139
8336.37	0.35712	0.0541	0.1665
8336.7	0.36333	0.06072	0.18401
8337.01	0.36898	0.06788	0.20284
8337.3	0.37453	0.07492	0.22186
8337.6	0.38147	0.08243	0.2421
8337.9	0.38948	0.09036	0.26277
8338.19	0.3988	0.09893	0.28267
8338.5	0.40912	0.10885	0.30022
8338.81	0.42042	0.12067	0.31575
8339.09	0.43109	0.13384	0.32911
8339.36	0.4417	0.14926	0.342
8339.67	0.45253	0.16996	0.35606
8339.98	0.46263	0.19559	0.37033
8340.32	0.47207	0.22643	0.38533
8340.6	0.48018	0.25568	0.39836
8340.89	0.48861	0.2852	0.41159
8341.18	0.49827	0.31678	0.42707
8341.49	0.50843	0.34903	0.4452
8341.8	0.51985	0.3811	0.46465
8342.1	0.53246	0.41313	0.48471
8342.4	0.5456	0.43904	0.50475
8342.67	0.56041	0.45948	0.52459
8342.98	0.57745	0.48492	0.54805
8343.3	0.59648	0.51955	0.57491
8343.61	0.6148	0.55537	0.60331
8343.91	0.63386	0.59477	0.63216
8344.2	0.65324	0.63743	0.65651
8344.48	0.67346	0.68311	0.67986
8344.79	0.69578	0.74253	0.70955
8345.1	0.71792	0.80571	0.7422
8345.4	0.7394	0.86991	0.77496
8345.7	0.7624	0.93474	0.80781
8345.99	0.78446	0.99535	0.83935
8346.27	0.80653	1.0497	0.86841
8346.58	0.82909	1.10555	0.89968
8346.92	0.85055	1.16066	0.9324
8347.2	0.86764	1.20196	0.95788
8347.5	0.88473	1.24579	0.98442
8347.79	0.89975	1.28845	1.0088
8348.09	0.91256	1.3335	1.03206
8348.4	0.92269	1.38327	1.054
8348.7	0.93037	1.43385	1.07219
8349	0.93595	1.48542	1.08788
8349.28	0.93978	1.53358	1.1005
8349.59	0.94211	1.58149	1.11176
8349.89	0.94291	1.62008	1.12003
8350.21	0.94259	1.64758	1.12678
8350.5	0.94139	1.65813	1.13148
8350.78	0.93941	1.65498	1.13494
8351.07	0.93673	1.64027	1.13735
8351.39	0.93326	1.61162	1.13894
8351.7	0.92982	1.57588	1.13946
8352	0.92629	1.53534	1.13922
8352.3	0.92288	1.49114	1.13831
8352.59	0.91964	1.44679	1.13684
8352.87	0.91699	1.40357	1.13499
8353.18	0.91502	1.3577	1.13266
8353.5	0.91406	1.31167	1.13002
8353.81	0.91434	1.27123	1.12742
8354.09	0.91565	1.23765	1.12508
8354.39	0.91841	1.20576	1.12272
8354.7	0.92261	1.1775	1.12085
8355	0.92797	1.15346	1.11915
8355.32	0.93461	1.13131	1.1167
8355.6	0.94151	1.11356	1.11382
8355.87	0.94922	1.09746	1.11105
8356.18	0.95807	1.07965	1.10874
8356.5	0.96629	1.06085	1.1067
8356.8	0.97327	1.04132	1.10482
8357.11	0.97924	1.02029	1.10278
8357.39	0.98373	0.99962	1.10027
8357.69	0.98715	0.97711	1.09705
8357.99	0.98914	0.9533	1.09393
8358.29	0.98966	0.92854	1.09141
8358.6	0.98883	0.90436	1.08887
8358.9	0.98698	0.8819	1.08589
8359.2	0.98431	0.86105	1.08279
8359.48	0.98109	0.84316	1.08009
8359.79	0.97731	0.82604	1.07717
8360.11	0.97357	0.81091	1.07363
8360.42	0.97012	0.79946	1.06931
8360.69	0.96696	0.7932	1.06531
8360.99	0.96376	0.78781	1.06133
8361.3	0.96078	0.78119	1.05738
8361.61	0.95819	0.77901	1.05366
8361.91	0.95581	0.78059	1.05006
8362.19	0.95347	0.78278	1.04636
8362.47	0.95094	0.78682	1.04224
8362.8	0.94794	0.7946	1.03717
8363.1	0.94482	0.80427	1.0321
8363.4	0.94152	0.81597	1.02716
8363.71	0.93784	0.83001	1.0229
8364	0.93414	0.84367	1.0194
8364.29	0.93014	0.85727	1.01573
8364.6	0.92603	0.87502	1.01157
8364.91	0.92211	0.89576	1.00728
8365.21	0.91867	0.90635	1.00297
8365.5	0.91554	0.91265	0.9986
8365.78	0.91266	0.92056	0.99409
8366.08	0.91011	0.92782	0.98911
8366.4	0.90799	0.93264	0.98369
8366.69	0.9064	0.9348	0.97864
8367.02	0.90511	0.93482	0.97307
8367.32	0.90406	0.93278	0.96823
8367.59	0.9032	0.92946	0.96378
8367.88	0.90243	0.92471	0.9587
8368.2	0.90168	0.91837	0.95311
8368.51	0.90109	0.91138	0.94814
8368.79	0.90056	0.90469	0.944
8369.08	0.9001	0.89798	0.93973
8369.38	0.89978	0.89104	0.93414
8369.68	0.89967	0.88457	0.92869
8369.99	0.89985	0.87836	0.92432
8370.31	0.90025	0.87278	0.9206
8370.6	0.90089	0.86819	0.91714
8370.89	0.90182	0.86426	0.91365
8371.19	0.90312	0.86037	0.90986
8371.5	0.90483	0.85644	0.90567
8371.81	0.90672	0.85272	0.90186
8372.1	0.90886	0.84941	0.89867
8372.38	0.91135	0.84683	0.89594
8372.68	0.91448	0.84393	0.89326
8372.99	0.91779	0.83983	0.89063
8373.28	0.92119	0.8356	0.88837
8374.26	0.93397	0.82091	0.88248
8375.3	0.9494	0.8061	0.87806
8376.26	0.96525	0.79614	0.87484
8377.31	0.98259	0.79166	0.87486
8378.3	0.99974	0.79423	0.8744
8379.27	1.01614	0.8033	0.87753
8380.27	1.03082	0.81737	0.88022
8381.3	1.04126	0.8345	0.88384
8382.32	1.04602	0.85214	0.88785
8383.24	1.04528	0.86915	0.89305
8384.34	1.0393	0.88353	0.8982
8385.31	1.02965	0.89344	0.90332
8386.27	1.01611	0.90205	0.90996
8387.31	0.99953	0.91339	0.91708
8388.31	0.98352	0.93116	0.92394
8389.3	0.9686	0.95845	0.93067
8390.26	0.9554	0.98722	0.9367
8391.31	0.94323	1.02115	0.9448
8392.31	0.93323	1.05243	0.95165
8393.25	0.92506	1.07848	0.959
8394.33	0.91876	1.10484	0.96699
8395.3	0.91552	1.12404	0.97258
8396.28	0.91464	1.13726	0.9781
8397.31	0.91547	1.1494	0.98312
8398.3	0.9166	1.15956	0.98763
8399.28	0.91716	1.16755	0.99115
8400.27	0.91661	1.17195	0.99435
8401.3	0.91522	1.17	0.99696
8402.31	0.91369	1.16023	0.99832
8403.24	0.9127	1.14533	1.00012
8404.33	0.91288	1.12437	1.00112
8405.31	0.91449	1.10463	1.00235
8406.28	0.91764	1.08321	1.00397
8407.31	0.92224	1.06015	1.00561
8408.3	0.92738	1.04035	1.00721
8409.29	0.93203	1.02079	1.00832
8410.25	0.93591	1.00327	1.00921
8411.33	0.93946	0.98586	1.01048
8412.3	0.9428	0.97184	1.01009
8413.24	0.94679	0.9575	1.00948
8414.33	0.95232	0.94121	1.00941
8415.3	0.95848	0.9286	1.00949
8416.27	0.96547	0.91697	1.00886
8417.31	0.97275	0.90661	1.00969
8418.3	0.97937	0.89886	1.00922
8419.29	0.98565	0.89245	1.00781
8420.26	0.99193	0.88847	1.00724

## Sheet: Figure 2b
Parameter X	Parameter Y1	Parameter Y2	Parameter Y3
0	0.09897	0.00182	0.11188
0.03068	0.09393	0.02271	0.10923
0.06136	0.08011	0.04291	0.10136
0.09204	0.06206	0.05848	0.08859
0.12272	0.05013	0.06753	0.0716
0.1534	0.05652	0.06877	0.05218
0.18408	0.07527	0.06165	0.03606
0.21476	0.09361	0.04668	0.0382
0.24544	0.10466	0.02619	0.05995
0.27612	0.10543	0.01537	0.08811
0.3068	0.09561	0.03749	0.11661
0.33748	0.07774	0.06397	0.14253
0.36816	0.05909	0.08641	0.16378
0.39884	0.05453	0.10155	0.17879
0.42951	0.07068	0.10795	0.18658
0.46019	0.09353	0.10675	0.187
0.49087	0.11148	0.10324	0.18115
0.52155	0.11888	0.1073	0.17189
0.55223	0.11354	0.12732	0.16443
0.58291	0.09647	0.16174	0.16581
0.61359	0.07366	0.20313	0.1817
0.64427	0.06178	0.24487	0.21246
0.67495	0.07891	0.28319	0.25429
0.70563	0.11175	0.31756	0.30295
0.73631	0.14242	0.35056	0.35604
0.76699	0.16128	0.38668	0.41363
0.79767	0.16283	0.42983	0.47847
0.82835	0.1444	0.4805	0.55557
0.85903	0.10615	0.53465	0.65116
0.88971	0.05193	0.58489	0.77097
0.92039	0.02821	0.62274	0.91878
0.95107	0.09611	0.64119	1.09552
0.98175	0.16579	0.63698	1.29932
1.01243	0.22409	0.61319	1.52591
1.04311	0.26255	0.58197	1.76912
1.07379	0.27465	0.56563	2.0213
1.10447	0.25646	0.58931	2.27381
1.13515	0.2072	0.66288	2.51736
1.16583	0.12972	0.77276	2.74249
1.1965	0.03293	0.89464	2.93995
1.22718	0.08713	1.00638	3.10113
1.25786	0.20205	1.09307	3.21852
1.28854	0.30731	1.14914	3.286
1.31922	0.38996	1.18015	3.29921
1.3499	0.43898	1.20407	3.25581
1.38058	0.44652	1.2488	3.15559
1.41126	0.41005	1.34204	3.00059
1.44194	0.33742	1.49607	2.79502
1.47262	0.26433	1.70093	2.54517
1.5033	0.28375	1.93113	2.25917
1.53398	0.43319	2.15646	1.94675
1.56466	0.64429	2.34898	1.61899
1.59534	0.86957	2.48628	1.28821
1.62602	1.08157	2.55296	0.9684
1.6567	1.2609	2.54115	0.67762
1.68738	1.39591	2.45058	0.44716
1.71806	1.48723	2.28792	0.34126
1.74874	1.55582	2.06563	0.39211
1.77942	1.65131	1.80036	0.50514
1.8101	1.84771	1.51118	0.60897
1.84078	2.21113	1.21808	0.68126
1.87146	2.76397	0.9419	0.71752
1.90214	3.48636	0.70755	0.72068
1.93282	4.33818	0.55206	0.69847
1.9635	5.27259	0.51816	0.6627
1.99418	6.24034	0.59797	0.62859
2.02485	7.19117	0.73236	0.61232
2.05553	8.07539	0.87471	0.62522
2.08621	8.84591	0.99996	0.6679
2.11689	9.46062	1.09595	0.7309
2.14757	9.88497	1.16356	0.80095
2.17825	10.0941	1.22362	0.86601
2.20893	10.0747	1.32351	0.91716
2.23961	9.82582	1.52705	0.94866
2.27029	9.35917	1.87943	0.95763
2.30097	8.69826	2.38312	0.94366
2.33165	7.87681	3.00924	0.90848
2.36233	6.9363	3.71627	0.85573
2.39301	5.9231	4.45899	0.79074
2.42369	4.8852	5.19174	0.72023
2.45437	3.86905	5.87044	0.65208
2.48505	2.91674	6.45483	0.59448
2.51573	2.06413	6.91076	0.55443
2.54641	1.34105	7.2123	0.53534
2.57709	0.77811	7.34335	0.53542
2.60777	0.43914	7.29853	0.54855
2.63845	0.41307	7.08328	0.56722
2.66913	0.52632	6.71311	0.58499
2.69981	0.60862	6.21205	0.59744
2.73049	0.63157	5.61047	0.60221
2.76117	0.60246	4.94245	0.59851
2.79184	0.53364	4.24296	0.58672
2.82252	0.4351	3.54499	0.5679
2.8532	0.31283	2.87713	0.54347
2.88388	0.16978	2.26163	0.5149
2.91456	0.0148	1.71335	0.48353
2.94524	0.17239	1.24009	0.45045
2.97592	0.36213	0.84481	0.41655
3.0066	0.55592	0.53235	0.38254
3.03728	0.74471	0.32969	0.34915
3.06796	0.9193	0.30038	0.31725
3.09864	1.07169	0.39563	0.28789
3.12932	1.19619	0.50293	0.26234
3.16	1.29021	0.57936	0.24188
3.19068	1.35452	0.60995	0.2274
3.22136	1.39283	0.58761	0.21901
3.25204	1.41083	0.50935	0.21586
3.28272	1.41483	0.3759	0.21641
3.3134	1.41025	0.19179	0.21898
3.34408	1.40056	0.04894	0.22222
3.37476	1.38695	0.306	0.22536
3.40544	1.36891	0.59457	0.22817
3.43612	1.34529	0.89661	0.23081
3.4668	1.31555	1.20064	0.23353
3.49748	1.28064	1.49624	0.23641
3.52816	1.24358	1.77428	0.23915
3.55884	1.20966	2.02721	0.24108
3.58952	1.18685	2.24907	0.24121
3.62019	1.18581	2.43549	0.23848
3.65087	1.21924	2.58365	0.23197
3.68155	1.29943	2.69216	0.22116
3.71223	1.43438	2.76102	0.20608
3.74291	1.62491	2.79158	0.18759
3.77359	1.86445	2.78648	0.16757
3.80427	2.14074	2.74954	0.14923
3.83495	2.43792	2.68554	0.13711
3.86563	2.73806	2.5999	0.13551
3.89631	3.02241	2.49827	0.14548
3.92699	3.27259	2.38612	0.16376
3.95767	3.47175	2.26828	0.18552
3.98835	3.60565	2.14878	0.20662
4.01903	3.66372	2.03074	0.22415
4.04971	3.63983	1.91664	0.23628
4.08039	3.53286	1.80872	0.24206
4.11107	3.34711	1.70941	0.24133
4.14175	3.09247	1.62176	0.23465
4.17243	2.78481	1.54963	0.2233
4.20311	2.44679	1.49765	0.20929
4.23379	2.10984	1.47069	0.19522
4.26447	1.81712	1.47312	0.18404
4.29515	1.62322	1.50783	0.17833
4.32583	1.57633	1.57536	0.17924
4.35651	1.68193	1.67356	0.18594
4.38719	1.89671	1.79764	0.19605
4.41786	2.16548	1.94072	0.20679
4.44854	2.44653	2.09435	0.21574
4.47922	2.71343	2.24914	0.22114
4.5099	2.94994	2.39541	0.22196
4.54058	3.14587	2.52378	0.21779
4.57126	3.29466	2.62581	0.20875
4.60194	3.39209	2.69458	0.19543
4.63262	3.43572	2.72511	0.17877
4.6633	3.42474	2.71462	0.16001
4.69398	3.36	2.66264	0.14064
4.72466	3.24412	2.57086	0.12234
4.75534	3.08154	2.44282	0.10687
4.78602	2.87856	2.28351	0.0958
4.8167	2.64319	2.09879	0.08994
4.84738	2.38504	1.89491	0.08886
4.87806	2.11513	1.67792	0.09106
4.90874	1.84568	1.45315	0.09482
4.93942	1.5901	1.22483	0.09884
4.9701	1.36272	0.99568	0.10235
5.00078	1.17797	0.76677	0.10503
5.03146	1.04746	0.53752	0.10682
5.06214	0.9747	0.30608	0.10776
5.09282	0.9509	0.07116	0.10789
5.1235	0.95775	0.17584	0.10719
5.15418	0.97544	0.42794	0.10558
5.18486	0.98859	0.68839	0.10293
5.21553	0.98768	0.95377	0.09915
5.24621	0.96825	1.21838	0.09419
5.27689	0.92958	1.47433	0.0881
5.30757	0.87364	1.71216	0.08109
5.33825	0.80429	1.92164	0.07353
5.36893	0.7266	2.09284	0.06595
5.39961	0.64626	2.21698	0.05908
5.43029	0.56898	2.28735	0.05372
5.46097	0.4998	2.3	0.05055
5.49165	0.44221	2.25417	0.04984
5.52233	0.39743	2.15251	0.0512
5.55301	0.36407	2.00103	0.05385
5.58369	0.33884	1.80887	0.05695
5.61437	0.31795	1.58799	0.05986
5.64505	0.29838	1.3529	0.06218
5.67573	0.27853	1.12057	0.06377
5.70641	0.25809	0.91069	0.06463
5.73709	0.23766	0.74523	0.06489
5.76777	0.21824	0.64333	0.06475
5.79845	0.20075	0.60723	0.06445
5.82913	0.18587	0.61399	0.06419
5.85981	0.17403	0.63102	0.06412
5.89049	0.16573	0.63391	0.06431
5.92117	0.16173	0.60971	0.06473
5.95185	0.16291	0.55395	0.06531
5.98253	0.16959	0.46767	0.06592
6.0132	0.18081	0.35561	0.06644
6.04388	0.19415	0.22509	0.06674
6.07456	0.20626	0.08643	0.06672
6.10524	0.21344	0.06654	0.06631
6.13592	0.21232	0.19726	0.06548
6.1666	0.20025	0.31515	0.0642
6.19728	0.17605	0.41058	0.06251
6.22796	0.14147	0.47832	0.06046
6.25864	0.10642	0.51552	0.05815
6.28932	0.1023	0.52166	0.05574
6.32	0.15229	0.49839	0.05344
6.35068	0.23237	0.4493	0.0515
6.38136	0.32347	0.37953	0.05027
6.41204	0.4161	0.2955	0.05005
6.44272	0.50362	0.20526	0.0511
6.4734	0.58058	0.12303	0.0535
6.50408	0.64257	0.09318	0.05716
6.53476	0.68639	0.1464	0.06185
6.56544	0.71018	0.22279	0.06721
6.59612	0.7137	0.29757	0.07289
6.6268	0.69834	0.3655	0.07851
6.65748	0.66734	0.42555	0.08372
6.68816	0.62584	0.4781	0.0882
6.71884	0.58104	0.52411	0.09167
6.74952	0.54212	0.56474	0.09387
6.7802	0.51917	0.60105	0.0946
6.81087	0.52033	0.63362	0.09372
6.84155	0.54806	0.66235	0.09115
6.87223	0.59825	0.68626	0.08686
6.90291	0.66317	0.70347	0.08092
6.93359	0.73489	0.71145	0.07345
6.96427	0.80678	0.70739	0.06466
6.99495	0.87374	0.68862	0.05482
7.02563	0.93195	0.65312	0.04427
7.05631	0.9786	0.59979	0.03348
7.08699	1.01168	0.52874	0.02312
7.11767	1.02996	0.44135	0.01476
7.14835	1.03291	0.34047	0.01243
7.17903	1.02064	0.23159	0.01734
7.20971	0.99394	0.13133	0.02436
7.24039	0.95417	0.11673	0.03097
7.27107	0.90317	0.21568	0.03643
7.30175	0.84318	0.34104	0.04047
7.33243	0.77673	0.46893	0.04299
7.36311	0.70649	0.59212	0.04401
7.39379	0.63514	0.70578	0.04363
7.42447	0.56533	0.80545	0.04201
7.45515	0.49953	0.88673	0.03936
7.48583	0.43996	0.94547	0.03594
7.51651	0.38844	0.97817	0.03201
7.54719	0.34621	0.98252	0.02787
7.57787	0.31355	0.95796	0.02384
7.60854	0.28958	0.90615	0.02026
7.63922	0.27225	0.83141	0.01752
7.6699	0.25868	0.74107	0.01593
7.70058	0.24578	0.64575	0.01561
7.73126	0.2308	0.55913	0.01634
7.76194	0.21159	0.49598	0.01768
7.79262	0.18672	0.46578	0.01924
7.8233	0.15548	0.46492	0.02073
7.85398	0.11795	0.47784	0.02196
7.88466	0.0753	0.48691	0.02282
7.91534	0.03402	0.47928	0.02324
7.94602	0.04349	0.44798	0.02321
7.9767	0.09437	0.39094	0.0228
8.00738	0.15014	0.30987	0.02213

## Sheet: Figure 2c
Parameter X	Parameter Y1	Parameter Y2
0	0.11188	0.26561
0.03068	0.10923	0.26023
0.06136	0.10136	0.24426
0.09204	0.08859	0.21831
0.12272	0.0716	0.18351
0.1534	0.05218	0.1421
0.18408	0.03606	0.09914
0.21476	0.0382	0.07011
0.24544	0.05995	0.08367
0.27612	0.08811	0.12807
0.3068	0.11661	0.17866
0.33748	0.14253	0.22547
0.36816	0.16378	0.26323
0.39884	0.17879	0.28807
0.42951	0.18658	0.29696
0.46019	0.187	0.28771
0.49087	0.18115	0.25918
0.52155	0.17189	0.21145
0.55223	0.16443	0.14667
0.58291	0.16581	0.07468
0.61359	0.1817	0.07302
0.64427	0.21246	0.16694
0.67495	0.25429	0.27802
0.70563	0.30295	0.39203
0.73631	0.35604	0.50301
0.76699	0.41363	0.60687
0.79767	0.47847	0.70132
0.82835	0.55557	0.78647
0.85903	0.65116	0.86544
0.88971	0.77097	0.94464
0.92039	0.91878	1.03327
0.95107	1.09552	1.14147
0.98175	1.29932	1.27764
1.01243	1.52591	1.44586
1.04311	1.76912	1.64495
1.07379	2.0213	1.86898
1.10447	2.27381	2.10874
1.13515	2.51736	2.35306
1.16583	2.74249	2.59001
1.1965	2.93995	2.80764
1.22718	3.10113	2.99467
1.25786	3.21852	3.14103
1.28854	3.286	3.2383
1.31922	3.29921	3.28009
1.3499	3.25581	3.26232
1.38058	3.15559	3.18342
1.41126	3.00059	3.04439
1.44194	2.79502	2.84881
1.47262	2.54517	2.60265
1.5033	2.25917	2.31408
1.53398	1.94675	1.99313
1.56466	1.61899	1.65144
1.59534	1.28821	1.30208
1.62602	0.9684	0.96013
1.6567	0.67762	0.64574
1.68738	0.44716	0.39921
1.71806	0.34126	0.32003
1.74874	0.39211	0.42905
1.77942	0.50514	0.58116
1.8101	0.60897	0.7089
1.84078	0.68126	0.79459
1.87146	0.71752	0.83413
1.90214	0.72068	0.82882
1.93282	0.69847	0.78322
1.9635	0.6627	0.7044
1.99418	0.62859	0.60184
2.02485	0.61232	0.48806
2.05553	0.62522	0.38101
2.08621	0.6679	0.30824
2.11689	0.7309	0.29906
2.14757	0.80095	0.34786
2.17825	0.86601	0.41936
2.20893	0.91716	0.4872
2.23961	0.94866	0.5383
2.27029	0.95763	0.56675
2.30097	0.94366	0.57057
2.33165	0.90848	0.55026
2.36233	0.85573	0.50806
2.39301	0.79074	0.44753
2.42369	0.72023	0.37311
2.45437	0.65208	0.28974
2.48505	0.59448	0.2026
2.51573	0.55443	0.11686
2.54641	0.53534	0.03908
2.57709	0.53542	0.04094
2.60777	0.54855	0.09748
2.63845	0.56722	0.1416
2.66913	0.58499	0.17064
2.69981	0.59744	0.18437
2.73049	0.60221	0.18361
2.76117	0.59851	0.17006
2.79184	0.58672	0.14607
2.82252	0.5679	0.11454
2.8532	0.54347	0.0789
2.88388	0.5149	0.04421
2.91456	0.48353	0.02705
2.94524	0.45045	0.04634
2.97592	0.41655	0.07211
3.0066	0.38254	0.09299
3.03728	0.34915	0.10661
3.06796	0.31725	0.11228
3.09864	0.28789	0.11015
3.12932	0.26234	0.10096
3.16	0.24188	0.0859
3.19068	0.2274	0.06647
3.22136	0.21901	0.04437
3.25204	0.21586	0.02134
3.28272	0.21641	0.00144
3.3134	0.21898	0.02115
3.34408	0.22222	0.03785
3.37476	0.22536	0.0503
3.40544	0.22817	0.058
3.43612	0.23081	0.06088
3.4668	0.23353	0.05921
3.49748	0.23641	0.05366
3.52816	0.23915	0.0452
3.55884	0.24108	0.03521
3.58952	0.24121	0.02578
3.62019	0.23848	0.02039
3.65087	0.23197	0.02192
3.68155	0.22116	0.02752
3.71223	0.20608	0.03312
3.74291	0.18759	0.03682
3.77359	0.16757	0.0379
3.80427	0.14923	0.03624
3.83495	0.13711	0.03211
3.86563	0.13551	0.02616
3.89631	0.14548	0.01955
3.92699	0.16376	0.01458
3.95767	0.18552	0.01481
3.98835	0.20662	0.01972
4.01903	0.22415	0.0257
4.04971	0.23628	0.03074
4.08039	0.24206	0.03398
4.11107	0.24133	0.03501
4.14175	0.23465	0.03374
4.17243	0.2233	0.03027
4.20311	0.20929	0.02491
4.23379	0.19522	0.01809
4.26447	0.18404	0.01039
4.29515	0.17833	0.00308
4.32583	0.17924	0.00659
4.35651	0.18594	0.01362
4.38719	0.19605	0.01962
4.41786	0.20679	0.02408
4.44854	0.21574	0.02673
4.47922	0.22114	0.02748
4.5099	0.22196	0.02634
4.54058	0.21779	0.02347
4.57126	0.20875	0.01915
4.60194	0.19543	0.01374
4.63262	0.17877	0.00768
4.6633	0.16001	0.00191
4.69398	0.14064	0.00532
4.72466	0.12234	0.01087
4.75534	0.10687	0.01562
4.78602	0.0958	0.01925
4.8167	0.08994	0.02162
4.84738	0.08886	0.02266
4.87806	0.09106	0.02243
4.90874	0.09482	0.02107
4.93942	0.09884	0.0188
4.9701	0.10235	0.01592
5.00078	0.10503	0.01279
5.03146	0.10682	0.00987
5.06214	0.10776	0.00771
5.09282	0.10789	0.00682
5.1235	0.10719	0.00706
5.15418	0.10558	0.00767
5.18486	0.10293	0.00803
5.21553	0.09915	0.00785
5.24621	0.09419	0.00706
5.27689	0.0881	0.00572
5.30757	0.08109	0.00401
5.33825	0.07353	0.00232
5.36893	0.06595	0.00207
5.39961	0.05908	0.00365
5.43029	0.05372	0.00547
5.46097	0.05055	0.00704
5.49165	0.04984	0.00817
5.52233	0.0512	0.0088
5.55301	0.05385	0.00889
5.58369	0.05695	0.00846
5.61437	0.05986	0.00759
5.64505	0.06218	0.00637
5.67573	0.06377	0.00491
5.70641	0.06463	0.00338
5.73709	0.06489	0.00202
5.76777	0.06475	0.00146
5.79845	0.06445	0.00207
5.82913	0.06419	0.00293
5.85981	0.06412	0.0036
5.89049	0.06431	0.00399
5.92117	0.06473	0.00409
5.95185	0.06531	0.00394
5.98253	0.06592	0.0036
6.0132	0.06644	0.00317
6.04388	0.06674	0.00274
6.07456	0.06672	0.00244

## Sheet: Figure 2d
Parameter X1	Parameter Y1	Parameter X2	Parameter Y2
8330.57	0.03059	8330.7	0.03181
8331.45	0.0352	8330.99	0.03648
8332.25	0.0409	8331.29	0.04254
8332.97	0.04807	8331.58	0.05029
8333.62	0.05728	8331.91	0.05966
8334.19	0.06933	8332.2	0.06858
8334.68	0.08535	8332.49	0.07718
8335.1	0.10656	8332.77	0.08433
8335.27	0.11801	8333.08	0.08917
8335.66	0.1562	8333.4	0.09277
8336.06	0.21066	8333.71	0.09552
8336.45	0.26774	8334.01	0.098
8336.84	0.31337	8334.31	0.10109
8337.24	0.35199	8334.59	0.10497
8337.63	0.39181	8334.9	0.11026
8338.03	0.43739	8335.22	0.11743
8338.42	0.48891	8335.5	0.1261
8338.81	0.54143	8335.78	0.13725
8339.21	0.58718	8336.08	0.15139
8339.6	0.62187	8336.37	0.1665
8340	0.64637	8336.7	0.18401
8340.26	0.65754	8337.01	0.20284
8340.67	0.66742	8337.3	0.22186
8341.09	0.67103	8337.6	0.2421
8341.54	0.67446	8337.9	0.26277
8342.01	0.68018	8338.19	0.28267
8342.5	0.68629	8338.5	0.30022
8343	0.6946	8338.81	0.31575
8343.52	0.70941	8339.09	0.32911
8344.07	0.7308	8339.36	0.342
8344.63	0.75316	8339.67	0.35606
8345.21	0.77123	8339.98	0.37033
8345.81	0.7872	8340.32	0.38533
8346.43	0.80782	8340.6	0.39836
8347.07	0.83756	8340.89	0.41159
8347.72	0.87767	8341.18	0.42707
8348.4	0.9276	8341.49	0.4452
8349.1	0.98448	8341.8	0.46465
8349.81	1.04164	8342.1	0.48471
8350.54	1.09076	8342.4	0.50475
8351.3	1.13102	8342.67	0.52459
8352.07	1.17099	8342.98	0.54805
8352.86	1.20657	8343.3	0.57491
8353.67	1.21204	8343.61	0.60331
8354.5	1.18215	8343.91	0.63216
8355.34	1.13825	8344.2	0.65651
8356.21	1.09497	8344.48	0.67986
8357.1	1.05717	8344.79	0.70955
8358	1.0269	8345.1	0.7422
8358.92	1.00382	8345.4	0.77496
8359.87	0.98621	8345.7	0.80781
8360.83	0.97294	8345.99	0.83935
8361.81	0.96409	8346.27	0.86841
8362.81	0.95969	8346.58	0.89968
8363.83	0.95863	8346.92	0.9324
8364.87	0.95896	8347.2	0.95788
8365.93	0.95895	8347.5	0.98442
8367	0.95842	8347.79	1.0088
8368.1	0.95835	8348.09	1.03206
8369.21	0.95905	8348.4	1.054
8370.35	0.9592	8348.7	1.07219
8371.5	0.95763	8349	1.08788
8372.67	0.95518	8349.28	1.1005
8373.86	0.95433	8349.59	1.11176
8375.07	0.95734	8349.89	1.12003
8376.3	0.96466	8350.21	1.12678
8377.55	0.97408	8350.5	1.13148
8378.81	0.98222	8350.78	1.13494
8380.1	0.9868	8351.07	1.13735
8381.4	0.98783	8351.39	1.13894
8382.73	0.98682	8351.7	1.13946
8384.07	0.98567	8352	1.13922
8385.43	0.98569	8352.3	1.13831
8386.82	0.98746	8352.59	1.13684
8388.22	0.99085	8352.87	1.13499
8389.63	0.99573	8353.18	1.13266
8391.07	1.0018	8353.5	1.13002
8392.53	1.00859	8353.81	1.12742
8394.01	1.01513	8354.09	1.12508
8395.5	1.02048	8354.39	1.12272
8397.02	1.02416	8354.7	1.12085
8398.55	1.02628	8355	1.11915
8400.1	1.02715	8355.32	1.1167
8401.67	1.02711	8355.6	1.11382
8403.26	1.02633	8355.87	1.11105
8404.87	1.02507	8356.18	1.10874
8406.5	1.02361	8356.5	1.1067
8408.15	1.0222	8356.8	1.10482
8409.82	1.02095	8357.11	1.10278
8411.5	1.0198	8357.39	1.10027
8413.21	1.01882	8357.69	1.09705
8414.93	1.01823	8357.99	1.09393
8416.67	1.01826	8358.29	1.09141
8418.44	1.01895	8358.6	1.08887
8420.22	1.01992	8358.9	1.08589
8422.02	1.02069	8359.2	1.08279
8423.84	1.0207	8359.48	1.08009
8425.68	1.01973	8359.79	1.07717
8427.53	1.01793	8360.11	1.07363
8429.41	1.01561	8360.42	1.06931
		8360.69	1.06531
		8360.99	1.06133
		8361.3	1.05738
		8361.61	1.05366
		8361.91	1.05006
		8362.19	1.04636
		8362.47	1.04224
		8362.8	1.03717
		8363.1	1.0321
		8363.4	1.02716
		8363.71	1.0229
		8364	1.0194
		8364.29	1.01573
		8364.6	1.01157
		8364.91	1.00728
		8365.21	1.00297
		8365.5	0.9986
		8365.78	0.99409
		8366.08	0.98911
		8366.4	0.98369
		8366.69	0.97864
		8367.02	0.97307
		8367.32	0.96823
		8367.59	0.96378
		8367.88	0.9587
		8368.2	0.95311
		8368.51	0.94814
		8368.79	0.944
		8369.08	0.93973
		8369.38	0.93414
		8369.68	0.92869
		8369.99	0.92432
		8370.31	0.9206
		8370.6	0.91714
		8370.89	0.91365
		8371.19	0.90986
		8371.5	0.90567
		8371.81	0.90186
		8372.1	0.89867
		8372.38	0.89594
		8372.68	0.89326
		8372.99	0.89063
		8373.28	0.88837
		8374.26	0.88248
		8375.3	0.87806
		8376.26	0.87484
		8377.31	0.87486
		8378.3	0.8744
		8379.27	0.87753
		8380.27	0.88022
		8381.3	0.88384
		8382.32	0.88785
		8383.24	0.89305
		8384.34	0.8982
		8385.31	0.90332
		8386.27	0.90996
		8387.31	0.91708
		8388.31	0.92394
		8389.3	0.93067
		8390.26	0.9367
		8391.31	0.9448
		8392.31	0.95165
		8393.25	0.959
		8394.33	0.96699
		8395.3	0.97258
		8396.28	0.9781
		8397.31	0.98312
		8398.3	0.98763
		8399.28	0.99115
		8400.27	0.99435
		8401.3	0.99696
		8402.31	0.99832
		8403.24	1.00012
		8404.33	1.00112
		8405.31	1.00235
		8406.28	1.00397
		8407.31	1.00561
		8408.3	1.00721
		8409.29	1.00832
		8410.25	1.00921
		8411.33	1.01048
		8412.3	1.01009
		8413.24	1.00948
		8414.33	1.00941
		8415.3	1.00949
		8416.27	1.00886
		8417.31	1.00969
		8418.3	1.00922
		8419.29	1.00781
		8420.26	1.00724
		8421.3	1.00656
		8422.32	1.00533
		8423.26	1.00465
		8424.32	1.00382
		8425.3	1.00153
		8426.3	0.99838
		8427.27	0.99581
		8428.31	0.9925
		8429.31	0.99043
		8430.26	0.98821
