# Supplementary material for: Single-atom Ni-N4 provides a robust cellular NO sensor
Source: Nat Commun. 2020 Jun 24;11:3188. doi: 10.1038/s41467-020-17018-6 (PMC7314822; doi:10.1038/s41467-020-17018-6)
Supplement: Supplementary file 4 — Source Data [file 41467_2020_17018_MOESM4_ESM.zip › Source Data-NCOMMS-20-00390/Figure 3.xlsx]

## Sheet: Figure 3a
Parameter X	Parameter Y1	Parameter Y2	Parameter Y3	Parameter Y4
0	-9.45e-06	-1.992e-06	-3.871e-06	-2.859e-06
0.001	-8.255e-06	-6.312e-07	-2.699e-06	-1.666e-06
0.002	-6.914e-06	5.925e-07	-1.598e-06	-3.899e-07
0.003	-5.84e-06	1.416e-06	-8.4e-07	5.626e-07
0.004	-5.012e-06	1.994e-06	-2.964e-07	1.257e-06
0.005	-4.367e-06	2.424e-06	1.176e-07	1.771e-06
0.006	-3.843e-06	2.761e-06	4.574e-07	2.17e-06
0.007	-3.391e-06	3.051e-06	7.596e-07	2.507e-06
0.008	-3.017e-06	3.265e-06	9.994e-07	2.767e-06
0.009	-2.695e-06	3.448e-06	1.213e-06	2.985e-06
0.01	-2.397e-06	3.615e-06	1.414e-06	3.181e-06
0.011	-2.126e-06	3.765e-06	1.599e-06	3.353e-06
0.012	-1.879e-06	3.895e-06	1.768e-06	3.507e-06
0.013	-1.642e-06	4.029e-06	1.935e-06	3.657e-06
0.014	-1.42e-06	4.142e-06	2.082e-06	3.791e-06
0.015	-1.224e-06	4.229e-06	2.21e-06	3.896e-06
0.016	-1.033e-06	4.332e-06	2.346e-06	4.006e-06
0.017	-8.49e-07	4.425e-06	2.476e-06	4.115e-06
0.018	-6.78e-07	4.506e-06	2.593e-06	4.207e-06
0.019	-5.069e-07	4.597e-06	2.717e-06	4.307e-06
0.02	-3.299e-07	4.692e-06	2.841e-06	4.414e-06
0.021	-1.83e-07	4.754e-06	2.936e-06	4.488e-06
0.022	-4.15e-08	4.82e-06	3.036e-06	4.56e-06
0.023	1.023e-07	4.892e-06	3.137e-06	4.636e-06
0.024	2.356e-07	4.953e-06	3.23e-06	4.71e-06
0.025	3.662e-07	5.013e-06	3.321e-06	4.778e-06
0.026	5.039e-07	5.086e-06	3.422e-06	4.855e-06
0.027	6.242e-07	5.139e-06	3.503e-06	4.916e-06
0.028	7.326e-07	5.18e-06	3.572e-06	4.965e-06
0.029	8.478e-07	5.235e-06	3.655e-06	5.022e-06
0.03	9.599e-07	5.287e-06	3.735e-06	5.079e-06
0.031	1.064e-06	5.332e-06	3.808e-06	5.127e-06
0.032	1.181e-06	5.396e-06	3.896e-06	5.193e-06
0.033	1.295e-06	5.453e-06	3.977e-06	5.258e-06
0.034	1.382e-06	5.481e-06	4.034e-06	5.293e-06
0.035	1.476e-06	5.522e-06	4.098e-06	5.337e-06
0.036	1.572e-06	5.569e-06	4.168e-06	5.386e-06
0.037	1.662e-06	5.609e-06	4.233e-06	5.429e-06
0.038	1.753e-06	5.65e-06	4.297e-06	5.472e-06
0.039	1.848e-06	5.699e-06	4.367e-06	5.525e-06
0.04	1.927e-06	5.729e-06	4.422e-06	5.559e-06
0.041	2.002e-06	5.757e-06	4.471e-06	5.59e-06
0.042	2.085e-06	5.795e-06	4.531e-06	5.631e-06
0.043	2.163e-06	5.829e-06	4.59e-06	5.67e-06
0.044	2.239e-06	5.862e-06	4.642e-06	5.704e-06
0.045	2.331e-06	5.915e-06	4.713e-06	5.757e-06
0.046	2.412e-06	5.948e-06	4.768e-06	5.798e-06
0.047	2.469e-06	5.964e-06	4.807e-06	5.817e-06
0.048	2.539e-06	5.996e-06	4.86e-06	5.851e-06
0.049	2.612e-06	6.029e-06	4.91e-06	5.884e-06
0.05	2.674e-06	6.055e-06	4.956e-06	5.912e-06
0.051	2.744e-06	6.088e-06	5.008e-06	5.946e-06
0.052	2.821e-06	6.127e-06	5.065e-06	5.987e-06
0.053	2.872e-06	6.139e-06	5.096e-06	6.004e-06
0.054	2.927e-06	6.157e-06	5.137e-06	6.025e-06
0.055	2.987e-06	6.185e-06	5.18e-06	6.053e-06
0.056	3.046e-06	6.206e-06	5.222e-06	6.077e-06
0.057	3.101e-06	6.23e-06	5.263e-06	6.101e-06
0.058	3.175e-06	6.279e-06	5.323e-06	6.146e-06
0.059	3.231e-06	6.295e-06	5.361e-06	6.171e-06
0.06	3.274e-06	6.304e-06	5.389e-06	6.183e-06
0.061	3.331e-06	6.327e-06	5.428e-06	6.21e-06
0.062	3.383e-06	6.351e-06	5.469e-06	6.234e-06
0.063	3.432e-06	6.368e-06	5.505e-06	6.254e-06
0.064	3.486e-06	6.397e-06	5.548e-06	6.278e-06
0.065	3.54e-06	6.424e-06	5.588e-06	6.308e-06
0.066	3.578e-06	6.425e-06	5.612e-06	6.32e-06
0.067	3.625e-06	6.448e-06	5.646e-06	6.336e-06
0.068	3.674e-06	6.468e-06	5.682e-06	6.358e-06
0.069	3.716e-06	6.484e-06	5.714e-06	6.376e-06
0.07	3.762e-06	6.505e-06	5.753e-06	6.398e-06
0.071	3.828e-06	6.546e-06	5.804e-06	6.436e-06
0.072	3.867e-06	6.553e-06	5.826e-06	6.45e-06
0.073	3.902e-06	6.559e-06	5.851e-06	6.459e-06
0.074	3.945e-06	6.582e-06	5.885e-06	6.479e-06
0.075	3.986e-06	6.596e-06	5.914e-06	6.497e-06
0.076	4.026e-06	6.607e-06	5.942e-06	6.51e-06
0.077	4.074e-06	6.635e-06	5.979e-06	6.533e-06
0.078	4.114e-06	6.649e-06	6.01e-06	6.554e-06
0.079	4.139e-06	6.648e-06	6.024e-06	6.557e-06
0.08	4.177e-06	6.664e-06	6.053e-06	6.572e-06
0.081	4.216e-06	6.678e-06	6.082e-06	6.586e-06
0.082	4.25e-06	6.69e-06	6.105e-06	6.599e-06
0.083	4.292e-06	6.713e-06	6.139e-06	6.622e-06
0.084	4.346e-06	6.742e-06	6.182e-06	6.655e-06
0.085	4.37e-06	6.741e-06	6.194e-06	6.657e-06
0.086	4.397e-06	6.747e-06	6.215e-06	6.662e-06
0.087	4.431e-06	6.763e-06	6.243e-06	6.677e-06
0.088	4.466e-06	6.776e-06	6.266e-06	6.689e-06
0.089	4.496e-06	6.784e-06	6.289e-06	6.701e-06
0.09	4.538e-06	6.81e-06	6.322e-06	6.725e-06
0.091	4.567e-06	6.816e-06	6.344e-06	6.734e-06
0.092	4.586e-06	6.815e-06	6.356e-06	6.733e-06
0.093	4.62e-06	6.831e-06	6.384e-06	6.748e-06
0.094	4.653e-06	6.842e-06	6.407e-06	6.763e-06
0.095	4.681e-06	6.849e-06	6.426e-06	6.771e-06
0.096	4.721e-06	6.876e-06	6.459e-06	6.796e-06
0.097	4.763e-06	6.897e-06	6.49e-06	6.82e-06
0.098	4.777e-06	6.894e-06	6.495e-06	6.815e-06
0.099	4.802e-06	6.902e-06	6.514e-06	6.824e-06
0.1	4.833e-06	6.912e-06	6.54e-06	6.836e-06
0.101	4.859e-06	6.918e-06	6.558e-06	6.844e-06
0.102	4.888e-06	6.932e-06	6.579e-06	6.854e-06
0.103	4.94e-06	6.969e-06	6.62e-06	6.888e-06
0.104	4.954e-06	6.962e-06	6.625e-06	6.889e-06
0.105	4.965e-06	6.954e-06	6.631e-06	6.882e-06
0.106	4.99e-06	6.964e-06	6.65e-06	6.888e-06
0.107	5.013e-06	6.971e-06	6.665e-06	6.898e-06
0.108	5.035e-06	6.977e-06	6.68e-06	6.9e-06
0.109	5.073e-06	7.007e-06	6.714e-06	6.926e-06
0.11	5.1e-06	7.015e-06	6.734e-06	6.942e-06
0.111	5.109e-06	7.007e-06	6.737e-06	6.934e-06
0.112	5.133e-06	7.016e-06	6.754e-06	6.94e-06
0.113	5.158e-06	7.027e-06	6.772e-06	6.95e-06
0.114	5.176e-06	7.031e-06	6.786e-06	6.956e-06
0.115	5.201e-06	7.043e-06	6.806e-06	6.968e-06
0.116	5.231e-06	7.061e-06	6.828e-06	6.982e-06
0.117	5.244e-06	7.055e-06	6.833e-06	6.98e-06
0.118	5.26e-06	7.062e-06	6.844e-06	6.98e-06
0.119	5.283e-06	7.07e-06	6.862e-06	6.989e-06
0.12	5.304e-06	7.078e-06	6.876e-06	6.996e-06
0.121	5.322e-06	7.084e-06	6.889e-06	7.002e-06
0.122	5.363e-06	7.113e-06	6.925e-06	7.03e-06
0.123	5.383e-06	7.115e-06	6.932e-06	7.034e-06
0.124	5.39e-06	7.109e-06	6.938e-06	7.026e-06
0.125	5.41e-06	7.12e-06	6.954e-06	7.035e-06
0.126	5.429e-06	7.128e-06	6.968e-06	7.045e-06
0.127	5.445e-06	7.13e-06	6.978e-06	7.047e-06
0.128	5.471e-06	7.147e-06	6.997e-06	7.059e-06
0.129	5.497e-06	7.158e-06	7.014e-06	7.072e-06
0.13	5.501e-06	7.147e-06	7.012e-06	7.063e-06
0.131	5.515e-06	7.155e-06	7.023e-06	7.065e-06
0.132	5.535e-06	7.162e-06	7.038e-06	7.073e-06
0.133	5.549e-06	7.165e-06	7.046e-06	7.075e-06
0.134	5.57e-06	7.176e-06	7.063e-06	7.083e-06
0.135	5.608e-06	7.202e-06	7.095e-06	7.109e-06
0.136	5.618e-06	7.196e-06	7.097e-06	7.106e-06
0.137	5.622e-06	7.194e-06	7.1e-06	7.102e-06
0.138	5.641e-06	7.203e-06	7.113e-06	7.108e-06
0.139	5.659e-06	7.21e-06	7.123e-06	7.112e-06
0.14	5.671e-06	7.213e-06	7.132e-06	7.117e-06
0.141	5.693e-06	7.229e-06	7.151e-06	7.128e-06
0.142	5.711e-06	7.236e-06	7.162e-06	7.133e-06
0.143	5.716e-06	7.227e-06	7.159e-06	7.126e-06
0.144	5.733e-06	7.237e-06	7.172e-06	7.132e-06
0.145	5.746e-06	7.246e-06	7.185e-06	7.138e-06
0.146	5.758e-06	7.247e-06	7.191e-06	7.138e-06
0.147	5.779e-06	7.26e-06	7.209e-06	7.15e-06
0.148	5.814e-06	7.282e-06	7.233e-06	7.172e-06
0.149	5.817e-06	7.275e-06	7.229e-06	7.165e-06
0.15	5.824e-06	7.271e-06	7.236e-06	7.162e-06
0.151	5.841e-06	7.283e-06	7.247e-06	7.169e-06
0.152	5.854e-06	7.287e-06	7.256e-06	7.174e-06
0.153	5.866e-06	7.291e-06	7.263e-06	7.174e-06
0.154	5.892e-06	7.312e-06	7.283e-06	7.192e-06
0.155	5.901e-06	7.307e-06	7.288e-06	7.191e-06
0.156	5.9e-06	7.299e-06	7.283e-06	7.182e-06
0.157	5.914e-06	7.306e-06	7.293e-06	7.184e-06
0.158	5.928e-06	7.31e-06	7.302e-06	7.187e-06
0.159	5.936e-06	7.313e-06	7.306e-06	7.187e-06
0.16	5.96e-06	7.333e-06	7.325e-06	7.203e-06
0.161	5.984e-06	7.346e-06	7.344e-06	7.219e-06
0.162	5.984e-06	7.334e-06	7.337e-06	7.208e-06
0.163	5.992e-06	7.339e-06	7.343e-06	7.207e-06
0.164	6.004e-06	7.344e-06	7.353e-06	7.211e-06
0.165	6.015e-06	7.349e-06	7.359e-06	7.212e-06
0.166	6.027e-06	7.354e-06	7.367e-06	7.217e-06
0.167	6.049e-06	7.368e-06	7.384e-06	7.23e-06
0.168	6.055e-06	7.363e-06	7.382e-06	7.226e-06
0.169	6.057e-06	7.365e-06	7.383e-06	7.219e-06
0.17	6.072e-06	7.369e-06	7.393e-06	7.227e-06
0.171	6.081e-06	7.372e-06	7.399e-06	7.231e-06
0.172	6.088e-06	7.373e-06	7.403e-06	7.229e-06
0.173	6.117e-06	7.398e-06	7.427e-06	7.248e-06
0.174	6.135e-06	7.404e-06	7.436e-06	7.258e-06
0.175	6.131e-06	7.392e-06	7.43e-06	7.246e-06
0.176	6.14e-06	7.399e-06	7.438e-06	7.248e-06
0.177	6.154e-06	7.407e-06	7.446e-06	7.254e-06
0.178	6.159e-06	7.407e-06	7.45e-06	7.258e-06
0.179	6.171e-06	7.415e-06	7.46e-06	7.262e-06
0.18	6.191e-06	7.428e-06	7.474e-06	7.273e-06
0.181	6.19e-06	7.417e-06	7.469e-06	7.266e-06
0.182	6.194e-06	7.417e-06	7.47e-06	7.261e-06
0.183	6.205e-06	7.422e-06	7.479e-06	7.264e-06
0.184	6.215e-06	7.425e-06	7.483e-06	7.267e-06
0.185	6.223e-06	7.43e-06	7.49e-06	7.268e-06
0.186	6.252e-06	7.454e-06	7.511e-06	7.289e-06
0.187	6.261e-06	7.452e-06	7.515e-06	7.29e-06
0.188	6.256e-06	7.446e-06	7.51e-06	7.285e-06
0.189	6.266e-06	7.451e-06	7.519e-06	7.29e-06
0.19	6.275e-06	7.454e-06	7.525e-06	7.291e-06
0.191	6.283e-06	7.453e-06	7.528e-06	7.288e-06
0.192	6.295e-06	7.464e-06	7.54e-06	7.296e-06
0.193	6.31e-06	7.473e-06	7.55e-06	7.306e-06
0.194	6.308e-06	7.462e-06	7.541e-06	7.299e-06
0.195	6.315e-06	7.468e-06	7.547e-06	7.298e-06
0.196	6.327e-06	7.471e-06	7.559e-06	7.304e-06
0.197	6.332e-06	7.472e-06	7.561e-06	7.305e-06
0.198	6.342e-06	7.481e-06	7.57e-06	7.311e-06
0.199	6.371e-06	7.506e-06	7.591e-06	7.333e-06
0.2	6.371e-06	7.498e-06	7.588e-06	7.328e-06
0.201	6.368e-06	7.49e-06	7.586e-06	7.321e-06
0.202	6.381e-06	7.499e-06	7.595e-06	7.329e-06
0.203	6.389e-06	7.502e-06	7.598e-06	7.332e-06
0.204	6.396e-06	7.502e-06	7.603e-06	7.333e-06
0.205	6.423e-06	7.529e-06	7.631e-06	7.357e-06
0.206	6.437e-06	7.533e-06	7.638e-06	7.365e-06
0.207	6.421e-06	7.513e-06	7.623e-06	7.345e-06
0.208	6.424e-06	7.513e-06	7.624e-06	7.345e-06
0.209	6.432e-06	7.515e-06	7.628e-06	7.347e-06
0.21	6.434e-06	7.513e-06	7.629e-06	7.343e-06
0.211	6.445e-06	7.524e-06	7.643e-06	7.352e-06
0.212	6.468e-06	7.542e-06	7.66e-06	7.371e-06
0.213	6.464e-06	7.529e-06	7.655e-06	7.362e-06
0.214	6.463e-06	7.527e-06	7.657e-06	7.36e-06
0.215	6.474e-06	7.532e-06	7.662e-06	7.364e-06
0.216	6.48e-06	7.532e-06	7.667e-06	7.368e-06
0.217	6.486e-06	7.536e-06	7.672e-06	7.372e-06
0.218	6.503e-06	7.549e-06	7.686e-06	7.383e-06
0.219	6.505e-06	7.544e-06	7.686e-06	7.383e-06
0.22	6.501e-06	7.539e-06	7.68e-06	7.374e-06
0.221	6.509e-06	7.545e-06	7.69e-06	7.379e-06
0.222	6.515e-06	7.548e-06	7.696e-06	7.384e-06
0.223	6.519e-06	7.547e-06	7.697e-06	7.385e-06
0.224	6.537e-06	7.564e-06	7.716e-06	7.401e-06
0.225	6.557e-06	7.576e-06	7.729e-06	7.416e-06
0.226	6.548e-06	7.563e-06	7.721e-06	7.403e-06
0.227	6.551e-06	7.564e-06	7.726e-06	7.405e-06
0.228	6.559e-06	7.568e-06	7.734e-06	7.409e-06
0.229	6.564e-06	7.57e-06	7.736e-06	7.414e-06
0.23	6.574e-06	7.574e-06	7.742e-06	7.42e-06
0.231	6.589e-06	7.588e-06	7.757e-06	7.434e-06
0.232	6.585e-06	7.578e-06	7.754e-06	7.428e-06
0.233	6.584e-06	7.571e-06	7.753e-06	7.422e-06
0.234	6.589e-06	7.577e-06	7.76e-06	7.426e-06
0.235	6.595e-06	7.58e-06	7.766e-06	7.429e-06
0.236	6.597e-06	7.58e-06	7.768e-06	7.43e-06
0.237	6.62e-06	7.601e-06	7.789e-06	7.45e-06
0.238	6.632e-06	7.605e-06	7.798e-06	7.459e-06
0.239	6.624e-06	7.592e-06	7.789e-06	7.448e-06
0.24	6.628e-06	7.594e-06	7.796e-06	7.45e-06
0.241	6.636e-06	7.601e-06	7.804e-06	7.457e-06
0.242	6.638e-06	7.596e-06	7.805e-06	7.458e-06
0.243	6.645e-06	7.603e-06	7.814e-06	7.467e-06
0.244	6.659e-06	7.612e-06	7.826e-06	7.477e-06
0.245	6.654e-06	7.602e-06	7.821e-06	7.472e-06
0.246	6.653e-06	7.604e-06	7.824e-06	7.472e-06
0.247	6.662e-06	7.609e-06	7.833e-06	7.476e-06
0.248	6.668e-06	7.611e-06	7.836e-06	7.481e-06
0.249	6.669e-06	7.612e-06	7.842e-06	7.485e-06
0.25	6.695e-06	7.634e-06	7.867e-06	7.506e-06
0.251	6.698e-06	7.628e-06	7.866e-06	7.506e-06
0.252	6.689e-06	7.62e-06	7.863e-06	7.5e-06
0.253	6.696e-06	7.628e-06	7.872e-06	7.506e-06
0.254	6.702e-06	7.63e-06	7.879e-06	7.511e-06
0.255	6.706e-06	7.628e-06	7.88e-06	7.512e-06
0.256	6.717e-06	7.64e-06	7.89e-06	7.52e-06
0.257	6.728e-06	7.649e-06	7.903e-06	7.532e-06
0.258	6.718e-06	7.632e-06	7.894e-06	7.521e-06
0.259	6.72e-06	7.632e-06	7.898e-06	7.521e-06
0.26	6.723e-06	7.635e-06	7.905e-06	7.526e-06
0.261	6.726e-06	7.634e-06	7.906e-06	7.528e-06
0.262	6.732e-06	7.638e-06	7.916e-06	7.532e-06
0.263	6.755e-06	7.659e-06	7.936e-06	7.557e-06
0.264	6.753e-06	7.652e-06	7.934e-06	7.555e-06
0.265	6.748e-06	7.646e-06	7.931e-06	7.548e-06
0.266	6.754e-06	7.65e-06	7.938e-06	7.555e-06
0.267	6.758e-06	7.651e-06	7.944e-06	7.557e-06
0.268	6.758e-06	7.65e-06	7.945e-06	7.559e-06
0.269	6.769e-06	7.661e-06	7.959e-06	7.57e-06
0.27	6.776e-06	7.662e-06	7.964e-06	7.576e-06
0.271	6.769e-06	7.651e-06	7.957e-06	7.566e-06
0.272	6.773e-06	7.655e-06	7.966e-06	7.569e-06
0.273	6.778e-06	7.659e-06	7.973e-06	7.577e-06
0.274	6.781e-06	7.655e-06	7.975e-06	7.577e-06
0.275	6.791e-06	7.665e-06	7.988e-06	7.589e-06
0.276	6.813e-06	7.684e-06	8.007e-06	7.609e-06
0.277	6.803e-06	7.67e-06	7.998e-06	7.6e-06
0.278	6.801e-06	7.668e-06	8.001e-06	7.599e-06
0.279	6.809e-06	7.675e-06	8.008e-06	7.606e-06
0.28	6.81e-06	7.676e-06	8.01e-06	7.606e-06
0.281	6.814e-06	7.674e-06	8.016e-06	7.608e-06
0.282	6.828e-06	7.687e-06	8.029e-06	7.625e-06
0.283	6.826e-06	7.683e-06	8.03e-06	7.624e-06
0.284	6.819e-06	7.674e-06	8.024e-06	7.617e-06
0.285	6.824e-06	7.676e-06	8.032e-06	7.623e-06
0.286	6.83e-06	7.677e-06	8.039e-06	7.628e-06
0.287	6.83e-06	7.676e-06	8.04e-06	7.627e-06
0.288	6.843e-06	7.692e-06	8.056e-06	7.645e-06
0.289	6.856e-06	7.703e-06	8.068e-06	7.659e-06
0.29	6.846e-06	7.688e-06	8.061e-06	7.647e-06
0.291	6.847e-06	7.686e-06	8.064e-06	7.646e-06
0.292	6.853e-06	7.691e-06	8.071e-06	7.652e-06
0.293	6.855e-06	7.691e-06	8.074e-06	7.653e-06
0.294	6.859e-06	7.694e-06	8.079e-06	7.657e-06
0.295	6.871e-06	7.707e-06	8.092e-06	7.671e-06
0.296	6.867e-06	7.698e-06	8.087e-06	7.667e-06
0.297	6.862e-06	7.692e-06	8.085e-06	7.664e-06
0.298	6.87e-06	7.698e-06	8.096e-06	7.671e-06
0.299	6.872e-06	7.699e-06	8.101e-06	7.674e-06
0.3	6.872e-06	7.7e-06	8.103e-06	7.676e-06
0.301	6.894e-06	7.723e-06	8.122e-06	7.697e-06
0.302	6.901e-06	7.725e-06	8.128e-06	7.705e-06
0.303	6.888e-06	7.709e-06	8.12e-06	7.695e-06
0.304	6.891e-06	7.712e-06	8.126e-06	7.698e-06
0.305	6.895e-06	7.715e-06	8.132e-06	7.7e-06
0.306	6.898e-06	7.71e-06	8.134e-06	7.704e-06
0.307	6.907e-06	7.723e-06	8.144e-06	7.713e-06
0.308	6.928e-06	7.744e-06	8.166e-06	7.734e-06
0.309	6.914e-06	7.722e-06	8.152e-06	7.722e-06
0.31	6.908e-06	7.715e-06	8.149e-06	7.714e-06
0.311	6.909e-06	7.715e-06	8.156e-06	7.717e-06
0.312	6.91e-06	7.715e-06	8.156e-06	7.719e-06
0.313	6.911e-06	7.715e-06	8.156e-06	7.72e-06
0.314	6.929e-06	7.735e-06	8.177e-06	7.741e-06
0.315	6.931e-06	7.732e-06	8.176e-06	7.741e-06
0.316	6.921e-06	7.719e-06	8.173e-06	7.732e-06
0.317	6.926e-06	7.723e-06	8.179e-06	7.738e-06
0.318	6.928e-06	7.724e-06	8.183e-06	7.74e-06
0.319	6.928e-06	7.721e-06	8.185e-06	7.741e-06
0.32	6.935e-06	7.731e-06	8.195e-06	7.75e-06
0.321	6.943e-06	7.735e-06	8.203e-06	7.759e-06
0.322	6.932e-06	7.719e-06	8.194e-06	7.751e-06
0.323	6.934e-06	7.721e-06	8.199e-06	7.749e-06
0.324	6.938e-06	7.724e-06	8.204e-06	7.756e-06
0.325	6.939e-06	7.723e-06	8.203e-06	7.758e-06
0.326	6.944e-06	7.726e-06	8.21e-06	7.763e-06
0.327	6.966e-06	7.747e-06	8.234e-06	7.785e-06
0.328	6.959e-06	7.736e-06	8.227e-06	7.78e-06
0.329	6.951e-06	7.727e-06	8.222e-06	7.776e-06
0.33	6.957e-06	7.732e-06	8.229e-06	7.781e-06
0.331	6.96e-06	7.732e-06	8.231e-06	7.782e-06
0.332	6.958e-06	7.728e-06	8.234e-06	7.785e-06
0.333	6.969e-06	7.738e-06	8.244e-06	7.795e-06
0.334	6.972e-06	7.736e-06	8.249e-06	7.796e-06
0.335	6.959e-06	7.723e-06	8.24e-06	7.784e-06
0.336	6.962e-06	7.724e-06	8.244e-06	7.79e-06
0.337	6.964e-06	7.726e-06	8.247e-06	7.792e-06
0.338	6.964e-06	7.724e-06	8.248e-06	7.792e-06
0.339	6.973e-06	7.731e-06	8.259e-06	7.803e-06
0.34	6.987e-06	7.745e-06	8.275e-06	7.822e-06
0.341	6.979e-06	7.729e-06	8.265e-06	7.813e-06
0.342	6.974e-06	7.725e-06	8.262e-06	7.809e-06
0.343	6.98e-06	7.727e-06	8.27e-06	7.815e-06
0.344	6.981e-06	7.726e-06	8.274e-06	7.815e-06
0.345	6.98e-06	7.721e-06	8.275e-06	7.817e-06
0.346	6.992e-06	7.731e-06	8.288e-06	7.831e-06
0.347	6.989e-06	7.725e-06	8.286e-06	7.828e-06
0.348	6.98e-06	7.714e-06	8.279e-06	7.819e-06
0.349	6.983e-06	7.717e-06	8.285e-06	7.824e-06
0.35	6.986e-06	7.716e-06	8.289e-06	7.83e-06
0.351	6.985e-06	7.711e-06	8.291e-06	7.828e-06
0.352	6.998e-06	7.723e-06	8.305e-06	7.843e-06
0.353	7.011e-06	7.733e-06	8.315e-06	7.856e-06
0.354	6.998e-06	7.718e-06	8.305e-06	7.845e-06
0.355	6.996e-06	7.716e-06	8.308e-06	7.844e-06
0.356	7e-06	7.716e-06	8.312e-06	7.85e-06
0.357	7e-06	7.711e-06	8.314e-06	7.85e-06
0.358	7.004e-06	7.71e-06	8.316e-06	7.854e-06
0.359	7.016e-06	7.721e-06	8.332e-06	7.869e-06
0.36	7.007e-06	7.705e-06	8.324e-06	7.862e-06
0.361	7.001e-06	7.697e-06	8.32e-06	7.853e-06
0.362	7.001e-06	7.696e-06	8.323e-06	7.858e-06
0.363	7.003e-06	7.696e-06	8.324e-06	7.86e-06
0.364	6.999e-06	7.691e-06	8.325e-06	7.857e-06
0.365	7.015e-06	7.706e-06	8.344e-06	7.875e-06
0.366	7.022e-06	7.705e-06	8.347e-06	7.88e-06
0.367	7.007e-06	7.687e-06	8.336e-06	7.868e-06
0.368	7.009e-06	7.687e-06	8.338e-06	7.871e-06
0.369	7.012e-06	7.687e-06	8.344e-06	7.876e-06
0.37	7.011e-06	7.683e-06	8.345e-06	7.874e-06
0.371	7.014e-06	7.686e-06	8.351e-06	7.878e-06
0.372	7.021e-06	7.691e-06	8.36e-06	7.889e-06
0.373	7.012e-06	7.674e-06	8.352e-06	7.878e-06
0.374	7.011e-06	7.67e-06	8.354e-06	7.876e-06
0.375	7.016e-06	7.671e-06	8.357e-06	7.885e-06
0.376	7.014e-06	7.666e-06	8.358e-06	7.885e-06
0.377	7.015e-06	7.664e-06	8.36e-06	7.886e-06
0.378	7.036e-06	7.683e-06	8.38e-06	7.908e-06
0.379	7.034e-06	7.675e-06	8.377e-06	7.907e-06
0.38	7.024e-06	7.662e-06	8.372e-06	7.896e-06
0.381	7.024e-06	7.663e-06	8.377e-06	7.899e-06
0.382	7.025e-06	7.659e-06	8.379e-06	7.901e-06
0.383	7.025e-06	7.655e-06	8.378e-06	7.902e-06
0.384	7.033e-06	7.661e-06	8.386e-06	7.909e-06
0.385	7.039e-06	7.662e-06	8.394e-06	7.918e-06
0.386	7.027e-06	7.645e-06	8.381e-06	7.907e-06
0.387	7.025e-06	7.643e-06	8.385e-06	7.906e-06
0.388	7.027e-06	7.643e-06	8.389e-06	7.91e-06
0.389	7.027e-06	7.636e-06	8.388e-06	7.91e-06
0.39	7.029e-06	7.638e-06	8.394e-06	7.913e-06
0.391	7.048e-06	7.654e-06	8.411e-06	7.935e-06
0.392	7.041e-06	7.638e-06	8.404e-06	7.927e-06
0.393	7.033e-06	7.629e-06	8.398e-06	7.921e-06
0.394	7.036e-06	7.632e-06	8.403e-06	7.925e-06
0.395	7.035e-06	7.628e-06	8.406e-06	7.925e-06
0.396	7.035e-06	7.623e-06	8.407e-06	7.924e-06
0.397	7.044e-06	7.629e-06	8.417e-06	7.937e-06
0.398	7.045e-06	7.624e-06	8.419e-06	7.939e-06
0.399	7.034e-06	7.61e-06	8.409e-06	7.929e-06
0.4	7.036e-06	7.613e-06	8.414e-06	7.93e-06
0.401	7.037e-06	7.613e-06	8.42e-06	7.936e-06
0.402	7.036e-06	7.606e-06	8.421e-06	7.935e-06
0.403	7.045e-06	7.612e-06	8.426e-06	7.944e-06
0.404	7.061e-06	7.625e-06	8.442e-06	7.961e-06
0.405	7.049e-06	7.609e-06	8.431e-06	7.95e-06
0.406	7.044e-06	7.603e-06	8.43e-06	7.946e-06
0.407	7.048e-06	7.605e-06	8.437e-06	7.952e-06
0.408	7.047e-06	7.602e-06	8.438e-06	7.955e-06
0.409	7.049e-06	7.598e-06	8.44e-06	7.955e-06
0.41	7.063e-06	7.61e-06	8.454e-06	7.97e-06
0.411	7.059e-06	7.6e-06	8.45e-06	7.967e-06
0.412	7.046e-06	7.584e-06	8.439e-06	7.954e-06
0.413	7.043e-06	7.583e-06	8.444e-06	7.957e-06
0.414	7.043e-06	7.581e-06	8.446e-06	7.961e-06
0.415	7.042e-06	7.576e-06	8.442e-06	7.958e-06
0.416	7.053e-06	7.587e-06	8.458e-06	7.969e-06
0.417	7.065e-06	7.592e-06	8.466e-06	7.981e-06
0.418	7.051e-06	7.574e-06	8.454e-06	7.97e-06
0.419	7.049e-06	7.569e-06	8.457e-06	7.97e-06
0.42	7.051e-06	7.572e-06	8.461e-06	7.972e-06
0.421	7.051e-06	7.568e-06	8.463e-06	7.972e-06
0.422	7.053e-06	7.566e-06	8.464e-06	7.976e-06
0.423	7.061e-06	7.574e-06	8.472e-06	7.985e-06
0.424	7.054e-06	7.563e-06	8.467e-06	7.981e-06
0.425	7.047e-06	7.555e-06	8.463e-06	7.975e-06
0.426	7.051e-06	7.557e-06	8.47e-06	7.981e-06
0.427	7.052e-06	7.555e-06	8.471e-06	7.985e-06
0.428	7.049e-06	7.551e-06	8.473e-06	7.984e-06
0.429	7.067e-06	7.567e-06	8.489e-06	8.001e-06
0.43	7.072e-06	7.567e-06	8.492e-06	8.008e-06
0.431	7.058e-06	7.55e-06	8.484e-06	7.998e-06
0.432	7.061e-06	7.551e-06	8.488e-06	7.998e-06
0.433	7.062e-06	7.549e-06	8.491e-06	8.002e-06
0.434	7.06e-06	7.545e-06	8.488e-06	8.003e-06
0.435	7.063e-06	7.55e-06	8.494e-06	8.007e-06
0.436	7.071e-06	7.555e-06	8.506e-06	8.018e-06
0.437	7.061e-06	7.539e-06	8.495e-06	8.009e-06
0.438	7.06e-06	7.537e-06	8.495e-06	8.007e-06
0.439	7.061e-06	7.536e-06	8.497e-06	8.01e-06
0.44	7.059e-06	7.535e-06	8.499e-06	8.011e-06
0.441	7.059e-06	7.532e-06	8.501e-06	8.013e-06
0.442	7.077e-06	7.55e-06	8.518e-06	8.034e-06
0.443	7.074e-06	7.54e-06	8.516e-06	8.034e-06
0.444	7.062e-06	7.528e-06	8.51e-06	8.025e-06
0.445	7.064e-06	7.532e-06	8.513e-06	8.028e-06
0.446	7.065e-06	7.529e-06	8.52e-06	8.03e-06
0.447	7.065e-06	7.527e-06	8.519e-06	8.031e-06
0.448	7.071e-06	7.53e-06	8.525e-06	8.039e-06
0.449	7.078e-06	7.535e-06	8.53e-06	8.047e-06
0.45	7.064e-06	7.521e-06	8.522e-06	8.038e-06
0.451	7.063e-06	7.521e-06	8.524e-06	8.038e-06
0.452	7.066e-06	7.522e-06	8.531e-06	8.045e-06
0.453	7.065e-06	7.518e-06	8.531e-06	8.047e-06
0.454	7.067e-06	7.52e-06	8.534e-06	8.05e-06
0.455	7.085e-06	7.535e-06	8.552e-06	8.071e-06
0.456	7.078e-06	7.525e-06	8.547e-06	8.065e-06
0.457	7.07e-06	7.518e-06	8.543e-06	8.06e-06
0.458	7.074e-06	7.521e-06	8.549e-06	8.067e-06
0.459	7.073e-06	7.518e-06	8.55e-06	8.07e-06
0.46	7.071e-06	7.514e-06	8.552e-06	8.07e-06
0.461	7.083e-06	7.526e-06	8.566e-06	8.083e-06
0.462	7.085e-06	7.525e-06	8.568e-06	8.088e-06
0.463	7.071e-06	7.511e-06	8.555e-06	8.078e-06
0.464	7.073e-06	7.509e-06	8.559e-06	8.08e-06
0.465	7.072e-06	7.51e-06	8.563e-06	8.084e-06
0.466	7.066e-06	7.507e-06	8.562e-06	8.085e-06
0.467	7.073e-06	7.514e-06	8.572e-06	8.095e-06
0.468	7.089e-06	7.527e-06	8.585e-06	8.111e-06
0.469	7.078e-06	7.511e-06	8.576e-06	8.105e-06
0.47	7.073e-06	7.507e-06	8.579e-06	8.101e-06
0.471	7.077e-06	7.512e-06	8.582e-06	8.107e-06
0.472	7.076e-06	7.508e-06	8.583e-06	8.112e-06
0.473	7.075e-06	7.507e-06	8.586e-06	8.113e-06
0.474	7.084e-06	7.519e-06	8.598e-06	8.126e-06
0.475	7.081e-06	7.511e-06	8.596e-06	8.127e-06
0.476	7.07e-06	7.502e-06	8.591e-06	8.12e-06
0.477	7.073e-06	7.509e-06	8.599e-06	8.128e-06
0.478	7.075e-06	7.508e-06	8.602e-06	8.134e-06
0.479	7.073e-06	7.506e-06	8.601e-06	8.133e-06
0.48	7.085e-06	7.518e-06	8.616e-06	8.149e-06
0.481	7.096e-06	7.525e-06	8.626e-06	8.164e-06
0.482	7.082e-06	7.513e-06	8.618e-06	8.154e-06
0.483	7.08e-06	7.514e-06	8.62e-06	8.157e-06
0.484	7.085e-06	7.516e-06	8.625e-06	8.165e-06
0.485	7.084e-06	7.514e-06	8.626e-06	8.168e-06
0.486	7.083e-06	7.517e-06	8.633e-06	8.171e-06
0.487	7.092e-06	7.525e-06	8.645e-06	8.187e-06
0.488	7.085e-06	7.517e-06	8.638e-06	8.185e-06
0.489	7.078e-06	7.512e-06	8.637e-06	8.182e-06
0.49	7.079e-06	7.516e-06	8.642e-06	8.188e-06
0.491	7.081e-06	7.515e-06	8.646e-06	8.195e-06
0.492	7.076e-06	7.514e-06	8.647e-06	8.198e-06
0.493	7.093e-06	7.532e-06	8.666e-06	8.216e-06
0.494	7.098e-06	7.534e-06	8.67e-06	8.224e-06
0.495	7.085e-06	7.522e-06	8.663e-06	8.217e-06
0.496	7.085e-06	7.524e-06	8.667e-06	8.223e-06
0.497	7.086e-06	7.529e-06	8.674e-06	8.23e-06
0.498	7.084e-06	7.527e-06	8.675e-06	8.236e-06
0.499	7.088e-06	7.532e-06	8.681e-06	8.244e-06
0.5	7.095e-06	7.542e-06	8.692e-06	8.255e-06
0.501	7.085e-06	7.53e-06	8.685e-06	8.251e-06
0.502	7.083e-06	7.531e-06	8.687e-06	8.254e-06
0.503	7.087e-06	7.538e-06	8.698e-06	8.265e-06
0.504	7.086e-06	7.537e-06	8.701e-06	8.27e-06
0.505	7.085e-06	7.539e-06	8.703e-06	8.276e-06
0.506	7.102e-06	7.56e-06	8.723e-06	8.302e-06
0.507	7.1e-06	7.557e-06	8.722e-06	8.305e-06
0.508	7.09e-06	7.549e-06	8.72e-06	8.301e-06
0.509	7.093e-06	7.555e-06	8.727e-06	8.31e-06
0.51	7.093e-06	7.556e-06	8.732e-06	8.318e-06
0.511	7.093e-06	7.556e-06	8.735e-06	8.325e-06
0.512	7.103e-06	7.573e-06	8.751e-06	8.344e-06
0.513	7.113e-06	7.583e-06	8.763e-06	8.362e-06
0.514	7.096e-06	7.564e-06	8.75e-06	8.351e-06
0.515	7.091e-06	7.563e-06	8.756e-06	8.354e-06
0.516	7.091e-06	7.566e-06	8.76e-06	8.363e-06
0.517	7.089e-06	7.567e-06	8.761e-06	8.367e-06
0.518	7.091e-06	7.574e-06	8.77e-06	8.378e-06
0.519	7.109e-06	7.595e-06	8.789e-06	8.403e-06
0.52	7.101e-06	7.587e-06	8.785e-06	8.404e-06
0.521	7.093e-06	7.581e-06	8.784e-06	8.406e-06
0.522	7.096e-06	7.587e-06	8.792e-06	8.416e-06
0.523	7.095e-06	7.592e-06	8.8e-06	8.424e-06
0.524	7.093e-06	7.592e-06	8.802e-06	8.432e-06
0.525	7.099e-06	7.603e-06	8.813e-06	8.451e-06
0.526	7.101e-06	7.605e-06	8.819e-06	8.46e-06
0.527	7.089e-06	7.597e-06	8.814e-06	8.457e-06
0.528	7.09e-06	7.606e-06	8.824e-06	8.468e-06
0.529	7.095e-06	7.611e-06	8.832e-06	8.483e-06
0.53	7.091e-06	7.612e-06	8.835e-06	8.491e-06
0.531	7.1e-06	7.623e-06	8.85e-06	8.508e-06
0.532	7.114e-06	7.641e-06	8.867e-06	8.535e-06
0.533	7.102e-06	7.634e-06	8.863e-06	8.534e-06
0.534	7.097e-06	7.634e-06	8.866e-06	8.54e-06
0.535	7.101e-06	7.641e-06	8.874e-06	8.555e-06
0.536	7.099e-06	7.641e-06	8.88e-06	8.565e-06
0.537	7.099e-06	7.645e-06	8.886e-06	8.576e-06
0.538	7.109e-06	7.663e-06	8.902e-06	8.599e-06
0.539	7.105e-06	7.66e-06	8.904e-06	8.607e-06
0.54	7.096e-06	7.655e-06	8.902e-06	8.609e-06
0.541	7.097e-06	7.663e-06	8.911e-06	8.623e-06
0.542	7.098e-06	7.667e-06	8.918e-06	8.637e-06
0.543	7.096e-06	7.669e-06	8.925e-06	8.647e-06
0.544	7.108e-06	7.688e-06	8.944e-06	8.673e-06
0.545	7.117e-06	7.699e-06	8.957e-06	8.694e-06
0.546	7.103e-06	7.69e-06	8.951e-06	8.694e-06
0.547	7.103e-06	7.696e-06	8.958e-06	8.708e-06
0.548	7.105e-06	7.703e-06	8.969e-06	8.726e-06
0.549	7.103e-06	7.705e-06	8.975e-06	8.739e-06
0.55	7.104e-06	7.713e-06	8.984e-06	8.754e-06
0.551	7.113e-06	7.728e-06	9e-06	8.778e-06
0.552	7.105e-06	7.724e-06	9.001e-06	8.787e-06
0.553	7.1e-06	7.724e-06	9.004e-06	8.794e-06
0.554	7.106e-06	7.732e-06	9.016e-06	8.814e-06
0.555	7.106e-06	7.738e-06	9.026e-06	8.831e-06
0.556	7.102e-06	7.745e-06	9.032e-06	8.846e-06
0.557	7.117e-06	7.767e-06	9.057e-06	8.876e-06
0.558	7.121e-06	7.774e-06	9.064e-06	8.896e-06
0.559	7.108e-06	7.766e-06	9.065e-06	8.902e-06
0.56	7.111e-06	7.774e-06	9.076e-06	8.92e-06
0.561	7.111e-06	7.781e-06	9.087e-06	8.939e-06
0.562	7.11e-06	7.783e-06	9.091e-06	8.954e-06
0.563	7.114e-06	7.795e-06	9.103e-06	8.976e-06
0.564	7.124e-06	7.81e-06	9.121e-06	9.005e-06
0.565	7.111e-06	7.802e-06	9.122e-06	9.01e-06
0.566	7.105e-06	7.808e-06	9.128e-06	9.025e-06
0.567	7.109e-06	7.813e-06	9.139e-06	9.047e-06
0.568	7.108e-06	7.821e-06	9.146e-06	9.066e-06
0.569	7.106e-06	7.826e-06	9.157e-06	9.084e-06
0.57	7.123e-06	7.85e-06	9.183e-06	9.12e-06
0.571	7.121e-06	7.851e-06	9.188e-06	9.139e-06
0.572	7.11e-06	7.846e-06	9.189e-06	9.149e-06
0.573	7.112e-06	7.858e-06	9.203e-06	9.172e-06
0.574	7.114e-06	7.864e-06	9.216e-06	9.194e-06
0.575	7.111e-06	7.869e-06	9.225e-06	9.214e-06
0.576	7.117e-06	7.883e-06	9.242e-06	9.24e-06
0.577	7.122e-06	7.894e-06	9.255e-06	9.265e-06
0.578	7.11e-06	7.887e-06	9.256e-06	9.276e-06
0.579	7.11e-06	7.896e-06	9.269e-06	9.299e-06
0.58	7.112e-06	7.908e-06	9.281e-06	9.325e-06
0.581	7.112e-06	7.911e-06	9.292e-06	9.346e-06
0.582	7.113e-06	7.923e-06	9.306e-06	9.373e-06
0.583	7.133e-06	7.946e-06	9.334e-06	9.413e-06
0.584	7.125e-06	7.942e-06	9.339e-06	9.428e-06
0.585	7.117e-06	7.942e-06	9.343e-06	9.443e-06
0.586	7.12e-06	7.954e-06	9.36e-06	9.472e-06
0.587	7.119e-06	7.96e-06	9.374e-06	9.496e-06
0.588	7.118e-06	7.965e-06	9.383e-06	9.52e-06
0.589	7.126e-06	7.982e-06	9.404e-06	9.552e-06
0.59	7.127e-06	7.987e-06	9.418e-06	9.579e-06
0.591	7.117e-06	7.984e-06	9.421e-06	9.592e-06
0.592	7.116e-06	7.993e-06	9.435e-06	9.618e-06
0.593	7.118e-06	8.001e-06	9.451e-06	9.646e-06
0.594	7.117e-06	8.005e-06	9.463e-06	9.667e-06
0.595	7.123e-06	8.021e-06	9.483e-06	9.701e-06
0.596	7.138e-06	8.041e-06	9.508e-06	9.739e-06
0.597	7.125e-06	8.035e-06	9.51e-06	9.756e-06
0.598	7.121e-06	8.04e-06	9.522e-06	9.78e-06
0.599	7.125e-06	8.051e-06	9.539e-06	9.808e-06
0.6	7.123e-06	8.057e-06	9.552e-06	9.834e-06
0.601	7.123e-06	8.064e-06	9.565e-06	9.858e-06
0.602	7.132e-06	8.081e-06	9.59e-06	9.895e-06
0.603	7.128e-06	8.083e-06	9.6e-06	9.92e-06
0.604	7.119e-06	8.082e-06	9.607e-06	9.937e-06
0.605	7.123e-06	8.091e-06	9.625e-06	9.967e-06
0.606	7.124e-06	8.102e-06	9.641e-06	9.998e-06
0.607	7.122e-06	8.105e-06	9.656e-06	1.002e-05
0.608	7.133e-06	8.126e-06	9.68e-06	1.006e-05
0.609	7.144e-06	8.141e-06	9.702e-06	1.01e-05
0.61	7.131e-06	8.134e-06	9.707e-06	1.011e-05
0.611	7.128e-06	8.141e-06	9.725e-06	1.014e-05
0.612	7.132e-06	8.151e-06	9.742e-06	1.017e-05
0.613	7.131e-06	8.158e-06	9.756e-06	1.02e-05
0.614	7.134e-06	8.171e-06	9.774e-06	1.023e-05
0.615	7.157e-06	8.199e-06	9.808e-06	1.028e-05
0.616	7.143e-06	8.19e-06	9.812e-06	1.03e-05
0.617	7.13e-06	8.187e-06	9.82e-06	1.032e-05
0.618	7.129e-06	8.195e-06	9.836e-06	1.035e-05
0.619	7.13e-06	8.202e-06	9.85e-06	1.038e-05
0.62	7.128e-06	8.205e-06	9.868e-06	1.04e-05
0.621	7.142e-06	8.229e-06	9.896e-06	1.045e-05
0.622	7.144e-06	8.238e-06	9.914e-06	1.048e-05
0.623	7.13e-06	8.234e-06	9.921e-06	1.05e-05
0.624	7.133e-06	8.243e-06	9.939e-06	1.053e-05
0.625	7.135e-06	8.249e-06	9.956e-06	1.057e-05
0.626	7.131e-06	8.253e-06	9.972e-06	1.06e-05
0.627	7.135e-06	8.267e-06	9.993e-06	1.063e-05
0.628	7.141e-06	8.282e-06	1.002e-05	1.067e-05
0.629	7.133e-06	8.278e-06	1.002e-05	1.069e-05
0.63	7.132e-06	8.283e-06	1.004e-05	1.072e-05
0.631	7.135e-06	8.295e-06	1.006e-05	1.076e-05
0.632	7.134e-06	8.303e-06	1.008e-05	1.079e-05
0.633	7.131e-06	8.309e-06	1.009e-05	1.082e-05
0.634	7.149e-06	8.336e-06	1.012e-05	1.088e-05
0.635	7.146e-06	8.338e-06	1.013e-05	1.091e-05
0.636	7.136e-06	8.335e-06	1.015e-05	1.093e-05
0.637	7.138e-06	8.347e-06	1.016e-05	1.097e-05
0.638	7.141e-06	8.355e-06	1.018e-05	1.1e-05
0.639	7.14e-06	8.362e-06	1.02e-05	1.104e-05
0.64	7.147e-06	8.378e-06	1.022e-05	1.108e-05
0.641	7.151e-06	8.389e-06	1.024e-05	1.112e-05
0.642	7.138e-06	8.384e-06	1.025e-05	1.114e-05
0.643	7.135e-06	8.392e-06	1.026e-05	1.118e-05
0.644	7.139e-06	8.403e-06	1.028e-05	1.121e-05
0.645	7.137e-06	8.409e-06	1.03e-05	1.124e-05
0.646	7.14e-06	8.422e-06	1.032e-05	1.128e-05
0.647	7.157e-06	8.447e-06	1.035e-05	1.134e-05
0.648	7.147e-06	8.446e-06	1.035e-05	1.137e-05
0.649	7.141e-06	8.449e-06	1.037e-05	1.14e-05
0.65	7.145e-06	8.462e-06	1.039e-05	1.144e-05
0.651	7.144e-06	8.47e-06	1.04e-05	1.147e-05
0.652	7.144e-06	8.477e-06	1.042e-05	1.151e-05
0.653	7.15e-06	8.495e-06	1.044e-05	1.155e-05
0.654	7.152e-06	8.502e-06	1.046e-05	1.159e-05
0.655	7.141e-06	8.5e-06	1.046e-05	1.162e-05
0.656	7.143e-06	8.515e-06	1.048e-05	1.166e-05
0.657	7.145e-06	8.526e-06	1.05e-05	1.17e-05
0.658	7.143e-06	8.531e-06	1.051e-05	1.174e-05
0.659	7.152e-06	8.55e-06	1.054e-05	1.178e-05
0.66	7.166e-06	8.571e-06	1.057e-05	1.184e-05
0.661	7.155e-06	8.571e-06	1.057e-05	1.187e-05
0.662	7.151e-06	8.575e-06	1.059e-05	1.19e-05
0.663	7.153e-06	8.591e-06	1.061e-05	1.194e-05
0.664	7.152e-06	8.6e-06	1.062e-05	1.198e-05
0.665	7.153e-06	8.61e-06	1.064e-05	1.202e-05
0.666	7.166e-06	8.631e-06	1.066e-05	1.207e-05
0.667	7.158e-06	8.638e-06	1.068e-05	1.21e-05
0.668	7.148e-06	8.64e-06	1.069e-05	1.213e-05
0.669	7.15e-06	8.653e-06	1.07e-05	1.217e-05
0.67	7.152e-06	8.661e-06	1.072e-05	1.221e-05
0.671	7.149e-06	8.671e-06	1.074e-05	1.224e-05
0.672	7.161e-06	8.694e-06	1.076e-05	1.229e-05
0.673	7.168e-06	8.712e-06	1.078e-05	1.234e-05
0.674	7.156e-06	8.713e-06	1.079e-05	1.236e-05
0.675	7.155e-06	8.724e-06	1.081e-05	1.24e-05
0.676	7.158e-06	8.739e-06	1.083e-05	1.244e-05
0.677	7.159e-06	8.75e-06	1.084e-05	1.248e-05
0.678	7.159e-06	8.763e-06	1.086e-05	1.252e-05
0.679	7.168e-06	8.783e-06	1.088e-05	1.256e-05
0.68	7.161e-06	8.788e-06	1.089e-05	1.26e-05
0.681	7.156e-06	8.797e-06	1.091e-05	1.263e-05
0.682	7.161e-06	8.814e-06	1.093e-05	1.267e-05
0.683	7.161e-06	8.828e-06	1.095e-05	1.271e-05
0.684	7.158e-06	8.842e-06	1.096e-05	1.275e-05
0.685	7.175e-06	8.873e-06	1.1e-05	1.28e-05
0.686	7.178e-06	8.886e-06	1.101e-05	1.285e-05
0.687	7.164e-06	8.889e-06	1.102e-05	1.288e-05
0.688	7.167e-06	8.906e-06	1.104e-05	1.292e-05
0.689	7.169e-06	8.925e-06	1.106e-05	1.296e-05
0.69	7.169e-06	8.935e-06	1.108e-05	1.3e-05
0.691	7.174e-06	8.958e-06	1.11e-05	1.305e-05
0.692	7.18e-06	8.98e-06	1.112e-05	1.31e-05
0.693	7.169e-06	8.986e-06	1.113e-05	1.313e-05
0.694	7.168e-06	9e-06	1.115e-05	1.317e-05
0.695	7.17e-06	9.019e-06	1.117e-05	1.322e-05
0.696	7.169e-06	9.035e-06	1.119e-05	1.326e-05
0.697	7.169e-06	9.055e-06	1.121e-05	1.33e-05
0.698	7.187e-06	9.09e-06	1.124e-05	1.337e-05
0.699	7.183e-06	9.102e-06	1.125e-05	1.342e-05
0.7	7.176e-06	9.112e-06	1.127e-05	1.345e-05
0.701	7.18e-06	9.135e-06	1.129e-05	1.351e-05
0.702	7.18e-06	9.156e-06	1.131e-05	1.356e-05
0.703	7.181e-06	9.174e-06	1.133e-05	1.361e-05
0.704	7.185e-06	9.202e-06	1.135e-05	1.366e-05
0.705	7.191e-06	9.226e-06	1.138e-05	1.372e-05
0.706	7.18e-06	9.237e-06	1.139e-05	1.376e-05
0.707	7.182e-06	9.262e-06	1.141e-05	1.382e-05
0.708	7.185e-06	9.287e-06	1.143e-05	1.388e-05
0.709	7.184e-06	9.309e-06	1.145e-05	1.393e-05
0.71	7.187e-06	9.336e-06	1.148e-05	1.399e-05
0.711	7.205e-06	9.377e-06	1.151e-05	1.407e-05
0.712	7.198e-06	9.392e-06	1.153e-05	1.413e-05
0.713	7.191e-06	9.416e-06	1.154e-05	1.418e-05
0.714	7.196e-06	9.448e-06	1.157e-05	1.425e-05
0.715	7.197e-06	9.473e-06	1.159e-05	1.432e-05
0.716	7.195e-06	9.498e-06	1.162e-05	1.438e-05
0.717	7.212e-06	9.547e-06	1.166e-05	1.446e-05
0.718	7.214e-06	9.575e-06	1.168e-05	1.453e-05
0.719	7.197e-06	9.591e-06	1.169e-05	1.459e-05
0.72	7.197e-06	9.623e-06	1.171e-05	1.466e-05
0.721	7.2e-06	9.656e-06	1.174e-05	1.473e-05
0.722	7.197e-06	9.687e-06	1.176e-05	1.48e-05
0.723	7.206e-06	9.727e-06	1.18e-05	1.488e-05
0.724	7.22e-06	9.774e-06	1.183e-05	1.497e-05
0.725	7.207e-06	9.797e-06	1.185e-05	1.504e-05
0.726	7.206e-06	9.83e-06	1.187e-05	1.511e-05
0.727	7.21e-06	9.872e-06	1.19e-05	1.52e-05
0.728	7.209e-06	9.909e-06	1.193e-05	1.528e-05
0.729	7.21e-06	9.946e-06	1.196e-05	1.536e-05
0.73	7.221e-06	9.997e-06	1.199e-05	1.545e-05
0.731	7.217e-06	1.003e-05	1.202e-05	1.553e-05
0.732	7.209e-06	1.007e-05	1.204e-05	1.561e-05
0.733	7.214e-06	1.011e-05	1.208e-05	1.57e-05
0.734	7.218e-06	1.016e-05	1.211e-05	1.579e-05
0.735	7.214e-06	1.02e-05	1.214e-05	1.587e-05
0.736	7.227e-06	1.026e-05	1.218e-05	1.597e-05
0.737	7.235e-06	1.031e-05	1.222e-05	1.607e-05
0.738	7.224e-06	1.035e-05	1.224e-05	1.615e-05
0.739	7.225e-06	1.04e-05	1.227e-05	1.624e-05
0.74	7.23e-06	1.045e-05	1.231e-05	1.634e-05
0.741	7.23e-06	1.05e-05	1.234e-05	1.643e-05
0.742	7.231e-06	1.055e-05	1.237e-05	1.653e-05
0.743	7.24e-06	1.061e-05	1.242e-05	1.663e-05
0.744	7.236e-06	1.066e-05	1.244e-05	1.672e-05
0.745	7.231e-06	1.071e-05	1.247e-05	1.681e-05
0.746	7.233e-06	1.076e-05	1.251e-05	1.69e-05
0.747	7.235e-06	1.082e-05	1.254e-05	1.7e-05
0.748	7.235e-06	1.088e-05	1.258e-05	1.71e-05
0.749	7.251e-06	1.095e-05	1.263e-05	1.721e-05
0.75	7.255e-06	1.1e-05	1.267e-05	1.731e-05
0.751	7.242e-06	1.105e-05	1.269e-05	1.74e-05
0.752	7.247e-06	1.111e-05	1.273e-05	1.749e-05
0.753	7.252e-06	1.118e-05	1.277e-05	1.759e-05
0.754	7.249e-06	1.123e-05	1.281e-05	1.769e-05
0.755	7.253e-06	1.13e-05	1.285e-05	1.779e-05
0.756	7.263e-06	1.136e-05	1.289e-05	1.789e-05
0.757	7.254e-06	1.142e-05	1.292e-05	1.798e-05
0.758	7.254e-06	1.148e-05	1.295e-05	1.808e-05
0.759	7.259e-06	1.154e-05	1.3e-05	1.818e-05
0.76	7.259e-06	1.16e-05	1.303e-05	1.828e-05
0.761	7.26e-06	1.166e-05	1.307e-05	1.837e-05
0.762	7.281e-06	1.174e-05	1.312e-05	1.849e-05
0.763	7.277e-06	1.18e-05	1.316e-05	1.858e-05
0.764	7.268e-06	1.186e-05	1.319e-05	1.867e-05
0.765	7.276e-06	1.193e-05	1.323e-05	1.877e-05
0.766	7.277e-06	1.199e-05	1.327e-05	1.886e-05
0.767	7.278e-06	1.206e-05	1.331e-05	1.896e-05
0.768	7.285e-06	1.213e-05	1.336e-05	1.906e-05
0.769	7.29e-06	1.22e-05	1.34e-05	1.916e-05
0.77	7.279e-06	1.225e-05	1.343e-05	1.924e-05
0.771	7.282e-06	1.231e-05	1.346e-05	1.933e-05
0.772	7.286e-06	1.238e-05	1.351e-05	1.942e-05
0.773	7.285e-06	1.244e-05	1.354e-05	1.951e-05
0.774	7.29e-06	1.251e-05	1.358e-05	1.961e-05
0.775	7.307e-06	1.259e-05	1.364e-05	1.971e-05
0.776	7.301e-06	1.264e-05	1.366e-05	1.979e-05
0.777	7.295e-06	1.27e-05	1.37e-05	1.988e-05
0.778	7.302e-06	1.277e-05	1.374e-05	1.997e-05
0.779	7.304e-06	1.283e-05	1.377e-05	2.005e-05
0.78	7.304e-06	1.29e-05	1.381e-05	2.014e-05
0.781	7.312e-06	1.297e-05	1.385e-05	2.023e-05
0.782	7.316e-06	1.303e-05	1.389e-05	2.031e-05
0.783	7.308e-06	1.308e-05	1.392e-05	2.039e-05
0.784	7.313e-06	1.315e-05	1.396e-05	2.047e-05
0.785	7.317e-06	1.322e-05	1.4e-05	2.055e-05
0.786	7.317e-06	1.327e-05	1.404e-05	2.063e-05
0.787	7.325e-06	1.335e-05	1.408e-05	2.071e-05
0.788	7.34e-06	1.342e-05	1.413e-05	2.08e-05
0.789	7.333e-06	1.347e-05	1.415e-05	2.087e-05
0.79	7.332e-06	1.353e-05	1.419e-05	2.094e-05
0.791	7.335e-06	1.36e-05	1.423e-05	2.102e-05
0.792	7.339e-06	1.366e-05	1.426e-05	2.109e-05
0.793	7.342e-06	1.372e-05	1.43e-05	2.116e-05
0.794	7.353e-06	1.379e-05	1.434e-05	2.123e-05
0.795	7.349e-06	1.384e-05	1.437e-05	2.13e-05
0.796	7.343e-06	1.389e-05	1.44e-05	2.136e-05
0.797	7.348e-06	1.395e-05	1.444e-05	2.142e-05
0.798	7.353e-06	1.401e-05	1.447e-05	2.149e-05
0.799	7.352e-06	1.407e-05	1.45e-05	2.155e-05
0.8	7.366e-06	1.414e-05	1.455e-05	2.162e-05
0.801	7.377e-06	1.42e-05	1.459e-05	2.169e-05
0.802	7.366e-06	1.425e-05	1.461e-05	2.173e-05
0.803	7.367e-06	1.431e-05	1.464e-05	2.179e-05
0.804	7.373e-06	1.437e-05	1.468e-05	2.184e-05
0.805	7.374e-06	1.442e-05	1.471e-05	2.19e-05
0.806	7.38e-06	1.448e-05	1.474e-05	2.195e-05
0.807	7.389e-06	1.454e-05	1.479e-05	2.201e-05
0.808	7.385e-06	1.459e-05	1.481e-05	2.205e-05
0.809	7.384e-06	1.464e-05	1.484e-05	2.209e-05
0.81	7.391e-06	1.47e-05	1.488e-05	2.214e-05
0.811	7.393e-06	1.475e-05	1.491e-05	2.218e-05
0.812	7.394e-06	1.481e-05	1.494e-05	2.222e-05
0.813	7.415e-06	1.488e-05	1.499e-05	2.227e-05
0.814	7.419e-06	1.493e-05	1.502e-05	2.231e-05
0.815	7.41e-06	1.497e-05	1.504e-05	2.234e-05
0.816	7.414e-06	1.503e-05	1.507e-05	2.237e-05
0.817	7.419e-06	1.508e-05	1.51e-05	2.241e-05
0.818	7.422e-06	1.513e-05	1.513e-05	2.244e-05
0.819	7.436e-06	1.52e-05	1.517e-05	2.248e-05
0.82	7.462e-06	1.526e-05	1.522e-05	2.253e-05
0.821	7.444e-06	1.53e-05	1.523e-05	2.253e-05
0.822	7.437e-06	1.534e-05	1.526e-05	2.255e-05
0.823	7.439e-06	1.539e-05	1.528e-05	2.257e-05
0.824	7.441e-06	1.544e-05	1.531e-05	2.259e-05
0.825	7.444e-06	1.549e-05	1.534e-05	2.26e-05
0.826	7.463e-06	1.555e-05	1.538e-05	2.264e-05
0.827	7.463e-06	1.559e-05	1.541e-05	2.265e-05
0.828	7.457e-06	1.563e-05	1.543e-05	2.265e-05
0.829	7.463e-06	1.568e-05	1.546e-05	2.266e-05
0.83	7.467e-06	1.573e-05	1.549e-05	2.267e-05
0.831	7.469e-06	1.578e-05	1.551e-05	2.268e-05
0.832	7.478e-06	1.583e-05	1.554e-05	2.269e-05
0.833	7.484e-06	1.588e-05	1.558e-05	2.27e-05
0.834	7.48e-06	1.591e-05	1.559e-05	2.269e-05
0.835	7.484e-06	1.596e-05	1.562e-05	2.269e-05
0.836	7.491e-06	1.601e-05	1.565e-05	2.269e-05
0.837	7.493e-06	1.605e-05	1.568e-05	2.269e-05
0.838	7.5e-06	1.61e-05	1.57e-05	2.269e-05
0.839	7.521e-06	1.616e-05	1.574e-05	2.27e-05
0.84	7.514e-06	1.62e-05	1.576e-05	2.268e-05
0.841	7.512e-06	1.623e-05	1.578e-05	2.267e-05
0.842	7.521e-06	1.628e-05	1.581e-05	2.266e-05
0.843	7.525e-06	1.632e-05	1.584e-05	2.265e-05
0.844	7.529e-06	1.637e-05	1.586e-05	2.263e-05
0.845	7.542e-06	1.642e-05	1.59e-05	2.262e-05
0.846	7.546e-06	1.646e-05	1.592e-05	2.261e-05
0.847	7.538e-06	1.65e-05	1.594e-05	2.258e-05
0.848	7.543e-06	1.654e-05	1.597e-05	2.256e-05
0.849	7.551e-06	1.658e-05	1.599e-05	2.254e-05
0.85	7.554e-06	1.662e-05	1.601e-05	2.251e-05
0.851	7.563e-06	1.667e-05	1.605e-05	2.25e-05
0.852	7.579e-06	1.672e-05	1.608e-05	2.249e-05
0.853	7.576e-06	1.675e-05	1.61e-05	2.245e-05
0.854	7.578e-06	1.679e-05	1.612e-05	2.242e-05
0.855	7.585e-06	1.684e-05	1.614e-05	2.239e-05
0.856	7.589e-06	1.688e-05	1.617e-05	2.236e-05
0.857	7.593e-06	1.691e-05	1.619e-05	2.233e-05
0.858	7.606e-06	1.696e-05	1.622e-05	2.231e-05
0.859	7.61e-06	1.7e-05	1.624e-05	2.227e-05
0.86	7.607e-06	1.703e-05	1.626e-05	2.223e-05
0.861	7.615e-06	1.707e-05	1.628e-05	2.219e-05
0.862	7.622e-06	1.711e-05	1.631e-05	2.216e-05
0.863	7.625e-06	1.715e-05	1.633e-05	2.212e-05
0.864	7.641e-06	1.72e-05	1.636e-05	2.209e-05
0.865	7.654e-06	1.724e-05	1.639e-05	2.206e-05
0.866	7.647e-06	1.727e-05	1.64e-05	2.201e-05
0.867	7.653e-06	1.731e-05	1.642e-05	2.197e-05
0.868	7.66e-06	1.735e-05	1.645e-05	2.193e-05
0.869	7.665e-06	1.739e-05	1.647e-05	2.189e-05
0.87	7.673e-06	1.743e-05	1.649e-05	2.185e-05
0.871	7.688e-06	1.747e-05	1.653e-05	2.182e-05
0.872	7.687e-06	1.75e-05	1.654e-05	2.176e-05
0.873	7.686e-06	1.753e-05	1.656e-05	2.171e-05
0.874	7.694e-06	1.757e-05	1.658e-05	2.167e-05
0.875	7.699e-06	1.761e-05	1.66e-05	2.162e-05
0.876	7.702e-06	1.764e-05	1.662e-05	2.158e-05
0.877	7.723e-06	1.769e-05	1.666e-05	2.155e-05
0.878	7.731e-06	1.772e-05	1.668e-05	2.15e-05
0.879	7.727e-06	1.775e-05	1.669e-05	2.145e-05
0.88	7.734e-06	1.779e-05	1.671e-05	2.14e-05
0.881	7.742e-06	1.783e-05	1.673e-05	2.136e-05
0.882	7.749e-06	1.786e-05	1.675e-05	2.131e-05
0.883	7.757e-06	1.79e-05	1.677e-05	2.127e-05
0.884	7.769e-06	1.794e-05	1.68e-05	2.123e-05
0.885	7.768e-06	1.796e-05	1.681e-05	2.117e-05
0.886	7.773e-06	1.8e-05	1.683e-05	2.112e-05
0.887	7.783e-06	1.804e-05	1.686e-05	2.108e-05
0.888	7.789e-06	1.807e-05	1.688e-05	2.103e-05
0.889	7.795e-06	1.811e-05	1.69e-05	2.099e-05
0.89	7.819e-06	1.816e-05	1.693e-05	2.096e-05
0.891	7.822e-06	1.819e-05	1.695e-05	2.091e-05
0.892	7.82e-06	1.821e-05	1.696e-05	2.086e-05
0.893	7.831e-06	1.825e-05	1.698e-05	2.082e-05
0.894	7.839e-06	1.829e-05	1.7e-05	2.078e-05
0.895	7.844e-06	1.832e-05	1.702e-05	2.073e-05
0.896	7.858e-06	1.836e-05	1.705e-05	2.07e-05
0.897	7.871e-06	1.84e-05	1.707e-05	2.066e-05
0.898	7.868e-06	1.842e-05	1.708e-05	2.061e-05
0.899	7.875e-06	1.846e-05	1.71e-05	2.057e-05
0.9	7.885e-06	1.849e-05	1.712e-05	2.053e-05
0.901	7.893e-06	1.852e-05	1.714e-05	2.048e-05
0.902	7.903e-06	1.856e-05	1.716e-05	2.045e-05
0.903	7.923e-06	1.86e-05	1.719e-05	2.043e-05
0.904	7.923e-06	1.863e-05	1.721e-05	2.038e-05
0.905	7.925e-06	1.866e-05	1.722e-05	2.034e-05
0.906	7.938e-06	1.869e-05	1.724e-05	2.031e-05
0.907	7.945e-06	1.873e-05	1.726e-05	2.027e-05
0.908	7.954e-06	1.876e-05	1.728e-05	2.024e-05
0.909	7.968e-06	1.88e-05	1.731e-05	2.021e-05
0.91	7.977e-06	1.883e-05	1.732e-05	2.018e-05
0.911	7.977e-06	1.885e-05	1.733e-05	2.014e-05
0.912	7.986e-06	1.889e-05	1.736e-05	2.011e-05
0.913	7.998e-06	1.892e-05	1.738e-05	2.008e-05
0.914	8.006e-06	1.895e-05	1.739e-05	2.005e-05
0.915	8.022e-06	1.899e-05	1.742e-05	2.003e-05
0.916	8.043e-06	1.904e-05	1.745e-05	2.001e-05
0.917	8.04e-06	1.906e-05	1.746e-05	1.998e-05
0.918	8.046e-06	1.909e-05	1.747e-05	1.995e-05
0.919	8.059e-06	1.913e-05	1.749e-05	1.993e-05
0.92	8.07e-06	1.916e-05	1.751e-05	1.99e-05
0.921	8.08e-06	1.919e-05	1.753e-05	1.988e-05
0.922	8.106e-06	1.924e-05	1.757e-05	1.987e-05
0.923	8.11e-06	1.926e-05	1.758e-05	1.985e-05
0.924	8.107e-06	1.929e-05	1.759e-05	1.982e-05
0.925	8.116e-06	1.932e-05	1.761e-05	1.979e-05
0.926	8.127e-06	1.935e-05	1.763e-05	1.978e-05
0.927	8.134e-06	1.938e-05	1.764e-05	1.976e-05
0.928	8.154e-06	1.942e-05	1.767e-05	1.975e-05
0.929	8.171e-06	1.946e-05	1.769e-05	1.974e-05
0.93	8.169e-06	1.948e-05	1.77e-05	1.972e-05
0.931	8.182e-06	1.951e-05	1.772e-05	1.97e-05
0.932	8.194e-06	1.955e-05	1.774e-05	1.969e-05
0.933	8.202e-06	1.958e-05	1.776e-05	1.967e-05
0.934	8.214e-06	1.961e-05	1.778e-05	1.966e-05
0.935	8.231e-06	1.965e-05	1.78e-05	1.966e-05
0.936	8.237e-06	1.967e-05	1.781e-05	1.964e-05
0.937	8.244e-06	1.97e-05	1.783e-05	1.963e-05
0.938	8.257e-06	1.974e-05	1.785e-05	1.962e-05
0.939	8.27e-06	1.977e-05	1.787e-05	1.961e-05
0.94	8.278e-06	1.98e-05	1.789e-05	1.961e-05
0.941	8.303e-06	1.984e-05	1.792e-05	1.961e-05
0.942	8.317e-06	1.988e-05	1.794e-05	1.961e-05
0.943	8.316e-06	1.989e-05	1.795e-05	1.959e-05
0.944	8.331e-06	1.993e-05	1.797e-05	1.959e-05
0.945	8.346e-06	1.996e-05	1.799e-05	1.959e-05
0.946	8.357e-06	1.999e-05	1.801e-05	1.958e-05
0.947	8.372e-06	2.003e-05	1.803e-05	1.958e-05
0.948	8.391e-06	2.007e-05	1.805e-05	1.959e-05
0.949	8.391e-06	2.009e-05	1.806e-05	1.957e-05
0.95	8.402e-06	2.012e-05	1.808e-05	1.957e-05
0.951	8.417e-06	2.015e-05	1.81e-05	1.957e-05
0.952	8.428e-06	2.018e-05	1.812e-05	1.957e-05
0.953	8.44e-06	2.021e-05	1.814e-05	1.957e-05
0.954	8.469e-06	2.026e-05	1.817e-05	1.959e-05
0.955	8.48e-06	2.029e-05	1.819e-05	1.959e-05
0.956	8.484e-06	2.031e-05	1.821e-05	1.958e-05
0.957	8.502e-06	2.035e-05	1.823e-05	1.959e-05
0.958	8.515e-06	2.038e-05	1.825e-05	1.959e-05
0.959	8.526e-06	2.041e-05	1.827e-05	1.959e-05
0.96	8.545e-06	2.045e-05	1.829e-05	1.96e-05
0.961	8.562e-06	2.049e-05	1.832e-05	1.961e-05
0.962	8.567e-06	2.051e-05	1.833e-05	1.961e-05
0.963	8.583e-06	2.054e-05	1.835e-05	1.961e-05
0.964	8.6e-06	2.058e-05	1.837e-05	1.962e-05
0.965	8.612e-06	2.061e-05	1.839e-05	1.963e-05
0.966	8.627e-06	2.064e-05	1.842e-05	1.963e-05
0.967	8.661e-06	2.069e-05	1.845e-05	1.966e-05
0.968	8.666e-06	2.071e-05	1.847e-05	1.966e-05
0.969	8.676e-06	2.074e-05	1.848e-05	1.966e-05
0.97	8.694e-06	2.077e-05	1.851e-05	1.967e-05
0.971	8.71e-06	2.081e-05	1.853e-05	1.968e-05
0.972	8.724e-06	2.084e-05	1.855e-05	1.969e-05
0.973	8.749e-06	2.088e-05	1.858e-05	1.97e-05
0.974	8.764e-06	2.091e-05	1.861e-05	1.972e-05
0.975	8.767e-06	2.093e-05	1.862e-05	1.972e-05
0.976	8.785e-06	2.097e-05	1.864e-05	1.973e-05
0.977	8.802e-06	2.1e-05	1.867e-05	1.974e-05
0.978	8.816e-06	2.103e-05	1.869e-05	1.975e-05
0.979	8.839e-06	2.107e-05	1.872e-05	1.976e-05
0.98	8.869e-06	2.112e-05	1.875e-05	1.979e-05
0.981	8.873e-06	2.114e-05	1.876e-05	1.979e-05
0.982	8.888e-06	2.117e-05	1.879e-05	1.979e-05
0.983	8.907e-06	2.12e-05	1.882e-05	1.981e-05
0.984	8.923e-06	2.124e-05	1.884e-05	1.982e-05
0.985	8.94e-06	2.127e-05	1.886e-05	1.983e-05
0.986	8.964e-06	2.131e-05	1.89e-05	1.985e-05
0.987	8.979e-06	2.134e-05	1.892e-05	1.986e-05
0.988	8.989e-06	2.137e-05	1.894e-05	1.987e-05
0.989	9.013e-06	2.141e-05	1.897e-05	1.989e-05
0.99	9.032e-06	2.144e-05	1.9e-05	1.99e-05
0.991	9.047e-06	2.147e-05	1.902e-05	1.991e-05
0.992	9.075e-06	2.152e-05	1.906e-05	1.994e-05
0.993	9.1e-06	2.156e-05	1.909e-05	1.996e-05
0.994	9.109e-06	2.159e-05	1.911e-05	1.996e-05
0.995	9.126e-06	2.162e-05	1.914e-05	1.998e-05
0.996	9.15e-06	2.166e-05	1.917e-05	2e-05
0.997	9.17e-06	2.169e-05	1.92e-05	2.001e-05
0.998	9.189e-06	2.173e-05	1.922e-05	2.003e-05
0.999	9.216e-06	2.177e-05	1.926e-05	2.006e-05
1	9.227e-06	2.18e-05	1.928e-05	2.006e-05
1.001	9.244e-06	2.183e-05	1.931e-05	2.007e-05
1.002	9.266e-06	2.186e-05	1.934e-05	2.009e-05
1.003	9.287e-06	2.19e-05	1.937e-05	2.011e-05
1.004	9.306e-06	2.194e-05	1.94e-05	2.013e-05
1.005	9.341e-06	2.199e-05	1.944e-05	2.016e-05
1.006	9.363e-06	2.202e-05	1.948e-05	2.018e-05
1.007	9.373e-06	2.205e-05	1.95e-05	2.019e-05
1.008	9.397e-06	2.209e-05	1.953e-05	2.021e-05
1.009	9.42e-06	2.213e-05	1.957e-05	2.023e-05
1.01	9.442e-06	2.216e-05	1.96e-05	2.024e-05
1.011	9.466e-06	2.22e-05	1.963e-05	2.027e-05
1.012	9.493e-06	2.224e-05	1.967e-05	2.029e-05
1.013	9.509e-06	2.227e-05	1.97e-05	2.03e-05
1.014	9.53e-06	2.231e-05	1.973e-05	2.032e-05
1.015	9.557e-06	2.235e-05	1.977e-05	2.034e-05
1.016	9.577e-06	2.238e-05	1.98e-05	2.036e-05
1.017	9.6e-06	2.242e-05	1.984e-05	2.039e-05
1.018	9.642e-06	2.248e-05	1.989e-05	2.042e-05
1.019	9.662e-06	2.251e-05	1.992e-05	2.044e-05
1.02	9.678e-06	2.254e-05	1.995e-05	2.045e-05
1.021	9.705e-06	2.258e-05	1.999e-05	2.048e-05
1.022	9.728e-06	2.262e-05	2.003e-05	2.05e-05
1.023	9.753e-06	2.266e-05	2.007e-05	2.052e-05
1.024	9.79e-06	2.271e-05	2.012e-05	2.056e-05
1.025	9.824e-06	2.276e-05	2.016e-05	2.059e-05
1.026	9.832e-06	2.278e-05	2.019e-05	2.06e-05
1.027	9.855e-06	2.282e-05	2.022e-05	2.062e-05
1.028	9.881e-06	2.286e-05	2.026e-05	2.064e-05
1.029	9.904e-06	2.29e-05	2.03e-05	2.066e-05
1.03	9.934e-06	2.294e-05	2.035e-05	2.069e-05
1.031	9.976e-06	2.3e-05	2.04e-05	2.073e-05
1.032	9.995e-06	2.302e-05	2.043e-05	2.075e-05
1.033	1.002e-05	2.306e-05	2.047e-05	2.077e-05
1.034	1.004e-05	2.31e-05	2.051e-05	2.079e-05
1.035	1.007e-05	2.315e-05	2.056e-05	2.082e-05
1.036	1.01e-05	2.319e-05	2.06e-05	2.084e-05
1.037	1.014e-05	2.323e-05	2.065e-05	2.087e-05
1.038	1.016e-05	2.327e-05	2.069e-05	2.09e-05
1.039	1.018e-05	2.331e-05	2.073e-05	2.092e-05
1.04	1.022e-05	2.335e-05	2.078e-05	2.095e-05
1.041	1.025e-05	2.34e-05	2.082e-05	2.098e-05
1.042	1.027e-05	2.344e-05	2.086e-05	2.1e-05
1.043	1.031e-05	2.349e-05	2.092e-05	2.104e-05
1.044	1.035e-05	2.355e-05	2.097e-05	2.107e-05
1.045	1.038e-05	2.357e-05	2.101e-05	2.11e-05
1.046	1.04e-05	2.362e-05	2.106e-05	2.112e-05
1.047	1.044e-05	2.366e-05	2.111e-05	2.116e-05
1.048	1.047e-05	2.371e-05	2.115e-05	2.119e-05
1.049	1.05e-05	2.375e-05	2.12e-05	2.121e-05
1.05	1.054e-05	2.381e-05	2.126e-05	2.125e-05
1.051	1.057e-05	2.385e-05	2.131e-05	2.128e-05
1.052	1.059e-05	2.389e-05	2.135e-05	2.13e-05
1.053	1.063e-05	2.394e-05	2.141e-05	2.133e-05
1.054	1.066e-05	2.398e-05	2.146e-05	2.137e-05
1.055	1.069e-05	2.402e-05	2.151e-05	2.139e-05
1.056	1.074e-05	2.408e-05	2.157e-05	2.144e-05
1.057	1.078e-05	2.414e-05	2.163e-05	2.148e-05
1.058	1.08e-05	2.417e-05	2.167e-05	2.15e-05
1.059	1.084e-05	2.422e-05	2.173e-05	2.153e-05
1.06	1.088e-05	2.427e-05	2.178e-05	2.157e-05
1.061	1.091e-05	2.432e-05	2.183e-05	2.16e-05
1.062	1.095e-05	2.437e-05	2.189e-05	2.163e-05
1.063	1.099e-05	2.443e-05	2.195e-05	2.168e-05
1.064	1.102e-05	2.447e-05	2.2e-05	2.171e-05
1.065	1.106e-05	2.451e-05	2.206e-05	2.174e-05
1.066	1.11e-05	2.456e-05	2.212e-05	2.178e-05
1.067	1.114e-05	2.461e-05	2.217e-05	2.181e-05
1.068	1.117e-05	2.466e-05	2.223e-05	2.185e-05
1.069	1.123e-05	2.472e-05	2.23e-05	2.19e-05
1.07	1.127e-05	2.477e-05	2.236e-05	2.194e-05
1.071	1.13e-05	2.482e-05	2.241e-05	2.196e-05
1.072	1.134e-05	2.487e-05	2.247e-05	2.2e-05
1.073	1.138e-05	2.492e-05	2.254e-05	2.205e-05
1.074	1.142e-05	2.498e-05	2.259e-05	2.208e-05
1.075	1.146e-05	2.504e-05	2.266e-05	2.212e-05
1.076	1.151e-05	2.51e-05	2.273e-05	2.217e-05
1.077	1.154e-05	2.514e-05	2.278e-05	2.22e-05
1.078	1.158e-05	2.519e-05	2.284e-05	2.224e-05
1.079	1.163e-05	2.524e-05	2.291e-05	2.228e-05
1.08	1.167e-05	2.53e-05	2.297e-05	2.232e-05
1.081	1.171e-05	2.535e-05	2.304e-05	2.236e-05
1.082	1.177e-05	2.542e-05	2.312e-05	2.242e-05
1.083	1.182e-05	2.547e-05	2.318e-05	2.246e-05
1.084	1.185e-05	2.552e-05	2.324e-05	2.249e-05
1.085	1.19e-05	2.558e-05	2.331e-05	2.254e-05
1.086	1.195e-05	2.564e-05	2.338e-05	2.258e-05
1.087	1.199e-05	2.57e-05	2.345e-05	2.262e-05
1.088	1.204e-05	2.576e-05	2.352e-05	2.267e-05
1.089	1.209e-05	2.582e-05	2.359e-05	2.272e-05
1.09	1.213e-05	2.587e-05	2.366e-05	2.276e-05
1.091	1.218e-05	2.593e-05	2.373e-05	2.28e-05
1.092	1.224e-05	2.599e-05	2.381e-05	2.285e-05
1.093	1.228e-05	2.605e-05	2.388e-05	2.29e-05
1.094	1.233e-05	2.612e-05	2.395e-05	2.295e-05
1.095	1.24e-05	2.619e-05	2.404e-05	2.301e-05
1.096	1.245e-05	2.625e-05	2.41e-05	2.305e-05
1.097	1.249e-05	2.63e-05	2.417e-05	2.309e-05
1.098	1.255e-05	2.637e-05	2.425e-05	2.314e-05
1.099	1.26e-05	2.643e-05	2.433e-05	2.319e-05
1.1	1.265e-05	2.649e-05	2.441e-05	2.324e-05
1.101	1.271e-05	2.657e-05	2.45e-05	2.33e-05
1.102	1.277e-05	2.663e-05	2.458e-05	2.335e-05
1.103	1.281e-05	2.669e-05	2.465e-05	2.339e-05
1.104	1.287e-05	2.675e-05	2.473e-05	2.345e-05
1.105	1.293e-05	2.682e-05	2.481e-05	2.35e-05
1.106	1.298e-05	2.689e-05	2.489e-05	2.355e-05
1.107	1.305e-05	2.696e-05	2.498e-05	2.361e-05
1.108	1.312e-05	2.704e-05	2.507e-05	2.368e-05
1.109	1.317e-05	2.709e-05	2.515e-05	2.372e-05
1.11	1.322e-05	2.716e-05	2.523e-05	2.378e-05
1.111	1.329e-05	2.723e-05	2.531e-05	2.383e-05
1.112	1.334e-05	2.73e-05	2.54e-05	2.389e-05
1.113	1.341e-05	2.737e-05	2.549e-05	2.395e-05
1.114	1.347e-05	2.745e-05	2.558e-05	2.401e-05
1.115	1.354e-05	2.752e-05	2.566e-05	2.407e-05
1.116	1.359e-05	2.759e-05	2.575e-05	2.412e-05
1.117	1.366e-05	2.767e-05	2.584e-05	2.418e-05
1.118	1.372e-05	2.774e-05	2.593e-05	2.424e-05
1.119	1.379e-05	2.782e-05	2.602e-05	2.43e-05
1.12	1.386e-05	2.79e-05	2.612e-05	2.438e-05
1.121	1.394e-05	2.799e-05	2.622e-05	2.445e-05
1.122	1.399e-05	2.805e-05	2.63e-05	2.45e-05
1.123	1.407e-05	2.813e-05	2.639e-05	2.456e-05
1.124	1.413e-05	2.821e-05	2.649e-05	2.463e-05
1.125	1.42e-05	2.829e-05	2.658e-05	2.469e-05
1.126	1.428e-05	2.837e-05	2.668e-05	2.476e-05
1.127	1.437e-05	2.846e-05	2.68e-05	2.485e-05
1.128	1.443e-05	2.853e-05	2.688e-05	2.49e-05
1.129	1.449e-05	2.86e-05	2.697e-05	2.496e-05
1.13	1.456e-05	2.868e-05	2.707e-05	2.503e-05
1.131	1.464e-05	2.877e-05	2.717e-05	2.51e-05
1.132	1.471e-05	2.885e-05	2.727e-05	2.517e-05
1.133	1.48e-05	2.895e-05	2.738e-05	2.525e-05
1.134	1.488e-05	2.904e-05	2.749e-05	2.532e-05
1.135	1.495e-05	2.912e-05	2.759e-05	2.539e-05
1.136	1.503e-05	2.921e-05	2.77e-05	2.546e-05
1.137	1.511e-05	2.929e-05	2.78e-05	2.553e-05
1.138	1.519e-05	2.938e-05	2.79e-05	2.561e-05
1.139	1.527e-05	2.947e-05	2.801e-05	2.569e-05
1.14	1.536e-05	2.956e-05	2.812e-05	2.577e-05
1.141	1.544e-05	2.965e-05	2.822e-05	2.584e-05
1.142	1.552e-05	2.974e-05	2.833e-05	2.591e-05
1.143	1.561e-05	2.983e-05	2.845e-05	2.599e-05
1.144	1.569e-05	2.993e-05	2.856e-05	2.607e-05
1.145	1.578e-05	3.002e-05	2.867e-05	2.615e-05
1.146	1.588e-05	3.013e-05	2.88e-05	2.625e-05
1.147	1.597e-05	3.023e-05	2.891e-05	2.633e-05
1.148	1.605e-05	3.031e-05	2.902e-05	2.64e-05
1.149	1.614e-05	3.042e-05	2.914e-05	2.649e-05
1.15	1.624e-05	3.052e-05	2.926e-05	2.658e-05
1.151	1.633e-05	3.062e-05	2.938e-05	2.666e-05
1.152	1.642e-05	3.073e-05	2.95e-05	2.675e-05
1.153	1.652e-05	3.083e-05	2.963e-05	2.684e-05
1.154	1.661e-05	3.093e-05	2.974e-05	2.692e-05
1.155	1.671e-05	3.103e-05	2.986e-05	2.701e-05
1.156	1.681e-05	3.114e-05	2.999e-05	2.71e-05
1.157	1.691e-05	3.124e-05	3.011e-05	2.719e-05
1.158	1.701e-05	3.135e-05	3.024e-05	2.729e-05
1.159	1.712e-05	3.147e-05	3.038e-05	2.74e-05
1.16	1.722e-05	3.157e-05	3.051e-05	2.749e-05
1.161	1.732e-05	3.168e-05	3.063e-05	2.757e-05
1.162	1.743e-05	3.179e-05	3.077e-05	2.767e-05
1.163	1.753e-05	3.19e-05	3.09e-05	2.777e-05
1.164	1.764e-05	3.201e-05	3.103e-05	2.787e-05
1.165	1.775e-05	3.213e-05	3.117e-05	2.798e-05
1.166	1.786e-05	3.225e-05	3.13e-05	2.808e-05
1.167	1.797e-05	3.236e-05	3.143e-05	2.817e-05
1.168	1.808e-05	3.248e-05	3.158e-05	2.828e-05
1.169	1.82e-05	3.26e-05	3.172e-05	2.838e-05
1.17	1.831e-05	3.272e-05	3.186e-05	2.848e-05
1.171	1.843e-05	3.285e-05	3.2e-05	2.86e-05
1.172	1.856e-05	3.299e-05	3.216e-05	2.872e-05
1.173	1.867e-05	3.31e-05	3.229e-05	2.882e-05
1.174	1.879e-05	3.322e-05	3.244e-05	2.892e-05
1.175	1.891e-05	3.335e-05	3.259e-05	2.904e-05
1.176	1.904e-05	3.347e-05	3.274e-05	2.915e-05
1.177	1.916e-05	3.36e-05	3.289e-05	2.926e-05
1.178	1.929e-05	3.374e-05	3.305e-05	2.939e-05
1.179	1.942e-05	3.386e-05	3.32e-05	2.95e-05
1.18	1.954e-05	3.399e-05	3.334e-05	2.961e-05
1.181	1.967e-05	3.412e-05	3.35e-05	2.973e-05
1.182	1.98e-05	3.425e-05	3.366e-05	2.985e-05
1.183	1.993e-05	3.439e-05	3.381e-05	2.997e-05
1.184	2.007e-05	3.454e-05	3.398e-05	3.01e-05
1.185	2.021e-05	3.468e-05	3.415e-05	3.023e-05
1.186	2.034e-05	3.481e-05	3.43e-05	3.034e-05
1.187	2.048e-05	3.495e-05	3.447e-05	3.047e-05
1.188	2.062e-05	3.509e-05	3.463e-05	3.06e-05
1.189	2.076e-05	3.523e-05	3.48e-05	3.072e-05
1.19	2.09e-05	3.538e-05	3.497e-05	3.086e-05
1.191	2.105e-05	3.553e-05	3.514e-05	3.099e-05
1.192	2.119e-05	3.567e-05	3.531e-05	3.112e-05
1.193	2.133e-05	3.581e-05	3.548e-05	3.125e-05
1.194	2.149e-05	3.597e-05	3.566e-05	3.139e-05
1.195	2.164e-05	3.611e-05	3.583e-05	3.153e-05
1.196	2.178e-05	3.626e-05	3.601e-05	3.167e-05
1.197	2.195e-05	3.643e-05	3.62e-05	3.182e-05
1.198	2.211e-05	3.658e-05	3.638e-05	3.196e-05
1.199	2.226e-05	3.673e-05	3.655e-05	3.21e-05
1.2	2.215e-05	3.656e-05	3.646e-05	3.198e-05
1.199	2.044e-05	3.473e-05	3.487e-05	3.019e-05
1.198	1.883e-05	3.318e-05	3.342e-05	2.845e-05
1.197	1.783e-05	3.217e-05	3.242e-05	2.731e-05
1.196	1.71e-05	3.136e-05	3.16e-05	2.648e-05
1.195	1.653e-05	3.069e-05	3.09e-05	2.581e-05
1.194	1.603e-05	3.007e-05	3.026e-05	2.523e-05
1.193	1.558e-05	2.948e-05	2.966e-05	2.469e-05
1.192	1.517e-05	2.895e-05	2.91e-05	2.421e-05
1.191	1.479e-05	2.844e-05	2.857e-05	2.375e-05
1.19	1.441e-05	2.794e-05	2.806e-05	2.331e-05
1.189	1.406e-05	2.748e-05	2.757e-05	2.289e-05
1.188	1.373e-05	2.704e-05	2.71e-05	2.25e-05
1.187	1.342e-05	2.66e-05	2.666e-05	2.212e-05
1.186	1.311e-05	2.619e-05	2.623e-05	2.176e-05
1.185	1.283e-05	2.579e-05	2.581e-05	2.142e-05
1.184	1.254e-05	2.54e-05	2.541e-05	2.108e-05
1.183	1.226e-05	2.502e-05	2.501e-05	2.074e-05
1.182	1.2e-05	2.466e-05	2.463e-05	2.044e-05
1.181	1.175e-05	2.431e-05	2.427e-05	2.013e-05
1.18	1.151e-05	2.397e-05	2.391e-05	1.984e-05
1.179	1.128e-05	2.364e-05	2.356e-05	1.956e-05
1.178	1.105e-05	2.332e-05	2.323e-05	1.928e-05
1.177	1.081e-05	2.299e-05	2.288e-05	1.899e-05
1.176	1.059e-05	2.268e-05	2.256e-05	1.873e-05
1.175	1.038e-05	2.238e-05	2.225e-05	1.848e-05
1.174	1.017e-05	2.209e-05	2.194e-05	1.822e-05
1.173	9.975e-06	2.18e-05	2.164e-05	1.798e-05
1.172	9.783e-06	2.153e-05	2.135e-05	1.775e-05
1.171	9.581e-06	2.124e-05	2.105e-05	1.75e-05
1.17	9.389e-06	2.097e-05	2.077e-05	1.727e-05
1.169	9.215e-06	2.072e-05	2.05e-05	1.706e-05
1.168	9.04e-06	2.046e-05	2.023e-05	1.684e-05
1.167	8.869e-06	2.021e-05	1.996e-05	1.663e-05
1.166	8.705e-06	1.997e-05	1.971e-05	1.643e-05
1.165	8.535e-06	1.973e-05	1.946e-05	1.622e-05
1.164	8.364e-06	1.948e-05	1.921e-05	1.601e-05
1.163	8.209e-06	1.925e-05	1.896e-05	1.582e-05
1.162	8.059e-06	1.903e-05	1.873e-05	1.563e-05
1.161	7.903e-06	1.88e-05	1.849e-05	1.544e-05
1.16	7.757e-06	1.859e-05	1.826e-05	1.526e-05
1.159	7.617e-06	1.837e-05	1.804e-05	1.509e-05
1.158	7.46e-06	1.815e-05	1.781e-05	1.489e-05
1.157	7.32e-06	1.794e-05	1.759e-05	1.472e-05
1.156	7.192e-06	1.774e-05	1.738e-05	1.455e-05
1.155	7.057e-06	1.754e-05	1.717e-05	1.439e-05
1.154	6.926e-06	1.735e-05	1.697e-05	1.423e-05
1.153	6.803e-06	1.716e-05	1.677e-05	1.407e-05
1.152	6.672e-06	1.696e-05	1.657e-05	1.391e-05
1.151	6.543e-06	1.677e-05	1.636e-05	1.375e-05
1.15	6.425e-06	1.659e-05	1.617e-05	1.36e-05
1.149	6.304e-06	1.64e-05	1.599e-05	1.345e-05
1.148	6.184e-06	1.623e-05	1.58e-05	1.33e-05
1.147	6.074e-06	1.606e-05	1.562e-05	1.316e-05
1.146	5.961e-06	1.588e-05	1.544e-05	1.301e-05
1.145	5.835e-06	1.57e-05	1.525e-05	1.286e-05
1.144	5.731e-06	1.553e-05	1.508e-05	1.272e-05
1.143	5.63e-06	1.537e-05	1.491e-05	1.259e-05
1.142	5.525e-06	1.521e-05	1.474e-05	1.246e-05
1.141	5.422e-06	1.505e-05	1.457e-05	1.233e-05
1.14	5.325e-06	1.49e-05	1.442e-05	1.221e-05
1.139	5.217e-06	1.474e-05	1.425e-05	1.207e-05
1.138	5.116e-06	1.458e-05	1.408e-05	1.194e-05
1.137	5.025e-06	1.444e-05	1.393e-05	1.182e-05
1.136	4.929e-06	1.429e-05	1.377e-05	1.17e-05
1.135	4.834e-06	1.414e-05	1.362e-05	1.158e-05
1.134	4.748e-06	1.4e-05	1.348e-05	1.147e-05
1.133	4.653e-06	1.385e-05	1.332e-05	1.135e-05
1.132	4.552e-06	1.37e-05	1.316e-05	1.122e-05
1.131	4.472e-06	1.357e-05	1.303e-05	1.111e-05
1.13	4.391e-06	1.344e-05	1.289e-05	1.1e-05
1.129	4.304e-06	1.33e-05	1.275e-05	1.089e-05
1.128	4.224e-06	1.317e-05	1.261e-05	1.079e-05
1.127	4.145e-06	1.305e-05	1.247e-05	1.069e-05
1.126	4.044e-06	1.29e-05	1.232e-05	1.056e-05
1.125	3.964e-06	1.277e-05	1.219e-05	1.046e-05
1.124	3.892e-06	1.265e-05	1.207e-05	1.036e-05
1.123	3.815e-06	1.253e-05	1.194e-05	1.026e-05
1.122	3.738e-06	1.24e-05	1.181e-05	1.016e-05
1.121	3.669e-06	1.229e-05	1.169e-05	1.006e-05
1.12	3.587e-06	1.216e-05	1.156e-05	9.962e-06
1.119	3.505e-06	1.204e-05	1.143e-05	9.856e-06
1.118	3.443e-06	1.193e-05	1.132e-05	9.771e-06
1.117	3.372e-06	1.182e-05	1.12e-05	9.68e-06
1.116	3.303e-06	1.17e-05	1.108e-05	9.587e-06
1.115	3.239e-06	1.16e-05	1.097e-05	9.499e-06
1.114	3.172e-06	1.149e-05	1.085e-05	9.412e-06
1.113	3.095e-06	1.137e-05	1.073e-05	9.313e-06
1.112	3.03e-06	1.127e-05	1.062e-05	9.225e-06
1.111	2.97e-06	1.116e-05	1.051e-05	9.143e-06
1.11	2.903e-06	1.106e-05	1.04e-05	9.054e-06
1.109	2.84e-06	1.096e-05	1.03e-05	8.971e-06
1.108	2.782e-06	1.086e-05	1.019e-05	8.892e-06
1.107	2.709e-06	1.074e-05	1.008e-05	8.797e-06
1.106	2.645e-06	1.064e-05	9.971e-06	8.71e-06
1.105	2.594e-06	1.055e-05	9.876e-06	8.639e-06
1.104	2.536e-06	1.045e-05	9.775e-06	8.561e-06
1.103	2.477e-06	1.035e-05	9.674e-06	8.482e-06
1.102	2.425e-06	1.027e-05	9.581e-06	8.41e-06
1.101	2.366e-06	1.016e-05	9.48e-06	8.331e-06
1.1	2.301e-06	1.006e-05	9.375e-06	8.246e-06
1.099	2.247e-06	9.974e-06	9.283e-06	8.171e-06
1.098	2.194e-06	9.884e-06	9.189e-06	8.1e-06
1.097	2.138e-06	9.79e-06	9.093e-06	8.023e-06
1.096	2.088e-06	9.703e-06	9.004e-06	7.954e-06
1.095	2.039e-06	9.622e-06	8.913e-06	7.887e-06
1.094	1.97e-06	9.519e-06	8.81e-06	7.798e-06
1.093	1.92e-06	9.435e-06	8.723e-06	7.728e-06
1.092	1.878e-06	9.354e-06	8.641e-06	7.666e-06
1.091	1.828e-06	9.267e-06	8.553e-06	7.597e-06
1.09	1.779e-06	9.184e-06	8.464e-06	7.529e-06
1.089	1.735e-06	9.109e-06	8.385e-06	7.469e-06
1.088	1.683e-06	9.022e-06	8.295e-06	7.398e-06
1.087	1.63e-06	8.935e-06	8.208e-06	7.325e-06
1.086	1.586e-06	8.859e-06	8.129e-06	7.262e-06
1.085	1.54e-06	8.78e-06	8.045e-06	7.199e-06
1.084	1.491e-06	8.7e-06	7.964e-06	7.134e-06
1.083	1.449e-06	8.627e-06	7.888e-06	7.075e-06
1.082	1.406e-06	8.547e-06	7.807e-06	7.011e-06
1.081	1.346e-06	8.456e-06	7.714e-06	6.933e-06
1.08	1.307e-06	8.387e-06	7.641e-06	6.875e-06
1.079	1.269e-06	8.317e-06	7.569e-06	6.819e-06
1.078	1.225e-06	8.243e-06	7.492e-06	6.759e-06
1.077	1.185e-06	8.172e-06	7.419e-06	6.701e-06
1.076	1.148e-06	8.103e-06	7.347e-06	6.649e-06
1.075	1.097e-06	8.02e-06	7.262e-06	6.578e-06
1.074	1.051e-06	7.947e-06	7.188e-06	6.514e-06
1.073	1.015e-06	7.878e-06	7.12e-06	6.462e-06
1.072	9.727e-07	7.81e-06	7.046e-06	6.405e-06
1.071	9.315e-07	7.737e-06	6.972e-06	6.345e-06
1.07	8.999e-07	7.674e-06	6.906e-06	6.295e-06
1.069	8.569e-07	7.604e-06	6.832e-06	6.235e-06
1.068	8.048e-07	7.526e-06	6.752e-06	6.166e-06
1.067	7.742e-07	7.467e-06	6.691e-06	6.119e-06
1.066	7.389e-07	7.401e-06	6.626e-06	6.068e-06
1.065	7.03e-07	7.335e-06	6.557e-06	6.015e-06
1.064	6.681e-07	7.274e-06	6.494e-06	5.964e-06
1.063	6.351e-07	7.211e-06	6.431e-06	5.915e-06
1.062	5.894e-07	7.14e-06	6.359e-06	5.854e-06
1.061	5.525e-07	7.076e-06	6.296e-06	5.803e-06
1.06	5.205e-07	7.015e-06	6.233e-06	5.755e-06
1.059	4.844e-07	6.954e-06	6.169e-06	5.7e-06
1.058	4.504e-07	6.892e-06	6.106e-06	5.65e-06
1.057	4.22e-07	6.838e-06	6.046e-06	5.605e-06
1.056	3.787e-07	6.767e-06	5.977e-06	5.548e-06
1.055	3.364e-07	6.7e-06	5.908e-06	5.489e-06
1.054	3.122e-07	6.651e-06	5.854e-06	5.447e-06
1.053	2.823e-07	6.593e-06	5.796e-06	5.402e-06
1.052	2.494e-07	6.534e-06	5.734e-06	5.352e-06
1.051	2.205e-07	6.482e-06	5.68e-06	5.31e-06
1.05	1.903e-07	6.424e-06	5.62e-06	5.261e-06
1.049	1.483e-07	6.359e-06	5.551e-06	5.205e-06
1.048	1.187e-07	6.304e-06	5.496e-06	5.16e-06
1.047	8.589e-08	6.247e-06	5.44e-06	5.114e-06
1.046	5.219e-08	6.188e-06	5.381e-06	5.069e-06
1.045	2.636e-08	6.134e-06	5.325e-06	5.025e-06
1.044	1.685e-09	6.087e-06	5.273e-06	4.983e-06
1.043	-4.191e-08	6.022e-06	5.209e-06	4.926e-06
1.042	-7.605e-08	5.965e-06	5.151e-06	4.876e-06
1.041	-9.659e-08	5.919e-06	5.101e-06	4.841e-06
1.04	-1.259e-07	5.865e-06	5.047e-06	4.8e-06
1.039	-1.541e-07	5.812e-06	4.992e-06	4.754e-06
1.038	-1.774e-07	5.766e-06	4.947e-06	4.715e-06
1.037	-2.088e-07	5.71e-06	4.89e-06	4.672e-06
1.036	-2.447e-07	5.652e-06	4.83e-06	4.621e-06
1.035	-2.687e-07	5.604e-06	4.782e-06	4.581e-06
1.034	-2.947e-07	5.553e-06	4.73e-06	4.538e-06
1.033	-3.245e-07	5.505e-06	4.679e-06	4.496e-06
1.032	-3.504e-07	5.456e-06	4.629e-06	4.458e-06
1.031	-3.738e-07	5.407e-06	4.58e-06	4.418e-06
1.03	-4.144e-07	5.343e-06	4.516e-06	4.363e-06
1.029	-4.398e-07	5.297e-06	4.468e-06	4.321e-06
1.028	-4.573e-07	5.256e-06	4.425e-06	4.29e-06
1.027	-4.85e-07	5.209e-06	4.378e-06	4.251e-06
1.026	-5.106e-07	5.161e-06	4.328e-06	4.212e-06
1.025	-5.307e-07	5.12e-06	4.284e-06	4.177e-06
1.024	-5.686e-07	5.057e-06	4.224e-06	4.123e-06
1.023	-6.066e-07	5.002e-06	4.166e-06	4.068e-06
1.022	-6.221e-07	4.964e-06	4.127e-06	4.042e-06
1.021	-6.433e-07	4.918e-06	4.082e-06	4.004e-06
1.02	-6.698e-07	4.873e-06	4.036e-06	3.965e-06
1.019	-6.864e-07	4.832e-06	3.994e-06	3.932e-06
1.018	-7.112e-07	4.788e-06	3.947e-06	3.893e-06
1.017	-7.522e-07	4.726e-06	3.887e-06	3.839e-06
1.016	-7.696e-07	4.687e-06	3.848e-06	3.808e-06
1.015	-7.883e-07	4.647e-06	3.806e-06	3.776e-06
1.014	-8.124e-07	4.601e-06	3.76e-06	3.738e-06
1.013	-8.358e-07	4.561e-06	3.717e-06	3.703e-06
1.012	-8.523e-07	4.524e-06	3.679e-06	3.673e-06
1.011	-8.83e-07	4.472e-06	3.629e-06	3.628e-06
1.01	-9.092e-07	4.427e-06	3.583e-06	3.586e-06
1.009	-9.28e-07	4.389e-06	3.542e-06	3.555e-06
1.008	-9.511e-07	4.346e-06	3.497e-06	3.522e-06
1.007	-9.755e-07	4.302e-06	3.454e-06	3.484e-06
1.006	-9.919e-07	4.265e-06	3.416e-06	3.454e-06
1.005	-1.017e-06	4.217e-06	3.369e-06	3.414e-06
1.004	-1.051e-06	4.165e-06	3.317e-06	3.362e-06
1.003	-1.066e-06	4.134e-06	3.281e-06	3.338e-06
1.002	-1.083e-06	4.095e-06	3.243e-06	3.308e-06
1.001	-1.103e-06	4.056e-06	3.202e-06	3.272e-06
1	-1.121e-06	4.018e-06	3.163e-06	3.24e-06
0.999	-1.141e-06	3.981e-06	3.124e-06	3.21e-06
0.998	-1.173e-06	3.929e-06	3.073e-06	3.165e-06
0.997	-1.193e-06	3.889e-06	3.035e-06	3.129e-06
0.996	-1.209e-06	3.852e-06	2.997e-06	3.1e-06
0.995	-1.232e-06	3.811e-06	2.956e-06	3.062e-06
0.994	-1.253e-06	3.772e-06	2.916e-06	3.031e-06
0.993	-1.267e-06	3.74e-06	2.882e-06	3.004e-06
0.992	-1.294e-06	3.692e-06	2.834e-06	2.961e-06
0.991	-1.323e-06	3.646e-06	2.788e-06	2.919e-06
0.99	-1.335e-06	3.617e-06	2.757e-06	2.893e-06
0.989	-1.353e-06	3.581e-06	2.721e-06	2.865e-06
0.988	-1.373e-06	3.542e-06	2.682e-06	2.833e-06
0.987	-1.386e-06	3.511e-06	2.649e-06	2.805e-06
0.986	-1.404e-06	3.472e-06	2.611e-06	2.773e-06
0.985	-1.434e-06	3.427e-06	2.565e-06	2.731e-06
0.984	-1.452e-06	3.393e-06	2.53e-06	2.702e-06
0.983	-1.467e-06	3.357e-06	2.494e-06	2.673e-06
0.982	-1.486e-06	3.32e-06	2.456e-06	2.638e-06
0.981	-1.504e-06	3.285e-06	2.42e-06	2.609e-06
0.98	-1.518e-06	3.254e-06	2.387e-06	2.583e-06
0.979	-1.551e-06	3.207e-06	2.34e-06	2.539e-06
0.978	-1.572e-06	3.168e-06	2.3e-06	2.503e-06
0.977	-1.581e-06	3.141e-06	2.272e-06	2.482e-06
0.976	-1.599e-06	3.105e-06	2.236e-06	2.453e-06
0.975	-1.617e-06	3.07e-06	2.2e-06	2.422e-06
0.974	-1.629e-06	3.043e-06	2.169e-06	2.397e-06
0.973	-1.651e-06	2.999e-06	2.129e-06	2.362e-06
0.972	-1.68e-06	2.956e-06	2.085e-06	2.32e-06
0.971	-1.692e-06	2.927e-06	2.055e-06	2.293e-06
0.97	-1.709e-06	2.894e-06	2.021e-06	2.266e-06
0.969	-1.729e-06	2.856e-06	1.984e-06	2.234e-06
0.968	-1.743e-06	2.825e-06	1.953e-06	2.207e-06
0.967	-1.755e-06	2.794e-06	1.92e-06	2.179e-06
0.966	-1.789e-06	2.744e-06	1.872e-06	2.135e-06
0.965	-1.803e-06	2.715e-06	1.84e-06	2.106e-06
0.964	-1.814e-06	2.688e-06	1.812e-06	2.085e-06
0.963	-1.831e-06	2.654e-06	1.778e-06	2.057e-06
0.962	-1.847e-06	2.623e-06	1.744e-06	2.027e-06
0.961	-1.856e-06	2.596e-06	1.717e-06	2.006e-06
0.96	-1.879e-06	2.556e-06	1.679e-06	1.97e-06
0.959	-1.902e-06	2.519e-06	1.641e-06	1.936e-06
0.958	-1.913e-06	2.489e-06	1.613e-06	1.909e-06
0.957	-1.928e-06	2.457e-06	1.577e-06	1.883e-06
0.956	-1.947e-06	2.424e-06	1.546e-06	1.854e-06
0.955	-1.957e-06	2.397e-06	1.516e-06	1.83e-06
0.954	-1.973e-06	2.365e-06	1.482e-06	1.801e-06
0.953	-2.005e-06	2.316e-06	1.437e-06	1.757e-06
0.952	-2.016e-06	2.292e-06	1.409e-06	1.734e-06
0.951	-2.025e-06	2.264e-06	1.382e-06	1.711e-06
0.95	-2.042e-06	2.232e-06	1.35e-06	1.684e-06
0.949	-2.055e-06	2.203e-06	1.318e-06	1.656e-06
0.948	-2.067e-06	2.178e-06	1.292e-06	1.635e-06
0.947	-2.089e-06	2.136e-06	1.253e-06	1.597e-06
0.946	-2.109e-06	2.101e-06	1.22e-06	1.563e-06
0.945	-2.12e-06	2.076e-06	1.19e-06	1.539e-06
0.944	-2.138e-06	2.043e-06	1.159e-06	1.512e-06
0.943	-2.154e-06	2.013e-06	1.128e-06	1.484e-06
0.942	-2.162e-06	1.987e-06	1.102e-06	1.462e-06
0.941	-2.181e-06	1.953e-06	1.067e-06	1.431e-06
0.94	-2.208e-06	1.911e-06	1.027e-06	1.39e-06
0.939	-2.216e-06	1.888e-06	1.005e-06	1.371e-06
0.938	-2.227e-06	1.861e-06	9.764e-07	1.348e-06
0.937	-2.24e-06	1.831e-06	9.453e-07	1.32e-06
0.936	-2.253e-06	1.804e-06	9.21e-07	1.296e-06
0.935	-2.264e-06	1.776e-06	8.943e-07	1.272e-06
0.934	-2.289e-06	1.738e-06	8.582e-07	1.237e-06
0.933	-2.302e-06	1.709e-06	8.275e-07	1.21e-06
0.932	-2.313e-06	1.683e-06	8.018e-07	1.185e-06
0.931	-2.329e-06	1.652e-06	7.7e-07	1.158e-06
0.93	-2.343e-06	1.623e-06	7.411e-07	1.131e-06
0.929	-2.352e-06	1.6e-06	7.174e-07	1.111e-06
0.928	-2.374e-06	1.561e-06	6.801e-07	1.077e-06
0.927	-2.398e-06	1.522e-06	6.446e-07	1.04e-06
0.926	-2.403e-06	1.507e-06	6.24e-07	1.023e-06
0.925	-2.413e-06	1.477e-06	5.967e-07	9.994e-07
0.924	-2.428e-06	1.449e-06	5.682e-07	9.732e-07
0.923	-2.438e-06	1.425e-06	5.438e-07	9.52e-07
0.922	-2.452e-06	1.393e-06	5.149e-07	9.248e-07
0.921	-2.488e-06	1.346e-06	4.68e-07	8.76e-07
0.92	-2.497e-06	1.323e-06	4.463e-07	8.549e-07
0.919	-2.502e-06	1.301e-06	4.229e-07	8.344e-07
0.918	-2.518e-06	1.271e-06	3.948e-07	8.074e-07
0.917	-2.528e-06	1.245e-06	3.686e-07	7.851e-07
0.916	-2.538e-06	1.222e-06	3.429e-07	7.641e-07
0.915	-2.563e-06	1.18e-06	3.053e-07	7.239e-07
0.914	-2.58e-06	1.151e-06	2.757e-07	6.947e-07
0.913	-2.583e-06	1.133e-06	2.565e-07	6.78e-07
0.912	-2.597e-06	1.105e-06	2.281e-07	6.542e-07
0.911	-2.609e-06	1.076e-06	2.009e-07	6.282e-07
0.91	-2.616e-06	1.056e-06	1.779e-07	6.088e-07
0.909	-2.633e-06	1.023e-06	1.487e-07	5.809e-07
0.908	-2.655e-06	9.901e-07	1.167e-07	5.46e-07
0.907	-2.664e-06	9.657e-07	9.235e-08	5.24e-07
0.906	-2.673e-06	9.412e-07	6.548e-08	4.993e-07
0.905	-2.688e-06	9.111e-07	3.639e-08	4.72e-07
0.904	-2.698e-06	8.862e-07	1.329e-08	4.515e-07
0.903	-2.707e-06	8.622e-07	-1.187e-08	4.289e-07
0.902	-2.736e-06	8.198e-07	-5.126e-08	3.889e-07
0.901	-2.747e-06	7.955e-07	-7.681e-08	3.633e-07
0.9	-2.752e-06	7.75e-07	-9.54e-08	3.454e-07
0.899	-2.765e-06	7.462e-07	-1.226e-07	3.215e-07
0.898	-2.775e-06	7.196e-07	-1.493e-07	2.965e-07
0.897	-2.782e-06	6.996e-07	-1.702e-07	2.783e-07
0.896	-2.801e-06	6.631e-07	-2.027e-07	2.456e-07
0.895	-2.82e-06	6.319e-07	-2.349e-07	2.124e-07
0.894	-2.829e-06	6.092e-07	-2.567e-07	1.923e-07
0.893	-2.842e-06	5.82e-07	-2.829e-07	1.676e-07
0.892	-2.855e-06	5.538e-07	-3.119e-07	1.393e-07
0.891	-2.861e-06	5.338e-07	-3.33e-07	1.202e-07
0.89	-2.875e-06	5.065e-07	-3.596e-07	9.567e-08
0.889	-2.902e-06	4.649e-07	-3.989e-07	5.437e-08
0.888	-2.911e-06	4.426e-07	-4.185e-07	3.417e-08
0.887	-2.917e-06	4.235e-07	-4.401e-07	1.604e-08
0.886	-2.927e-06	3.938e-07	-4.662e-07	-9.873e-09
0.885	-2.939e-06	3.728e-07	-4.905e-07	-3.442e-08
0.884	-2.943e-06	3.516e-07	-5.122e-07	-5.317e-08
0.883	-2.964e-06	3.16e-07	-5.463e-07	-8.552e-08
0.882	-2.98e-06	2.868e-07	-5.733e-07	-1.158e-07
0.881	-2.986e-06	2.623e-07	-5.944e-07	-1.36e-07
0.88	-2.999e-06	2.366e-07	-6.205e-07	-1.616e-07
0.879	-3.012e-06	2.1e-07	-6.463e-07	-1.877e-07
0.878	-3.019e-06	1.886e-07	-6.674e-07	-2.054e-07
0.877	-3.034e-06	1.566e-07	-6.984e-07	-2.341e-07
0.876	-3.059e-06	1.203e-07	-7.338e-07	-2.737e-07
0.875	-3.062e-06	1.04e-07	-7.526e-07	-2.913e-07
0.874	-3.069e-06	7.937e-08	-7.742e-07	-3.135e-07
0.873	-3.082e-06	5.296e-08	-7.989e-07	-3.378e-07
0.872	-3.09e-06	2.981e-08	-8.22e-07	-3.597e-07
0.871	-3.1e-06	4.613e-09	-8.458e-07	-3.813e-07
0.87	-3.124e-06	-3.576e-08	-8.842e-07	-4.196e-07
0.869	-3.135e-06	-5.988e-08	-9.074e-07	-4.467e-07
0.868	-3.144e-06	-8.178e-08	-9.301e-07	-4.665e-07
0.867	-3.156e-06	-1.095e-07	-9.582e-07	-4.916e-07
0.866	-3.168e-06	-1.374e-07	-9.814e-07	-5.182e-07
0.865	-3.172e-06	-1.57e-07	-1.002e-06	-5.373e-07
0.864	-3.193e-06	-1.927e-07	-1.034e-06	-5.718e-07
0.863	-3.215e-06	-2.263e-07	-1.065e-06	-6.051e-07
0.862	-3.216e-06	-2.423e-07	-1.082e-06	-6.212e-07
0.861	-3.224e-06	-2.68e-07	-1.108e-06	-6.418e-07
0.86	-3.237e-06	-2.947e-07	-1.133e-06	-6.682e-07
0.859	-3.242e-06	-3.142e-07	-1.153e-06	-6.894e-07
0.858	-3.252e-06	-3.414e-07	-1.178e-06	-7.119e-07
0.857	-3.273e-06	-3.78e-07	-1.209e-06	-7.467e-07
0.856	-3.282e-06	-4.017e-07	-1.231e-06	-7.701e-07
0.855	-3.292e-06	-4.252e-07	-1.256e-06	-7.939e-07
0.854	-3.303e-06	-4.539e-07	-1.282e-06	-8.224e-07
0.853	-3.313e-06	-4.775e-07	-1.305e-06	-8.465e-07
0.852	-3.321e-06	-5.002e-07	-1.327e-06	-8.662e-07
0.851	-3.343e-06	-5.398e-07	-1.363e-06	-9.045e-07
0.85	-3.357e-06	-5.688e-07	-1.391e-06	-9.347e-07
0.849	-3.359e-06	-5.861e-07	-1.408e-06	-9.521e-07
0.848	-3.368e-06	-6.125e-07	-1.431e-06	-9.756e-07
0.847	-3.38e-06	-6.399e-07	-1.456e-06	-1e-06
0.846	-3.385e-06	-6.586e-07	-1.476e-06	-1.018e-06
0.845	-3.398e-06	-6.911e-07	-1.503e-06	-1.049e-06
0.844	-3.42e-06	-7.276e-07	-1.538e-06	-1.085e-06
0.843	-3.428e-06	-7.499e-07	-1.558e-06	-1.107e-06
0.842	-3.435e-06	-7.75e-07	-1.581e-06	-1.131e-06
0.841	-3.449e-06	-8.048e-07	-1.608e-06	-1.16e-06
0.84	-3.458e-06	-8.285e-07	-1.63e-06	-1.184e-06
0.839	-3.466e-06	-8.516e-07	-1.654e-06	-1.203e-06
0.838	-3.491e-06	-8.947e-07	-1.691e-06	-1.244e-06
0.837	-3.501e-06	-9.196e-07	-1.713e-06	-1.269e-06
0.836	-3.504e-06	-9.399e-07	-1.733e-06	-1.287e-06
0.835	-3.513e-06	-9.67e-07	-1.758e-06	-1.312e-06
0.834	-3.523e-06	-9.943e-07	-1.783e-06	-1.339e-06
0.833	-3.527e-06	-1.013e-06	-1.8e-06	-1.357e-06
0.832	-3.542e-06	-1.048e-06	-1.831e-06	-1.389e-06
0.831	-3.559e-06	-1.082e-06	-1.86e-06	-1.423e-06
0.83	-3.566e-06	-1.105e-06	-1.882e-06	-1.445e-06
0.829	-3.576e-06	-1.132e-06	-1.907e-06	-1.47e-06
0.828	-3.588e-06	-1.161e-06	-1.931e-06	-1.497e-06
0.827	-3.594e-06	-1.183e-06	-1.954e-06	-1.519e-06
0.826	-3.604e-06	-1.211e-06	-1.98e-06	-1.547e-06
0.825	-3.63e-06	-1.255e-06	-2.016e-06	-1.587e-06
0.824	-3.636e-06	-1.275e-06	-2.037e-06	-1.609e-06
0.823	-3.64e-06	-1.299e-06	-2.056e-06	-1.631e-06
0.822	-3.651e-06	-1.328e-06	-2.081e-06	-1.658e-06
0.821	-3.66e-06	-1.354e-06	-2.106e-06	-1.682e-06
0.82	-3.665e-06	-1.377e-06	-2.125e-06	-1.703e-06
0.819	-3.699e-06	-1.433e-06	-2.172e-06	-1.754e-06
0.818	-3.718e-06	-1.464e-06	-2.202e-06	-1.794e-06
0.817	-3.715e-06	-1.481e-06	-2.214e-06	-1.806e-06
0.816	-3.722e-06	-1.508e-06	-2.238e-06	-1.829e-06
0.815	-3.731e-06	-1.536e-06	-2.263e-06	-1.857e-06
0.814	-3.735e-06	-1.56e-06	-2.283e-06	-1.878e-06
0.813	-3.748e-06	-1.592e-06	-2.312e-06	-1.908e-06
0.812	-3.772e-06	-1.635e-06	-2.347e-06	-1.951e-06
0.811	-3.774e-06	-1.654e-06	-2.366e-06	-1.97e-06
0.81	-3.781e-06	-1.682e-06	-2.389e-06	-1.992e-06
0.809	-3.792e-06	-1.712e-06	-2.415e-06	-2.02e-06
0.808	-3.797e-06	-1.738e-06	-2.437e-06	-2.044e-06
0.807	-3.803e-06	-1.763e-06	-2.459e-06	-2.065e-06
0.806	-3.825e-06	-1.805e-06	-2.496e-06	-2.103e-06
0.805	-3.836e-06	-1.832e-06	-2.519e-06	-2.133e-06
0.804	-3.838e-06	-1.858e-06	-2.54e-06	-2.158e-06
0.803	-3.852e-06	-1.888e-06	-2.569e-06	-2.186e-06
0.802	-3.865e-06	-1.919e-06	-2.592e-06	-2.214e-06
0.801	-3.868e-06	-1.943e-06	-2.612e-06	-2.234e-06
0.8	-3.885e-06	-1.982e-06	-2.648e-06	-2.273e-06
0.799	-3.906e-06	-2.022e-06	-2.68e-06	-2.311e-06
0.798	-3.906e-06	-2.043e-06	-2.696e-06	-2.328e-06
0.797	-3.914e-06	-2.072e-06	-2.72e-06	-2.356e-06
0.796	-3.924e-06	-2.102e-06	-2.748e-06	-2.383e-06
0.795	-3.93e-06	-2.126e-06	-2.768e-06	-2.407e-06
0.794	-3.939e-06	-2.159e-06	-2.793e-06	-2.435e-06
0.793	-3.961e-06	-2.202e-06	-2.831e-06	-2.475e-06
0.792	-3.969e-06	-2.229e-06	-2.854e-06	-2.504e-06
0.791	-3.975e-06	-2.256e-06	-2.877e-06	-2.528e-06
0.79	-3.99e-06	-2.293e-06	-2.906e-06	-2.559e-06
0.789	-3.997e-06	-2.322e-06	-2.93e-06	-2.587e-06
0.788	-4.001e-06	-2.346e-06	-2.952e-06	-2.609e-06
0.787	-4.024e-06	-2.393e-06	-2.988e-06	-2.65e-06
0.786	-4.038e-06	-2.427e-06	-3.016e-06	-2.686e-06
0.785	-4.039e-06	-2.45e-06	-3.033e-06	-2.704e-06
0.784	-4.048e-06	-2.482e-06	-3.06e-06	-2.733e-06
0.783	-4.059e-06	-2.514e-06	-3.086e-06	-2.761e-06
0.782	-4.062e-06	-2.537e-06	-3.106e-06	-2.782e-06
0.781	-4.075e-06	-2.572e-06	-3.136e-06	-2.812e-06
0.78	-4.095e-06	-2.614e-06	-3.17e-06	-2.854e-06
0.779	-4.099e-06	-2.642e-06	-3.195e-06	-2.88e-06
0.778	-4.106e-06	-2.672e-06	-3.22e-06	-2.906e-06
0.777	-4.118e-06	-2.705e-06	-3.247e-06	-2.939e-06
0.776	-4.125e-06	-2.735e-06	-3.272e-06	-2.965e-06
0.775	-4.133e-06	-2.765e-06	-3.293e-06	-2.989e-06
0.774	-4.158e-06	-2.814e-06	-3.334e-06	-3.033e-06
0.773	-4.167e-06	-2.842e-06	-3.359e-06	-3.063e-06
0.772	-4.169e-06	-2.867e-06	-3.377e-06	-3.084e-06
0.771	-4.178e-06	-2.899e-06	-3.403e-06	-3.113e-06
0.77	-4.186e-06	-2.931e-06	-3.431e-06	-3.142e-06
0.769	-4.189e-06	-2.957e-06	-3.451e-06	-3.166e-06
0.768	-4.208e-06	-2.999e-06	-3.486e-06	-3.203e-06
0.767	-4.227e-06	-3.039e-06	-3.518e-06	-3.242e-06
0.766	-4.231e-06	-3.064e-06	-3.541e-06	-3.268e-06
0.765	-4.241e-06	-3.097e-06	-3.566e-06	-3.296e-06
0.764	-4.254e-06	-3.133e-06	-3.596e-06	-3.327e-06
0.763	-4.258e-06	-3.16e-06	-3.618e-06	-3.353e-06
0.762	-4.266e-06	-3.192e-06	-3.644e-06	-3.381e-06
0.761	-4.293e-06	-3.241e-06	-3.684e-06	-3.427e-06
0.76	-4.298e-06	-3.266e-06	-3.706e-06	-3.454e-06
0.759	-4.302e-06	-3.293e-06	-3.727e-06	-3.476e-06
0.758	-4.311e-06	-3.326e-06	-3.753e-06	-3.503e-06
0.757	-4.319e-06	-3.356e-06	-3.777e-06	-3.531e-06
0.756	-4.322e-06	-3.381e-06	-3.798e-06	-3.553e-06
0.755	-4.341e-06	-3.424e-06	-3.831e-06	-3.593e-06
0.754	-4.354e-06	-3.457e-06	-3.861e-06	-3.626e-06
0.753	-4.357e-06	-3.485e-06	-3.884e-06	-3.65e-06
0.752	-4.367e-06	-3.516e-06	-3.91e-06	-3.68e-06
0.751	-4.379e-06	-3.548e-06	-3.937e-06	-3.712e-06
0.75	-4.383e-06	-3.575e-06	-3.958e-06	-3.734e-06
0.749	-4.398e-06	-3.612e-06	-3.988e-06	-3.765e-06
0.748	-4.423e-06	-3.656e-06	-4.026e-06	-3.807e-06
0.747	-4.424e-06	-3.678e-06	-4.044e-06	-3.831e-06
0.746	-4.429e-06	-3.704e-06	-4.065e-06	-3.856e-06
0.745	-4.436e-06	-3.734e-06	-4.092e-06	-3.883e-06
0.744	-4.444e-06	-3.761e-06	-4.115e-06	-3.908e-06
0.743	-4.451e-06	-3.787e-06	-4.137e-06	-3.931e-06
0.742	-4.471e-06	-3.83e-06	-4.172e-06	-3.972e-06
0.741	-4.482e-06	-3.86e-06	-4.197e-06	-4.002e-06
0.74	-4.487e-06	-3.885e-06	-4.22e-06	-4.025e-06
0.739	-4.5e-06	-3.916e-06	-4.248e-06	-4.054e-06
0.738	-4.509e-06	-3.945e-06	-4.271e-06	-4.084e-06
0.737	-4.511e-06	-3.967e-06	-4.29e-06	-4.106e-06
0.736	-4.53e-06	-4.007e-06	-4.322e-06	-4.142e-06
0.735	-4.551e-06	-4.045e-06	-4.353e-06	-4.179e-06
0.734	-4.552e-06	-4.063e-06	-4.369e-06	-4.196e-06
0.733	-4.558e-06	-4.09e-06	-4.391e-06	-4.22e-06
0.732	-4.568e-06	-4.116e-06	-4.417e-06	-4.248e-06
0.731	-4.571e-06	-4.137e-06	-4.435e-06	-4.27e-06
0.73	-4.58e-06	-4.164e-06	-4.458e-06	-4.294e-06
0.729	-4.601e-06	-4.2e-06	-4.49e-06	-4.331e-06
0.728	-4.61e-06	-4.226e-06	-4.511e-06	-4.355e-06
0.727	-4.615e-06	-4.248e-06	-4.532e-06	-4.376e-06
0.726	-4.625e-06	-4.273e-06	-4.555e-06	-4.404e-06
0.725	-4.635e-06	-4.299e-06	-4.578e-06	-4.429e-06
0.724	-4.638e-06	-4.32e-06	-4.594e-06	-4.448e-06
0.723	-4.661e-06	-4.359e-06	-4.63e-06	-4.485e-06
0.722	-4.675e-06	-4.386e-06	-4.656e-06	-4.516e-06
0.721	-4.675e-06	-4.4e-06	-4.668e-06	-4.531e-06
0.72	-4.684e-06	-4.423e-06	-4.688e-06	-4.553e-06
0.719	-4.695e-06	-4.447e-06	-4.712e-06	-4.577e-06
0.718	-4.698e-06	-4.463e-06	-4.726e-06	-4.595e-06
0.717	-4.713e-06	-4.493e-06	-4.756e-06	-4.622e-06
0.716	-4.742e-06	-4.533e-06	-4.792e-06	-4.667e-06
0.715	-4.746e-06	-4.548e-06	-4.804e-06	-4.684e-06
0.714	-4.751e-06	-4.567e-06	-4.821e-06	-4.702e-06
0.713	-4.761e-06	-4.589e-06	-4.843e-06	-4.727e-06
0.712	-4.768e-06	-4.607e-06	-4.861e-06	-4.747e-06
0.711	-4.774e-06	-4.623e-06	-4.88e-06	-4.764e-06
0.71	-4.8e-06	-4.664e-06	-4.913e-06	-4.801e-06
0.709	-4.808e-06	-4.681e-06	-4.929e-06	-4.824e-06
0.708	-4.809e-06	-4.694e-06	-4.942e-06	-4.84e-06
0.707	-4.818e-06	-4.713e-06	-4.961e-06	-4.86e-06
0.706	-4.828e-06	-4.73e-06	-4.979e-06	-4.88e-06
0.705	-4.83e-06	-4.744e-06	-4.992e-06	-4.891e-06
0.704	-4.845e-06	-4.771e-06	-5.019e-06	-4.916e-06
0.703	-4.862e-06	-4.793e-06	-5.041e-06	-4.946e-06
0.702	-4.869e-06	-4.808e-06	-5.055e-06	-4.961e-06
0.701	-4.877e-06	-4.825e-06	-5.073e-06	-4.98e-06
0.7	-4.889e-06	-4.845e-06	-5.092e-06	-5.001e-06
0.699	-4.894e-06	-4.858e-06	-5.105e-06	-5.016e-06
0.698	-4.903e-06	-4.877e-06	-5.123e-06	-5.035e-06
0.697	-4.928e-06	-4.91e-06	-5.155e-06	-5.069e-06
0.696	-4.935e-06	-4.919e-06	-5.167e-06	-5.084e-06
0.695	-4.937e-06	-4.93e-06	-5.179e-06	-5.097e-06
0.694	-4.947e-06	-4.946e-06	-5.196e-06	-5.114e-06
0.693	-4.953e-06	-4.96e-06	-5.211e-06	-5.131e-06
0.692	-4.957e-06	-4.972e-06	-5.224e-06	-5.145e-06
0.691	-4.979e-06	-4.998e-06	-5.25e-06	-5.172e-06
0.69	-4.991e-06	-5.015e-06	-5.269e-06	-5.193e-06
0.689	-4.997e-06	-5.026e-06	-5.281e-06	-5.206e-06
0.688	-5.008e-06	-5.043e-06	-5.299e-06	-5.223e-06
0.687	-5.019e-06	-5.06e-06	-5.315e-06	-5.242e-06
0.686	-5.024e-06	-5.066e-06	-5.326e-06	-5.253e-06
0.685	-5.037e-06	-5.087e-06	-5.347e-06	-5.274e-06
0.684	-5.06e-06	-5.116e-06	-5.375e-06	-5.306e-06
0.683	-5.063e-06	-5.12e-06	-5.383e-06	-5.315e-06
0.682	-5.068e-06	-5.132e-06	-5.397e-06	-5.327e-06
0.681	-5.079e-06	-5.145e-06	-5.411e-06	-5.343e-06
0.68	-5.085e-06	-5.153e-06	-5.422e-06	-5.354e-06
0.679	-5.089e-06	-5.166e-06	-5.434e-06	-5.365e-06
0.678	-5.11e-06	-5.188e-06	-5.459e-06	-5.393e-06
0.677	-5.122e-06	-5.201e-06	-5.476e-06	-5.41e-06
0.676	-5.126e-06	-5.212e-06	-5.486e-06	-5.42e-06
0.675	-5.137e-06	-5.225e-06	-5.501e-06	-5.438e-06
0.674	-5.149e-06	-5.238e-06	-5.518e-06	-5.453e-06
0.673	-5.152e-06	-5.247e-06	-5.527e-06	-5.463e-06
0.672	-5.17e-06	-5.269e-06	-5.55e-06	-5.485e-06
0.671	-5.19e-06	-5.291e-06	-5.573e-06	-5.51e-06
0.67	-5.189e-06	-5.291e-06	-5.579e-06	-5.517e-06
0.669	-5.197e-06	-5.303e-06	-5.591e-06	-5.528e-06
0.668	-5.208e-06	-5.314e-06	-5.605e-06	-5.543e-06
0.667	-5.212e-06	-5.323e-06	-5.615e-06	-5.555e-06
0.666	-5.22e-06	-5.336e-06	-5.631e-06	-5.567e-06
0.665	-5.246e-06	-5.361e-06	-5.66e-06	-5.597e-06
0.664	-5.254e-06	-5.37e-06	-5.669e-06	-5.611e-06
0.663	-5.26e-06	-5.378e-06	-5.68e-06	-5.622e-06
0.662	-5.274e-06	-5.391e-06	-5.697e-06	-5.636e-06
0.661	-5.281e-06	-5.403e-06	-5.71e-06	-5.648e-06
0.66	-5.286e-06	-5.41e-06	-5.72e-06	-5.656e-06
0.659	-5.308e-06	-5.435e-06	-5.743e-06	-5.682e-06
0.658	-5.323e-06	-5.448e-06	-5.76e-06	-5.705e-06
0.657	-5.324e-06	-5.449e-06	-5.765e-06	-5.709e-06
0.656	-5.332e-06	-5.462e-06	-5.779e-06	-5.721e-06
0.655	-5.342e-06	-5.472e-06	-5.795e-06	-5.733e-06
0.654	-5.345e-06	-5.475e-06	-5.8e-06	-5.74e-06
0.653	-5.357e-06	-5.491e-06	-5.817e-06	-5.755e-06
0.652	-5.378e-06	-5.509e-06	-5.838e-06	-5.777e-06
0.651	-5.386e-06	-5.517e-06	-5.848e-06	-5.786e-06
0.65	-5.392e-06	-5.526e-06	-5.86e-06	-5.798e-06
0.649	-5.403e-06	-5.54e-06	-5.876e-06	-5.814e-06
0.648	-5.41e-06	-5.545e-06	-5.885e-06	-5.824e-06
0.647	-5.417e-06	-5.554e-06	-5.896e-06	-5.832e-06
0.646	-5.445e-06	-5.583e-06	-5.922e-06	-5.862e-06
0.645	-5.453e-06	-5.59e-06	-5.936e-06	-5.877e-06
0.644	-5.453e-06	-5.592e-06	-5.94e-06	-5.879e-06
0.643	-5.464e-06	-5.602e-06	-5.953e-06	-5.889e-06
0.642	-5.471e-06	-5.614e-06	-5.966e-06	-5.902e-06
0.641	-5.476e-06	-5.616e-06	-5.972e-06	-5.907e-06
0.64	-5.493e-06	-5.634e-06	-5.992e-06	-5.926e-06
0.639	-5.511e-06	-5.65e-06	-6.01e-06	-5.948e-06
0.638	-5.518e-06	-5.657e-06	-6.019e-06	-5.955e-06
0.637	-5.527e-06	-5.668e-06	-6.033e-06	-5.967e-06
0.636	-5.539e-06	-5.679e-06	-6.046e-06	-5.981e-06
0.635	-5.543e-06	-5.683e-06	-6.053e-06	-5.988e-06
0.634	-5.551e-06	-5.693e-06	-6.068e-06	-6e-06
0.633	-5.579e-06	-5.721e-06	-6.095e-06	-6.029e-06
0.632	-5.586e-06	-5.723e-06	-6.102e-06	-6.037e-06
0.631	-5.588e-06	-5.727e-06	-6.111e-06	-6.042e-06
0.63	-5.598e-06	-5.737e-06	-6.122e-06	-6.054e-06
0.629	-5.607e-06	-5.745e-06	-6.132e-06	-6.063e-06
0.628	-5.61e-06	-5.75e-06	-6.138e-06	-6.067e-06
0.627	-5.628e-06	-5.768e-06	-6.159e-06	-6.089e-06
0.626	-5.645e-06	-5.78e-06	-6.174e-06	-6.104e-06
0.625	-5.648e-06	-5.786e-06	-6.182e-06	-6.114e-06
0.624	-5.659e-06	-5.796e-06	-6.196e-06	-6.124e-06
0.623	-5.671e-06	-5.807e-06	-6.209e-06	-6.135e-06
0.622	-5.675e-06	-5.809e-06	-6.216e-06	-6.142e-06
0.621	-5.688e-06	-5.824e-06	-6.232e-06	-6.157e-06
0.62	-5.713e-06	-5.848e-06	-6.255e-06	-6.182e-06
0.619	-5.715e-06	-5.846e-06	-6.259e-06	-6.188e-06
0.618	-5.721e-06	-5.852e-06	-6.268e-06	-6.195e-06
0.617	-5.73e-06	-5.863e-06	-6.28e-06	-6.205e-06
0.616	-5.738e-06	-5.869e-06	-6.29e-06	-6.213e-06
0.615	-5.743e-06	-5.875e-06	-6.299e-06	-6.22e-06
0.614	-5.778e-06	-5.91e-06	-6.333e-06	-6.258e-06
0.613	-5.789e-06	-5.916e-06	-6.344e-06	-6.271e-06
0.612	-5.791e-06	-5.918e-06	-6.35e-06	-6.271e-06
0.611	-5.8e-06	-5.928e-06	-6.36e-06	-6.281e-06
0.61	-5.808e-06	-5.936e-06	-6.372e-06	-6.292e-06
0.609	-5.812e-06	-5.937e-06	-6.378e-06	-6.296e-06
0.608	-5.83e-06	-5.958e-06	-6.398e-06	-6.315e-06
0.607	-5.852e-06	-5.975e-06	-6.418e-06	-6.34e-06
0.606	-5.851e-06	-5.974e-06	-6.421e-06	-6.341e-06
0.605	-5.858e-06	-5.982e-06	-6.43e-06	-6.348e-06
0.604	-5.87e-06	-5.992e-06	-6.443e-06	-6.359e-06
0.603	-5.874e-06	-5.993e-06	-6.447e-06	-6.365e-06
0.602	-5.884e-06	-6.001e-06	-6.458e-06	-6.372e-06
0.601	-5.904e-06	-6.022e-06	-6.481e-06	-6.397e-06
0.6	-5.911e-06	-6.029e-06	-6.49e-06	-6.407e-06
0.599	-5.918e-06	-6.036e-06	-6.499e-06	-6.413e-06
0.598	-5.929e-06	-6.045e-06	-6.512e-06	-6.426e-06
0.597	-5.94e-06	-6.053e-06	-6.52e-06	-6.434e-06
0.596	-5.943e-06	-6.057e-06	-6.528e-06	-6.439e-06
0.595	-5.967e-06	-6.081e-06	-6.551e-06	-6.464e-06
0.594	-5.983e-06	-6.093e-06	-6.566e-06	-6.48e-06
0.593	-5.983e-06	-6.09e-06	-6.571e-06	-6.481e-06
0.592	-5.991e-06	-6.1e-06	-6.58e-06	-6.489e-06
0.591	-6e-06	-6.111e-06	-6.591e-06	-6.501e-06
0.59	-6.003e-06	-6.111e-06	-6.596e-06	-6.504e-06
0.589	-6.017e-06	-6.125e-06	-6.612e-06	-6.516e-06
0.588	-6.04e-06	-6.143e-06	-6.633e-06	-6.539e-06
0.587	-6.046e-06	-6.146e-06	-6.64e-06	-6.545e-06
0.586	-6.054e-06	-6.155e-06	-6.649e-06	-6.555e-06
0.585	-6.068e-06	-6.166e-06	-6.662e-06	-6.569e-06
0.584	-6.075e-06	-6.172e-06	-6.671e-06	-6.576e-06
0.583	-6.08e-06	-6.176e-06	-6.679e-06	-6.579e-06
0.582	-6.109e-06	-6.205e-06	-6.705e-06	-6.608e-06
0.581	-6.12e-06	-6.208e-06	-6.715e-06	-6.621e-06
0.58	-6.12e-06	-6.209e-06	-6.718e-06	-6.621e-06
0.579	-6.13e-06	-6.22e-06	-6.729e-06	-6.63e-06
0.578	-6.139e-06	-6.227e-06	-6.742e-06	-6.64e-06
0.577	-6.142e-06	-6.227e-06	-6.745e-06	-6.643e-06
0.576	-6.158e-06	-6.246e-06	-6.762e-06	-6.659e-06
0.575	-6.174e-06	-6.26e-06	-6.779e-06	-6.677e-06
0.574	-6.179e-06	-6.265e-06	-6.787e-06	-6.685e-06
0.573	-6.189e-06	-6.274e-06	-6.798e-06	-6.694e-06
0.572	-6.202e-06	-6.284e-06	-6.81e-06	-6.704e-06
0.571	-6.209e-06	-6.287e-06	-6.815e-06	-6.71e-06
0.57	-6.22e-06	-6.297e-06	-6.825e-06	-6.72e-06
0.569	-6.247e-06	-6.325e-06	-6.852e-06	-6.748e-06
0.568	-6.248e-06	-6.326e-06	-6.859e-06	-6.754e-06
0.567	-6.253e-06	-6.328e-06	-6.864e-06	-6.758e-06
0.566	-6.265e-06	-6.334e-06	-6.876e-06	-6.768e-06
0.565	-6.274e-06	-6.343e-06	-6.886e-06	-6.776e-06
0.564	-6.278e-06	-6.347e-06	-6.892e-06	-6.78e-06
0.563	-6.3e-06	-6.367e-06	-6.914e-06	-6.802e-06
0.562	-6.318e-06	-6.382e-06	-6.927e-06	-6.819e-06
0.561	-6.323e-06	-6.387e-06	-6.934e-06	-6.823e-06
0.56	-6.334e-06	-6.394e-06	-6.948e-06	-6.832e-06
0.559	-6.346e-06	-6.405e-06	-6.96e-06	-6.845e-06
0.558	-6.349e-06	-6.407e-06	-6.964e-06	-6.849e-06
0.557	-6.363e-06	-6.419e-06	-6.978e-06	-6.864e-06
0.556	-6.391e-06	-6.443e-06	-7.003e-06	-6.891e-06
0.555	-6.394e-06	-6.444e-06	-7.007e-06	-6.893e-06
0.554	-6.399e-06	-6.45e-06	-7.011e-06	-6.897e-06
0.553	-6.407e-06	-6.458e-06	-7.025e-06	-6.909e-06
0.552	-6.414e-06	-6.463e-06	-7.033e-06	-6.915e-06
0.551	-6.421e-06	-6.468e-06	-7.04e-06	-6.92e-06
0.55	-6.443e-06	-6.488e-06	-7.062e-06	-6.939e-06
0.549	-6.454e-06	-6.498e-06	-7.072e-06	-6.951e-06
0.548	-6.46e-06	-6.503e-06	-7.079e-06	-6.958e-06
0.547	-6.473e-06	-6.51e-06	-7.093e-06	-6.97e-06
0.546	-6.482e-06	-6.519e-06	-7.102e-06	-6.98e-06
0.545	-6.487e-06	-6.522e-06	-7.108e-06	-6.984e-06
0.544	-6.506e-06	-6.544e-06	-7.129e-06	-7.002e-06
0.543	-6.527e-06	-6.562e-06	-7.148e-06	-7.025e-06
0.542	-6.528e-06	-6.558e-06	-7.149e-06	-7.026e-06
0.541	-6.535e-06	-6.563e-06	-7.159e-06	-7.032e-06
0.54	-6.545e-06	-6.573e-06	-7.169e-06	-7.043e-06
0.539	-6.553e-06	-6.577e-06	-7.176e-06	-7.048e-06
0.538	-6.563e-06	-6.588e-06	-7.187e-06	-7.058e-06
0.537	-6.583e-06	-6.608e-06	-7.21e-06	-7.081e-06
0.536	-6.594e-06	-6.612e-06	-7.22e-06	-7.089e-06
0.535	-6.604e-06	-6.62e-06	-7.229e-06	-7.097e-06
0.534	-6.617e-06	-6.63e-06	-7.24e-06	-7.11e-06
0.533	-6.625e-06	-6.637e-06	-7.25e-06	-7.116e-06
0.532	-6.63e-06	-6.64e-06	-7.255e-06	-7.123e-06
0.531	-6.653e-06	-6.664e-06	-7.279e-06	-7.147e-06
0.53	-6.671e-06	-6.678e-06	-7.295e-06	-7.165e-06
0.529	-6.671e-06	-6.677e-06	-7.297e-06	-7.164e-06
0.528	-6.678e-06	-6.686e-06	-7.307e-06	-7.173e-06
0.527	-6.689e-06	-6.694e-06	-7.319e-06	-7.183e-06
0.526	-6.695e-06	-6.694e-06	-7.323e-06	-7.186e-06
0.525	-6.707e-06	-6.708e-06	-7.338e-06	-7.198e-06
0.524	-6.727e-06	-6.727e-06	-7.357e-06	-7.218e-06
0.523	-6.736e-06	-6.732e-06	-7.364e-06	-7.225e-06
0.522	-6.746e-06	-6.739e-06	-7.374e-06	-7.232e-06
0.521	-6.756e-06	-6.748e-06	-7.385e-06	-7.243e-06
0.52	-6.762e-06	-6.752e-06	-7.394e-06	-7.254e-06
0.519	-6.771e-06	-6.758e-06	-7.402e-06	-7.26e-06
0.518	-6.798e-06	-6.786e-06	-7.428e-06	-7.285e-06
0.517	-6.809e-06	-6.794e-06	-7.44e-06	-7.298e-06
0.516	-6.81e-06	-6.796e-06	-7.442e-06	-7.3e-06
0.515	-6.821e-06	-6.802e-06	-7.453e-06	-7.308e-06
0.514	-6.831e-06	-6.812e-06	-7.465e-06	-7.317e-06
0.513	-6.836e-06	-6.813e-06	-7.469e-06	-7.322e-06
0.512	-6.858e-06	-6.837e-06	-7.494e-06	-7.345e-06
0.511	-6.884e-06	-6.861e-06	-7.516e-06	-7.372e-06
0.51	-6.888e-06	-6.859e-06	-7.518e-06	-7.373e-06
0.509	-6.895e-06	-6.866e-06	-7.527e-06	-7.38e-06
0.508	-6.907e-06	-6.876e-06	-7.538e-06	-7.391e-06
0.507	-6.91e-06	-6.877e-06	-7.544e-06	-7.395e-06
0.506	-6.921e-06	-6.887e-06	-7.555e-06	-7.407e-06
0.505	-6.948e-06	-6.915e-06	-7.583e-06	-7.437e-06
0.504	-6.956e-06	-6.916e-06	-7.588e-06	-7.442e-06
0.503	-6.96e-06	-6.918e-06	-7.596e-06	-7.443e-06
0.502	-6.971e-06	-6.931e-06	-7.607e-06	-7.452e-06
0.501	-6.981e-06	-6.935e-06	-7.616e-06	-7.462e-06
0.5	-6.983e-06	-6.936e-06	-7.622e-06	-7.465e-06
0.499	-7.004e-06	-6.956e-06	-7.642e-06	-7.486e-06
0.498	-7.02e-06	-6.968e-06	-7.656e-06	-7.498e-06
0.497	-7.026e-06	-6.973e-06	-7.662e-06	-7.504e-06
0.496	-7.038e-06	-6.984e-06	-7.675e-06	-7.515e-06
0.495	-7.048e-06	-6.996e-06	-7.687e-06	-7.529e-06
0.494	-7.055e-06	-6.997e-06	-7.692e-06	-7.533e-06
0.493	-7.069e-06	-7.011e-06	-7.708e-06	-7.545e-06
0.492	-7.095e-06	-7.037e-06	-7.733e-06	-7.571e-06
0.491	-7.097e-06	-7.034e-06	-7.736e-06	-7.575e-06
0.49	-7.104e-06	-7.04e-06	-7.742e-06	-7.581e-06
0.489	-7.117e-06	-7.051e-06	-7.754e-06	-7.592e-06
0.488	-7.125e-06	-7.058e-06	-7.763e-06	-7.599e-06
0.487	-7.13e-06	-7.062e-06	-7.77e-06	-7.604e-06
0.486	-7.153e-06	-7.084e-06	-7.795e-06	-7.627e-06
0.485	-7.166e-06	-7.095e-06	-7.807e-06	-7.64e-06
0.484	-7.174e-06	-7.099e-06	-7.815e-06	-7.648e-06
0.483	-7.188e-06	-7.109e-06	-7.827e-06	-7.66e-06
0.482	-7.199e-06	-7.12e-06	-7.838e-06	-7.671e-06
0.481	-7.202e-06	-7.122e-06	-7.844e-06	-7.674e-06
0.48	-7.222e-06	-7.14e-06	-7.866e-06	-7.695e-06
0.479	-7.246e-06	-7.162e-06	-7.889e-06	-7.719e-06
0.478	-7.25e-06	-7.159e-06	-7.89e-06	-7.72e-06
0.477	-7.256e-06	-7.166e-06	-7.897e-06	-7.726e-06
0.476	-7.265e-06	-7.176e-06	-7.911e-06	-7.737e-06
0.475	-7.271e-06	-7.18e-06	-7.917e-06	-7.742e-06
0.474	-7.281e-06	-7.19e-06	-7.927e-06	-7.75e-06
0.473	-7.305e-06	-7.21e-06	-7.948e-06	-7.772e-06
0.472	-7.314e-06	-7.217e-06	-7.959e-06	-7.784e-06
0.471	-7.32e-06	-7.223e-06	-7.969e-06	-7.791e-06
0.47	-7.333e-06	-7.236e-06	-7.981e-06	-7.803e-06
0.469	-7.346e-06	-7.243e-06	-7.991e-06	-7.813e-06
0.468	-7.352e-06	-7.247e-06	-7.997e-06	-7.816e-06
0.467	-7.376e-06	-7.273e-06	-8.023e-06	-7.841e-06
0.466	-7.392e-06	-7.286e-06	-8.04e-06	-7.861e-06
0.465	-7.392e-06	-7.284e-06	-8.04e-06	-7.86e-06
0.464	-7.402e-06	-7.293e-06	-8.052e-06	-7.867e-06
0.463	-7.413e-06	-7.303e-06	-8.064e-06	-7.878e-06
0.462	-7.419e-06	-7.305e-06	-8.068e-06	-7.884e-06
0.461	-7.432e-06	-7.32e-06	-8.085e-06	-7.898e-06
0.46	-7.46e-06	-7.343e-06	-8.108e-06	-7.924e-06
0.459	-7.467e-06	-7.344e-06	-8.116e-06	-7.931e-06
0.458	-7.475e-06	-7.354e-06	-8.124e-06	-7.94e-06
0.457	-7.489e-06	-7.367e-06	-8.141e-06	-7.954e-06
0.456	-7.495e-06	-7.372e-06	-8.15e-06	-7.961e-06
0.455	-7.503e-06	-7.376e-06	-8.158e-06	-7.968e-06
0.454	-7.533e-06	-7.409e-06	-8.185e-06	-7.996e-06
0.453	-7.544e-06	-7.413e-06	-8.196e-06	-8.009e-06
0.452	-7.547e-06	-7.418e-06	-8.199e-06	-8.009e-06
0.451	-7.556e-06	-7.427e-06	-8.211e-06	-8.018e-06
0.45	-7.568e-06	-7.435e-06	-8.223e-06	-8.028e-06
0.449	-7.57e-06	-7.436e-06	-8.227e-06	-8.033e-06
0.448	-7.587e-06	-7.454e-06	-8.246e-06	-8.049e-06
0.447	-7.609e-06	-7.47e-06	-8.265e-06	-8.068e-06
0.446	-7.617e-06	-7.476e-06	-8.271e-06	-8.076e-06
0.445	-7.624e-06	-7.484e-06	-8.283e-06	-8.087e-06
0.444	-7.639e-06	-7.497e-06	-8.297e-06	-8.099e-06
0.443	-7.645e-06	-7.501e-06	-8.304e-06	-8.106e-06
0.442	-7.656e-06	-7.511e-06	-8.317e-06	-8.116e-06
0.441	-7.686e-06	-7.542e-06	-8.345e-06	-8.143e-06
0.44	-7.692e-06	-7.544e-06	-8.352e-06	-8.152e-06
0.439	-7.697e-06	-7.545e-06	-8.357e-06	-8.156e-06
0.438	-7.706e-06	-7.552e-06	-8.368e-06	-8.166e-06
0.437	-7.717e-06	-7.561e-06	-8.378e-06	-8.177e-06
0.436	-7.723e-06	-7.567e-06	-8.385e-06	-8.18e-06
0.435	-7.744e-06	-7.587e-06	-8.409e-06	-8.204e-06
0.434	-7.76e-06	-7.603e-06	-8.425e-06	-8.221e-06
0.433	-7.77e-06	-7.607e-06	-8.433e-06	-8.226e-06
0.432	-7.782e-06	-7.617e-06	-8.447e-06	-8.237e-06
0.431	-7.796e-06	-7.631e-06	-8.458e-06	-8.25e-06
0.43	-7.801e-06	-7.634e-06	-8.466e-06	-8.255e-06
0.429	-7.814e-06	-7.646e-06	-8.481e-06	-8.272e-06
0.428	-7.842e-06	-7.675e-06	-8.506e-06	-8.301e-06
0.427	-7.847e-06	-7.676e-06	-8.511e-06	-8.303e-06
0.426	-7.855e-06	-7.681e-06	-8.52e-06	-8.308e-06
0.425	-7.864e-06	-7.69e-06	-8.532e-06	-8.318e-06
0.424	-7.872e-06	-7.695e-06	-8.54e-06	-8.326e-06
0.423	-7.879e-06	-7.7e-06	-8.549e-06	-8.332e-06
0.422	-7.902e-06	-7.723e-06	-8.572e-06	-8.354e-06
0.421	-7.916e-06	-7.734e-06	-8.584e-06	-8.369e-06
0.42	-7.923e-06	-7.741e-06	-8.592e-06	-8.377e-06
0.419	-7.935e-06	-7.751e-06	-8.606e-06	-8.389e-06
0.418	-7.947e-06	-7.76e-06	-8.619e-06	-8.399e-06
0.417	-7.954e-06	-7.762e-06	-8.624e-06	-8.404e-06
0.416	-7.975e-06	-7.785e-06	-8.647e-06	-8.425e-06
0.415	-7.997e-06	-7.808e-06	-8.669e-06	-8.449e-06
0.414	-8.001e-06	-7.806e-06	-8.673e-06	-8.45e-06
0.413	-8.009e-06	-7.815e-06	-8.683e-06	-8.459e-06
0.412	-8.018e-06	-7.825e-06	-8.695e-06	-8.47e-06
0.411	-8.026e-06	-7.827e-06	-8.701e-06	-8.476e-06
0.41	-8.038e-06	-7.84e-06	-8.714e-06	-8.487e-06
0.409	-8.068e-06	-7.872e-06	-8.745e-06	-8.519e-06
0.408	-8.079e-06	-7.876e-06	-8.753e-06	-8.527e-06
0.407	-8.086e-06	-7.883e-06	-8.763e-06	-8.536e-06
0.406	-8.101e-06	-7.895e-06	-8.779e-06	-8.548e-06
0.405	-8.11e-06	-7.906e-06	-8.789e-06	-8.559e-06
0.404	-8.116e-06	-7.906e-06	-8.796e-06	-8.562e-06
0.403	-8.141e-06	-7.935e-06	-8.821e-06	-8.589e-06
0.402	-8.161e-06	-7.949e-06	-8.839e-06	-8.609e-06
[truncated: 412 more rows]

## Sheet: Figure 3b
Parameter X	Parameter Y1	Parameter Y2	Parameter Y3	Average	SD
N-C	7.2	6.4	6.5	6.7	0.43589
Ni NPs	7.8	7.2	6.5	7.16667	0.65064
Ni SACs	15.1	14.8	15.5	14.95	0.21213

## Sheet: Figure 3d
Parameter X	Parameter Y1	Parameter Y2
0	0	0
0.5	0	0
--	--	--
1.5	0.67	-1.18
2	0.67	-1.18
--	--	--
3	0.54	0.54
3.5	0.54	0.54
