# Supplementary material for: Single-atom Ni-N4 provides a robust cellular NO sensor
Source: Nat Commun. 2020 Jun 24;11:3188. doi: 10.1038/s41467-020-17018-6 (PMC7314822; doi:10.1038/s41467-020-17018-6)
Supplement: Supplementary file 4 — Source Data [file 41467_2020_17018_MOESM4_ESM.zip › Source Data-NCOMMS-20-00390/Figure 4.xlsx]

## Sheet: Figure 4b
Parameter X1	Parameter Y1		Parameter X2	Parameter Y2
300	4.618e-08		1.8	0.04614
300.1	4.639e-08		3.6	0.04653
300.2	4.586e-08		7.2	0.04714
300.3	4.618e-08		10.8	0.04859
300.4	4.644e-08		18	0.05094
300.5	4.594e-08		25.2	0.05379
300.6	4.625e-08		43.2	0.05976
300.7	4.654e-08		61.2	0.06525
300.8	4.599e-08		97.2	0.07633
300.9	4.623e-08		133.2	0.0856
301	4.648e-08		205.2	0.1031
301.1	4.591e-08		277.2	0.1227
301.2	4.62e-08		457.2	0.1673
301.3	4.646e-08		637.2	0.2055
301.4	4.595e-08		977.2	0.2686
301.5	4.621e-08		1357.2	0.325
301.6	4.654e-08
301.7	4.599e-08
301.8	4.601e-08
301.9	4.643e-08
302	4.594e-08
302.1	4.598e-08
302.2	4.638e-08
302.3	4.593e-08
302.4	4.601e-08
302.5	4.648e-08
302.6	4.6e-08
302.7	4.604e-08
302.8	4.646e-08
302.9	4.596e-08
303	4.602e-08
303.1	4.65e-08
303.2	4.601e-08
303.3	4.605e-08
303.4	4.655e-08
303.5	4.62e-08
303.6	4.618e-08
303.7	4.672e-08
303.8	4.632e-08
303.9	4.634e-08
304	4.689e-08
304.1	4.655e-08
304.2	4.647e-08
304.3	4.704e-08
304.4	4.674e-08
304.5	4.659e-08
304.6	4.717e-08
304.7	4.68e-08
304.8	4.661e-08
304.9	4.711e-08
305	4.671e-08
305.1	4.648e-08
305.2	4.701e-08
305.3	4.667e-08
305.4	4.648e-08
305.5	4.704e-08
305.6	4.681e-08
305.7	4.651e-08
305.8	4.699e-08
305.9	4.677e-08
306	4.633e-08
306.1	4.686e-08
306.2	4.674e-08
306.3	4.628e-08
306.4	4.683e-08
306.5	4.669e-08
306.6	4.623e-08
306.7	4.67e-08
306.8	4.674e-08
306.9	4.634e-08
307	4.682e-08
307.1	4.679e-08
307.2	4.631e-08
307.3	4.677e-08
307.4	4.674e-08
307.5	4.621e-08
307.6	4.671e-08
307.7	4.677e-08
307.8	4.625e-08
307.9	4.66e-08
308	4.676e-08
308.1	4.62e-08
308.2	4.656e-08
308.3	4.672e-08
308.4	4.614e-08
308.5	4.647e-08
308.6	4.665e-08
308.7	4.616e-08
308.8	4.657e-08
308.9	4.675e-08
309	4.62e-08
309.1	4.645e-08
309.2	4.67e-08
309.3	4.615e-08
309.4	4.633e-08
309.5	4.658e-08
309.6	4.599e-08
309.7	4.624e-08
309.8	4.654e-08
309.9	4.598e-08
310	4.615e-08
310.1	4.654e-08
310.2	4.602e-08
310.3	4.617e-08
310.4	4.657e-08
310.5	4.607e-08
310.6	4.621e-08
310.7	4.659e-08
310.8	4.606e-08
310.9	4.618e-08
311	4.65e-08
311.1	4.601e-08
311.2	4.607e-08
311.3	4.657e-08
311.4	4.611e-08
311.5	4.617e-08
311.6	4.658e-08
311.7	4.609e-08
311.8	4.607e-08
311.9	4.654e-08
312	4.61e-08
312.1	4.601e-08
312.2	4.653e-08
312.3	4.614e-08
312.4	4.601e-08
312.5	4.651e-08
312.6	4.611e-08
312.7	4.6e-08
312.8	4.655e-08
312.9	4.624e-08
313	4.597e-08
313.1	4.65e-08
313.2	4.624e-08
313.3	4.591e-08
313.4	4.641e-08
313.5	4.608e-08
313.6	4.578e-08
313.7	4.635e-08
313.8	4.616e-08
313.9	4.577e-08
314	4.631e-08
314.1	4.615e-08
314.2	4.575e-08
314.3	4.634e-08
314.4	4.616e-08
314.5	4.576e-08
314.6	4.63e-08
314.7	4.613e-08
314.8	4.576e-08
314.9	4.623e-08
315	4.617e-08
315.1	4.572e-08
315.2	4.622e-08
315.3	4.616e-08
315.4	4.575e-08
315.5	4.625e-08
315.6	4.627e-08
315.7	4.58e-08
315.8	4.623e-08
315.9	4.63e-08
316	4.58e-08
316.1	4.622e-08
316.2	4.634e-08
316.3	4.578e-08
316.4	4.623e-08
316.5	4.632e-08
316.6	4.577e-08
316.7	4.61e-08
316.8	4.63e-08
316.9	4.571e-08
317	4.608e-08
317.1	4.625e-08
317.2	4.572e-08
317.3	4.6e-08
317.4	4.627e-08
317.5	4.566e-08
317.6	4.588e-08
317.7	4.622e-08
317.8	4.567e-08
317.9	4.592e-08
318	4.621e-08
318.1	4.568e-08
318.2	4.58e-08
318.3	4.626e-08
318.4	4.576e-08
318.5	4.595e-08
318.6	4.632e-08
318.7	4.579e-08
318.8	4.592e-08
318.9	4.641e-08
319	4.591e-08
319.1	4.594e-08
319.2	4.637e-08
319.3	4.593e-08
319.4	4.594e-08
319.5	4.638e-08
319.6	4.592e-08
319.7	4.584e-08
319.8	4.634e-08
319.9	4.593e-08
320	4.578e-08
320.1	4.626e-08
320.2	4.591e-08
320.3	4.568e-08
320.4	4.625e-08
320.5	4.598e-08
320.6	4.567e-08
320.7	4.625e-08
320.8	4.598e-08
320.9	4.56e-08
321	4.614e-08
321.1	4.592e-08
321.2	4.556e-08
321.3	4.612e-08
321.4	4.585e-08
321.5	4.55e-08
321.6	4.604e-08
321.7	4.597e-08
321.8	4.553e-08
321.9	4.601e-08
322	4.592e-08
322.1	4.546e-08
322.2	4.597e-08
322.3	4.59e-08
322.4	4.545e-08
322.5	4.591e-08
322.6	4.58e-08
322.7	4.527e-08
322.8	4.572e-08
322.9	4.579e-08
323	4.533e-08
323.1	4.575e-08
323.2	4.575e-08
323.3	4.528e-08
323.4	4.573e-08
323.5	4.579e-08
323.6	4.531e-08
323.7	4.576e-08
323.8	4.593e-08
323.9	4.535e-08
324	4.57e-08
324.1	4.586e-08
324.2	4.534e-08
324.3	4.576e-08
324.4	4.597e-08
324.5	4.544e-08
324.6	4.581e-08
324.7	4.6e-08
324.8	4.545e-08
324.9	4.577e-08
325	4.602e-08
325.1	4.544e-08
325.2	4.564e-08
325.3	4.604e-08
325.4	4.552e-08
325.5	4.564e-08
325.6	4.6e-08
325.7	4.546e-08
325.8	4.564e-08
325.9	4.605e-08
326	4.555e-08
326.1	4.569e-08
326.2	4.608e-08
326.3	4.554e-08
326.4	4.567e-08
326.5	4.603e-08
326.6	4.55e-08
326.7	4.559e-08
326.8	4.602e-08
326.9	4.556e-08
327	4.558e-08
327.1	4.607e-08
327.2	4.557e-08
327.3	4.562e-08
327.4	4.606e-08
327.5	4.56e-08
327.6	4.552e-08
327.7	4.605e-08
327.8	4.562e-08
327.9	4.554e-08
328	4.604e-08
328.1	4.56e-08
328.2	4.554e-08
328.3	4.608e-08
328.4	4.571e-08
328.5	4.546e-08
328.6	4.6e-08
328.7	4.563e-08
328.8	4.551e-08
328.9	4.61e-08
329	4.582e-08
329.1	4.553e-08
329.2	4.609e-08
329.3	4.587e-08
329.4	4.556e-08
329.5	4.612e-08
329.6	4.584e-08
329.7	4.55e-08
329.8	4.603e-08
329.9	4.578e-08
330	4.553e-08
330.1	4.607e-08
330.2	4.581e-08
330.3	4.547e-08
330.4	4.599e-08
330.5	4.586e-08
330.6	4.545e-08
330.7	4.599e-08
330.8	4.584e-08
330.9	4.544e-08
331	4.591e-08
331.1	4.589e-08
331.2	4.546e-08
331.3	4.596e-08
331.4	4.594e-08
331.5	4.547e-08
331.6	4.598e-08
331.7	4.596e-08
331.8	4.55e-08
331.9	4.596e-08
332	4.609e-08
332.1	4.557e-08
332.2	4.604e-08
332.3	4.615e-08
332.4	4.561e-08
332.5	4.598e-08
332.6	4.614e-08
332.7	4.557e-08
332.8	4.596e-08
332.9	4.619e-08
333	4.568e-08
333.1	4.606e-08
333.2	4.63e-08
333.3	4.574e-08
333.4	4.6e-08
333.5	4.626e-08
333.6	4.575e-08
333.7	4.601e-08
333.8	4.635e-08
333.9	4.581e-08
334	4.595e-08
334.1	4.628e-08
334.2	4.575e-08
334.3	4.594e-08
334.4	4.636e-08
334.5	4.589e-08
334.6	4.598e-08
334.7	4.643e-08
334.8	4.587e-08
334.9	4.592e-08
335	4.634e-08
335.1	4.591e-08
335.2	4.591e-08
335.3	4.638e-08
335.4	4.59e-08
335.5	4.581e-08
335.6	4.636e-08
335.7	4.592e-08
335.8	4.581e-08
335.9	4.626e-08
336	4.58e-08
336.1	4.575e-08
336.2	4.623e-08
336.3	4.58e-08
336.4	4.565e-08
336.5	4.616e-08
336.6	4.579e-08
336.7	4.556e-08
336.8	4.61e-08
336.9	4.579e-08
337	4.561e-08
337.1	4.623e-08
337.2	4.597e-08
337.3	4.573e-08
337.4	4.629e-08
337.5	4.593e-08
337.6	4.564e-08
337.7	4.619e-08
337.8	4.594e-08
337.9	4.568e-08
338	4.621e-08
338.1	4.615e-08
338.2	4.575e-08
338.3	4.626e-08
338.4	4.602e-08
338.5	4.565e-08
338.6	4.612e-08
338.7	4.609e-08
338.8	4.562e-08
338.9	4.61e-08
339	4.606e-08
339.1	4.562e-08
339.2	4.613e-08
339.3	4.611e-08
339.4	4.562e-08
339.5	4.611e-08
339.6	4.605e-08
339.7	4.556e-08
339.8	4.603e-08
339.9	4.603e-08
340	4.554e-08
340.1	4.6e-08
340.2	4.609e-08
340.3	4.558e-08
340.4	4.605e-08
340.5	4.61e-08
340.6	4.565e-08
340.7	4.604e-08
340.8	4.612e-08
340.9	4.554e-08
341	4.591e-08
341.1	4.606e-08
341.2	4.553e-08
341.3	4.585e-08
341.4	4.598e-08
341.5	4.548e-08
341.6	4.588e-08
341.7	4.606e-08
341.8	4.552e-08
341.9	4.593e-08
342	4.616e-08
342.1	4.565e-08
342.2	4.589e-08
342.3	4.617e-08
342.4	4.559e-08
342.5	4.589e-08
342.6	4.616e-08
342.7	4.562e-08
342.8	4.576e-08
342.9	4.611e-08
343	4.558e-08
343.1	4.572e-08
343.2	4.613e-08
343.3	4.556e-08
343.4	4.569e-08
343.5	4.604e-08
343.6	4.554e-08
343.7	4.55e-08
343.8	4.593e-08
343.9	4.543e-08
344	4.55e-08
344.1	4.6e-08
344.2	4.558e-08
344.3	4.555e-08
344.4	4.601e-08
344.5	4.554e-08
344.6	4.553e-08
344.7	4.605e-08
344.8	4.561e-08
344.9	4.552e-08
345	4.603e-08
345.1	4.562e-08
345.2	4.549e-08
345.3	4.602e-08
345.4	4.565e-08
345.5	4.542e-08
345.6	4.595e-08
345.7	4.558e-08
345.8	4.537e-08
345.9	4.591e-08
346	4.553e-08
346.1	4.54e-08
346.2	4.593e-08
346.3	4.565e-08
346.4	4.535e-08
346.5	4.59e-08
346.6	4.568e-08
346.7	4.533e-08
346.8	4.588e-08
346.9	4.588e-08
347	4.549e-08
347.1	4.601e-08
347.2	4.589e-08
347.3	4.539e-08
347.4	4.588e-08
347.5	4.579e-08
347.6	4.537e-08
347.7	4.586e-08
347.8	4.584e-08
347.9	4.543e-08
348	4.594e-08
348.1	4.591e-08
348.2	4.546e-08
348.3	4.595e-08
348.4	4.594e-08
348.5	4.549e-08
348.6	4.588e-08
348.7	4.6e-08
348.8	4.549e-08
348.9	4.59e-08
349	4.602e-08
349.1	4.544e-08
349.2	4.578e-08
349.3	4.588e-08
349.4	4.534e-08
349.5	4.576e-08
349.6	4.587e-08
349.7	4.536e-08
349.8	4.573e-08
349.9	4.598e-08
350	4.538e-08
350.1	4.568e-08
350.2	4.587e-08
350.3	4.53e-08
350.4	4.56e-08
350.5	4.586e-08
350.6	4.527e-08
350.7	4.545e-08
350.8	4.581e-08
350.9	4.536e-08
351	4.557e-08
351.1	4.591e-08
351.2	4.536e-08
351.3	4.553e-08
351.4	4.597e-08
351.5	4.55e-08
351.6	4.56e-08
351.7	4.606e-08
351.8	4.566e-08
351.9	4.572e-08
352	4.62e-08
352.1	4.569e-08
352.2	4.574e-08
352.3	4.616e-08
352.4	4.57e-08
352.5	4.57e-08
352.6	4.619e-08
352.7	4.567e-08
352.8	4.564e-08
352.9	4.609e-08
353	4.563e-08
353.1	4.554e-08
353.2	4.608e-08
353.3	4.566e-08
353.4	4.551e-08
353.5	4.603e-08
353.6	4.565e-08
353.7	4.553e-08
353.8	4.606e-08
353.9	4.57e-08
354	4.555e-08
354.1	4.608e-08
354.2	4.568e-08
354.3	4.549e-08
354.4	4.6e-08
354.5	4.572e-08
354.6	4.544e-08
354.7	4.599e-08
354.8	4.569e-08
354.9	4.548e-08
355	4.601e-08
355.1	4.576e-08
355.2	4.541e-08
355.3	4.598e-08
355.4	4.579e-08
355.5	4.544e-08
355.6	4.597e-08
355.7	4.58e-08
355.8	4.541e-08
355.9	4.593e-08
356	4.574e-08
356.1	4.531e-08
356.2	4.587e-08
356.3	4.575e-08
356.4	4.534e-08
356.5	4.583e-08
356.6	4.581e-08
356.7	4.532e-08
356.8	4.579e-08
356.9	4.584e-08
357	4.532e-08
357.1	4.574e-08
357.2	4.585e-08
357.3	4.533e-08
357.4	4.568e-08
357.5	4.59e-08
357.6	4.535e-08
357.7	4.572e-08
357.8	4.588e-08
357.9	4.53e-08
358	4.568e-08
358.1	4.582e-08
358.2	4.526e-08
358.3	4.563e-08
358.4	4.58e-08
358.5	4.524e-08
358.6	4.556e-08
358.7	4.58e-08
358.8	4.525e-08
358.9	4.554e-08
359	4.58e-08
359.1	4.524e-08
359.2	4.55e-08
359.3	4.582e-08
359.4	4.531e-08
359.5	4.551e-08
359.6	4.585e-08
359.7	4.534e-08
359.8	4.545e-08
359.9	4.579e-08
360	4.527e-08
360.1	4.54e-08
360.2	4.582e-08
360.3	4.524e-08
360.4	4.542e-08
360.5	4.581e-08
360.6	4.528e-08
360.7	4.535e-08
360.8	4.576e-08
360.9	4.529e-08
361	4.518e-08
361.1	4.569e-08
361.2	4.522e-08
361.3	4.522e-08
361.4	4.569e-08
361.5	4.532e-08
361.6	4.52e-08
361.7	4.568e-08
361.8	4.524e-08
361.9	4.501e-08
362	4.552e-08
362.1	4.522e-08
362.2	4.506e-08
362.3	4.559e-08
362.4	4.524e-08
362.5	4.51e-08
362.6	4.565e-08
362.7	4.532e-08
362.8	4.515e-08
362.9	4.573e-08
363	4.547e-08
363.1	4.517e-08
363.2	4.568e-08
363.3	4.55e-08
363.4	4.515e-08
363.5	4.569e-08
363.6	4.549e-08
363.7	4.514e-08
363.8	4.564e-08
363.9	4.554e-08
364	4.508e-08
364.1	4.555e-08
364.2	4.55e-08
364.3	4.501e-08
364.4	4.551e-08
364.5	4.546e-08
364.6	4.502e-08
364.7	4.552e-08
364.8	4.548e-08
364.9	4.507e-08
365	4.56e-08
365.1	4.557e-08
365.2	4.514e-08
365.3	4.562e-08
365.4	4.563e-08
365.5	4.515e-08
365.6	4.566e-08
365.7	4.562e-08
365.8	4.515e-08
365.9	4.553e-08
366	4.562e-08
366.1	4.509e-08
366.2	4.55e-08
366.3	4.564e-08
366.4	4.514e-08
366.5	4.556e-08
366.6	4.567e-08
366.7	4.515e-08
366.8	4.557e-08
366.9	4.565e-08
367	4.517e-08
367.1	4.554e-08
367.2	4.58e-08
367.3	4.525e-08
367.4	4.552e-08
367.5	4.57e-08
367.6	4.513e-08
367.7	4.542e-08
367.8	4.571e-08
367.9	4.525e-08
368	4.537e-08
368.1	4.575e-08
368.2	4.526e-08
368.3	4.539e-08
368.4	4.576e-08
368.5	4.525e-08
368.6	4.543e-08
368.7	4.582e-08
368.8	4.533e-08
368.9	4.538e-08
369	4.584e-08
369.1	4.527e-08
369.2	4.54e-08
369.3	4.584e-08
369.4	4.534e-08
369.5	4.54e-08
369.6	4.585e-08
369.7	4.546e-08
369.8	4.537e-08
369.9	4.592e-08
370	4.552e-08
370.1	4.54e-08
370.2	4.594e-08
370.3	4.551e-08
370.4	4.535e-08
370.5	4.585e-08
370.6	4.542e-08
370.7	4.528e-08
370.8	4.575e-08
370.9	4.535e-08
371	4.516e-08
371.1	4.573e-08
371.2	4.536e-08
371.3	4.519e-08
371.4	4.574e-08
371.5	4.543e-08
371.6	4.512e-08
371.7	4.569e-08
371.8	4.54e-08
371.9	4.52e-08
372	4.573e-08
372.1	4.552e-08
372.2	4.516e-08
372.3	4.566e-08
372.4	4.546e-08
372.5	4.51e-08
372.6	4.564e-08
372.7	4.547e-08
372.8	4.512e-08
372.9	4.566e-08
373	4.548e-08
373.1	4.503e-08
373.2	4.552e-08
373.3	4.541e-08
373.4	4.502e-08
373.5	4.553e-08
373.6	4.551e-08
373.7	4.509e-08
373.8	4.557e-08
373.9	4.555e-08
374	4.508e-08
374.1	4.559e-08
374.2	4.562e-08
374.3	4.516e-08
374.4	4.553e-08
374.5	4.566e-08
374.6	4.515e-08
374.7	4.552e-08
374.8	4.571e-08
374.9	4.524e-08
375	4.563e-08
375.1	4.588e-08
375.2	4.532e-08
375.3	4.572e-08
375.4	4.59e-08
375.5	4.537e-08
375.6	4.564e-08
375.7	4.599e-08
375.8	4.546e-08
375.9	4.576e-08
376	4.61e-08
376.1	4.557e-08
376.2	4.586e-08
376.3	4.621e-08
376.4	4.565e-08
376.5	4.587e-08
376.6	4.616e-08
376.7	4.565e-08
376.8	4.588e-08
376.9	4.627e-08
377	4.577e-08
377.1	4.594e-08
377.2	4.639e-08
377.3	4.593e-08
377.4	4.603e-08
377.5	4.647e-08
377.6	4.6e-08
377.7	4.611e-08
377.8	4.664e-08
377.9	4.625e-08
378	4.622e-08
378.1	4.678e-08
378.2	4.636e-08
378.3	4.629e-08
378.4	4.684e-08
378.5	4.645e-08
378.6	4.641e-08
378.7	4.694e-08
378.8	4.654e-08
378.9	4.65e-08
379	4.709e-08
379.1	4.67e-08
379.2	4.661e-08
379.3	4.714e-08
379.4	4.678e-08
379.5	4.67e-08
379.6	4.727e-08
379.7	4.69e-08
379.8	4.666e-08
379.9	4.722e-08
380	4.701e-08
380.1	4.674e-08
380.2	4.731e-08
380.3	4.709e-08
380.4	4.677e-08
380.5	4.729e-08
380.6	4.715e-08
380.7	4.686e-08
380.8	4.734e-08
380.9	4.711e-08
381	4.681e-08
381.1	4.744e-08
381.2	4.727e-08
381.3	4.695e-08
381.4	4.745e-08
381.5	4.738e-08
381.6	4.699e-08
381.7	4.754e-08
381.8	4.745e-08
381.9	4.706e-08
382	4.759e-08
382.1	4.754e-08
382.2	4.707e-08
382.3	4.758e-08
382.4	4.764e-08
382.5	4.718e-08
382.6	4.77e-08
382.7	4.774e-08
382.8	4.722e-08
382.9	4.768e-08
383	4.775e-08
383.1	4.725e-08
383.2	4.772e-08
383.3	4.779e-08
383.4	4.734e-08
383.5	4.778e-08
383.6	4.812e-08
383.7	4.764e-08
383.8	4.803e-08
383.9	4.803e-08
384	4.75e-08
384.1	4.789e-08
384.2	4.807e-08
384.3	4.75e-08
384.4	4.784e-08
384.5	4.808e-08
384.6	4.755e-08
384.7	4.782e-08
384.8	4.811e-08
384.9	4.761e-08
385	4.781e-08
385.1	4.82e-08
385.2	4.772e-08
385.3	4.786e-08
385.4	4.831e-08
385.5	4.781e-08
385.6	4.792e-08
385.7	4.839e-08
385.8	4.79e-08
385.9	4.802e-08
386	4.848e-08
386.1	4.8e-08
386.2	4.812e-08
386.3	4.852e-08
386.4	4.812e-08
386.5	4.81e-08
386.6	4.863e-08
386.7	4.821e-08
386.8	4.818e-08
386.9	4.869e-08
387	4.825e-08
387.1	4.816e-08
387.2	4.867e-08
387.3	4.825e-08
387.4	4.81e-08
387.5	4.861e-08
387.6	4.82e-08
387.7	4.811e-08
387.8	4.867e-08
387.9	4.828e-08
388	4.815e-08
388.1	4.864e-08
388.2	4.836e-08
388.3	4.818e-08
388.4	4.882e-08
388.5	4.852e-08
388.6	4.84e-08
388.7	4.886e-08
388.8	4.856e-08
388.9	4.82e-08
389	4.877e-08
389.1	4.852e-08
389.2	4.822e-08
389.3	4.875e-08
389.4	4.844e-08
389.5	4.81e-08
389.6	4.861e-08
389.7	4.835e-08
389.8	4.806e-08
389.9	4.862e-08
390	4.847e-08
390.1	4.803e-08
390.2	4.849e-08
390.3	4.839e-08
390.4	4.797e-08
390.5	4.852e-08
390.6	4.844e-08
390.7	4.804e-08
390.8	4.848e-08
390.9	4.846e-08
391	4.8e-08
391.1	4.846e-08
391.2	4.847e-08
391.3	4.79e-08
391.4	4.842e-08
391.5	4.849e-08
391.6	4.802e-08
391.7	4.84e-08
391.8	4.855e-08
391.9	4.807e-08
392	4.841e-08
392.1	4.86e-08
392.2	4.797e-08
392.3	4.822e-08
392.4	4.847e-08
392.5	4.788e-08
392.6	4.817e-08
392.7	4.833e-08
392.8	4.782e-08
392.9	4.807e-08
393	4.835e-08
393.1	4.795e-08
393.2	4.815e-08
393.3	4.841e-08
393.4	4.782e-08
393.5	4.807e-08
393.6	4.841e-08
393.7	4.787e-08
393.8	4.805e-08
393.9	4.838e-08
394	4.789e-08
394.1	4.796e-08
394.2	4.838e-08
394.3	4.79e-08
394.4	4.792e-08
394.5	4.837e-08
394.6	4.788e-08
394.7	4.79e-08
394.8	4.841e-08
394.9	4.797e-08
395	4.79e-08
395.1	4.843e-08
395.2	4.802e-08
395.3	4.794e-08
395.4	4.846e-08
395.5	4.808e-08
395.6	4.797e-08
395.7	4.846e-08
395.8	4.804e-08
395.9	4.798e-08
396	4.852e-08
396.1	4.812e-08
396.2	4.794e-08
396.3	4.849e-08
396.4	4.811e-08
396.5	4.792e-08
396.6	4.852e-08
396.7	4.833e-08
396.8	4.808e-08
396.9	4.856e-08
397	4.822e-08
397.1	4.79e-08
397.2	4.845e-08
397.3	4.824e-08
397.4	4.791e-08
397.5	4.846e-08
397.6	4.823e-08
397.7	4.786e-08
397.8	4.842e-08
397.9	4.823e-08
398	4.787e-08
398.1	4.834e-08
398.2	4.83e-08
398.3	4.783e-08
398.4	4.833e-08
398.5	4.819e-08
398.6	4.778e-08
398.7	4.826e-08
398.8	4.822e-08
398.9	4.775e-08
399	4.824e-08
399.1	4.827e-08
399.2	4.774e-08
399.3	4.82e-08
399.4	4.82e-08
399.5	4.782e-08
399.6	4.826e-08
399.7	4.831e-08
399.8	4.785e-08
399.9	4.832e-08
400	4.839e-08
400.1	4.785e-08
400.2	4.823e-08
400.3	4.846e-08
400.4	4.797e-08
400.5	4.837e-08
400.6	4.856e-08
400.7	4.798e-08
400.8	4.835e-08
400.9	4.857e-08
401	4.803e-08
401.1	4.838e-08
401.2	4.855e-08
401.3	4.8e-08
401.4	4.831e-08
401.5	4.85e-08
401.6	4.798e-08
401.7	4.827e-08
401.8	4.856e-08
401.9	4.798e-08
402	4.82e-08
402.1	4.852e-08
402.2	4.797e-08
402.3	4.81e-08
402.4	4.856e-08
402.5	4.802e-08
402.6	4.808e-08
402.7	4.855e-08
402.8	4.808e-08
402.9	4.814e-08
403	4.855e-08
403.1	4.804e-08
403.2	4.81e-08
403.3	4.856e-08
403.4	4.811e-08
403.5	4.821e-08
403.6	4.874e-08
403.7	4.83e-08
403.8	4.82e-08
403.9	4.876e-08
404	4.839e-08
404.1	4.822e-08
404.2	4.869e-08
404.3	4.828e-08
404.4	4.811e-08
404.5	4.86e-08
404.6	4.819e-08
404.7	4.797e-08
404.8	4.852e-08
404.9	4.813e-08
405	4.796e-08
405.1	4.852e-08
405.2	4.815e-08
405.3	4.798e-08
405.4	4.848e-08
405.5	4.82e-08
405.6	4.789e-08
405.7	4.834e-08
405.8	4.809e-08
405.9	4.772e-08
406	4.828e-08
406.1	4.802e-08
406.2	4.769e-08
406.3	4.822e-08
406.4	4.8e-08
406.5	4.768e-08
406.6	4.824e-08
406.7	4.801e-08
406.8	4.768e-08
406.9	4.819e-08
407	4.808e-08
407.1	4.762e-08
407.2	4.816e-08
407.3	4.802e-08
407.4	4.763e-08
407.5	4.81e-08
407.6	4.807e-08
407.7	4.754e-08
407.8	4.806e-08
407.9	4.805e-08
408	4.754e-08
408.1	4.801e-08
408.2	4.797e-08
408.3	4.747e-08
408.4	4.791e-08
408.5	4.803e-08
408.6	4.748e-08
408.7	4.79e-08
408.8	4.803e-08
408.9	4.755e-08
409	4.795e-08
409.1	4.81e-08
409.2	4.754e-08
409.3	4.782e-08
409.4	4.804e-08
409.5	4.747e-08
409.6	4.774e-08
409.7	4.797e-08
409.8	4.747e-08
409.9	4.779e-08
410	4.805e-08
410.1	4.751e-08
410.2	4.784e-08
410.3	4.809e-08
410.4	4.753e-08
410.5	4.77e-08
410.6	4.808e-08
410.7	4.75e-08
410.8	4.776e-08
410.9	4.807e-08
411	4.755e-08
411.1	4.772e-08
411.2	4.813e-08
411.3	4.755e-08
411.4	4.769e-08
411.5	4.812e-08
411.6	4.756e-08
411.7	4.764e-08
411.8	4.805e-08
411.9	4.759e-08
412	4.759e-08
412.1	4.811e-08
412.2	4.768e-08
412.3	4.765e-08
412.4	4.812e-08
412.5	4.762e-08
412.6	4.762e-08
412.7	4.812e-08
412.8	4.769e-08
412.9	4.762e-08
413	4.813e-08
413.1	4.774e-08
413.2	4.756e-08
413.3	4.812e-08
413.4	4.773e-08
413.5	4.754e-08
413.6	4.809e-08
413.7	4.783e-08
413.8	4.75e-08
413.9	4.803e-08
414	4.769e-08
414.1	4.748e-08
414.2	4.804e-08
414.3	4.783e-08
414.4	4.75e-08
414.5	4.802e-08
414.6	4.779e-08
414.7	4.743e-08
414.8	4.804e-08
414.9	4.78e-08
415	4.744e-08
415.1	4.795e-08
415.2	4.772e-08
415.3	4.744e-08
415.4	4.794e-08
415.5	4.783e-08
415.6	4.738e-08
415.7	4.787e-08
415.8	4.773e-08
415.9	4.723e-08
416	4.775e-08
416.1	4.768e-08
416.2	4.724e-08
416.3	4.766e-08
416.4	4.766e-08
416.5	4.715e-08
416.6	4.761e-08
416.7	4.765e-08
416.8	4.717e-08
416.9	4.763e-08
417	4.766e-08
417.1	4.718e-08
417.2	4.758e-08
417.3	4.773e-08
417.4	4.719e-08
417.5	4.766e-08
417.6	4.78e-08
417.7	4.729e-08
417.8	4.764e-08
417.9	4.786e-08
418	4.727e-08
418.1	4.76e-08
418.2	4.789e-08
418.3	4.733e-08
418.4	4.76e-08
418.5	4.778e-08
418.6	4.722e-08
418.7	4.739e-08
418.8	4.771e-08
418.9	4.713e-08
419	4.735e-08
419.1	4.771e-08
419.2	4.717e-08
419.3	4.737e-08
419.4	4.778e-08
419.5	4.725e-08
419.6	4.735e-08
419.7	4.775e-08
419.8	4.727e-08
419.9	4.736e-08
420	4.779e-08
420.1	4.728e-08
420.2	4.732e-08
420.3	4.77e-08
420.4	4.716e-08
420.5	4.727e-08
420.6	4.77e-08
420.7	4.727e-08
420.8	4.719e-08
420.9	4.77e-08
421	4.727e-08
421.1	4.722e-08
421.2	4.775e-08
421.3	4.74e-08
421.4	4.716e-08
421.5	4.77e-08
421.6	4.732e-08
421.7	4.709e-08
421.8	4.764e-08
421.9	4.729e-08
422	4.709e-08
422.1	4.765e-08
422.2	4.73e-08
422.3	4.71e-08
422.4	4.765e-08
422.5	4.739e-08
422.6	4.709e-08
422.7	4.763e-08
422.8	4.742e-08
422.9	4.709e-08
423	4.762e-08
423.1	4.737e-08
423.2	4.709e-08
423.3	4.764e-08
423.4	4.747e-08
423.5	4.705e-08
423.6	4.759e-08
423.7	4.744e-08
423.8	4.699e-08
423.9	4.75e-08
424	4.735e-08
424.1	4.694e-08
424.2	4.744e-08
424.3	4.735e-08
424.4	4.688e-08
424.5	4.738e-08
424.6	4.747e-08
424.7	4.697e-08
424.8	4.742e-08
424.9	4.747e-08
425	4.695e-08
425.1	4.74e-08
425.2	4.742e-08
425.3	4.691e-08
425.4	4.734e-08
425.5	4.733e-08
425.6	4.686e-08
425.7	4.731e-08
425.8	4.745e-08
425.9	4.692e-08
426	4.725e-08
426.1	4.736e-08
426.2	4.683e-08
426.3	4.718e-08
426.4	4.727e-08
426.5	4.672e-08
426.6	4.705e-08
426.7	4.728e-08
426.8	4.675e-08
426.9	4.702e-08
427	4.725e-08
427.1	4.663e-08
427.2	4.692e-08
427.3	4.723e-08
427.4	4.671e-08
427.5	4.689e-08
427.6	4.726e-08
427.7	4.671e-08
427.8	4.694e-08
427.9	4.731e-08
428	4.683e-08
428.1	4.697e-08
428.2	4.743e-08
428.3	4.695e-08
428.4	4.707e-08
428.5	4.751e-08
428.6	4.701e-08
428.7	4.709e-08
428.8	4.742e-08
428.9	4.686e-08
429	4.69e-08
429.1	4.73e-08
429.2	4.68e-08
429.3	4.683e-08
429.4	4.729e-08
429.5	4.684e-08
429.6	4.675e-08
429.7	4.726e-08
429.8	4.68e-08
429.9	4.677e-08
430	4.73e-08
430.1	4.69e-08
430.2	4.677e-08
430.3	4.728e-08
430.4	4.689e-08
430.5	4.674e-08
430.6	4.728e-08
430.7	4.688e-08
430.8	4.668e-08
430.9	4.719e-08
431	4.698e-08
431.1	4.672e-08
431.2	4.728e-08
431.3	4.694e-08
431.4	4.673e-08
431.5	4.726e-08
431.6	4.694e-08
431.7	4.656e-08
431.8	4.709e-08
431.9	4.689e-08
432	4.655e-08
432.1	4.71e-08
432.2	4.7e-08
432.3	4.668e-08
432.4	4.72e-08
432.5	4.703e-08
432.6	4.655e-08
432.7	4.7e-08
432.8	4.69e-08
432.9	4.652e-08
433	4.703e-08
433.1	4.69e-08
433.2	4.646e-08
433.3	4.696e-08
433.4	4.694e-08
433.5	4.647e-08
433.6	4.692e-08
433.7	4.697e-08
433.8	4.647e-08
433.9	4.699e-08
434	4.713e-08
434.1	4.671e-08
434.2	4.715e-08
434.3	4.724e-08
434.4	4.666e-08
434.5	4.696e-08
434.6	4.721e-08
434.7	4.664e-08
434.8	4.701e-08
434.9	4.719e-08
435	4.665e-08
435.1	4.692e-08
435.2	4.723e-08
435.3	4.672e-08
435.4	4.695e-08
435.5	4.729e-08
435.6	4.671e-08
435.7	4.69e-08
435.8	4.717e-08
435.9	4.663e-08
436	4.684e-08
436.1	4.714e-08
436.2	4.661e-08
436.3	4.677e-08
436.4	4.715e-08
436.5	4.662e-08
436.6	4.669e-08
436.7	4.713e-08
436.8	4.66e-08
436.9	4.666e-08
437	4.712e-08
437.1	4.653e-08
437.2	4.655e-08
437.3	4.695e-08
437.4	4.641e-08
437.5	4.646e-08
437.6	4.686e-08
437.7	4.637e-08
437.8	4.633e-08
437.9	4.677e-08
438	4.634e-08
438.1	4.618e-08
438.2	4.674e-08
438.3	4.631e-08
438.4	4.623e-08
438.5	4.675e-08
438.6	4.639e-08
438.7	4.619e-08
438.8	4.677e-08
438.9	4.64e-08
439	4.614e-08
439.1	4.674e-08
439.2	4.639e-08
439.3	4.619e-08
439.4	4.676e-08
439.5	4.649e-08
439.6	4.623e-08
439.7	4.678e-08
439.8	4.649e-08
439.9	4.621e-08
440	4.672e-08
440.1	4.654e-08
440.2	4.617e-08
440.3	4.674e-08
440.4	4.662e-08
440.5	4.618e-08
440.6	4.67e-08
440.7	4.666e-08
440.8	4.623e-08
440.9	4.666e-08
441	4.655e-08
441.1	4.607e-08
441.2	4.657e-08
441.3	4.65e-08
441.4	4.602e-08
441.5	4.653e-08
441.6	4.64e-08
441.7	4.595e-08
441.8	4.646e-08
441.9	4.654e-08
442	4.604e-08
442.1	4.643e-08
442.2	4.661e-08
442.3	4.606e-08
442.4	4.642e-08
442.5	4.666e-08
442.6	4.607e-08
442.7	4.646e-08
442.8	4.668e-08
442.9	4.613e-08
443	4.647e-08
443.1	4.668e-08
443.2	4.613e-08
443.3	4.646e-08
443.4	4.672e-08
443.5	4.615e-08
443.6	4.633e-08
443.7	4.669e-08
443.8	4.615e-08
443.9	4.631e-08
444	4.666e-08
444.1	4.617e-08
444.2	4.63e-08
444.3	4.674e-08
444.4	4.625e-08
444.5	4.63e-08
444.6	4.673e-08
444.7	4.623e-08
444.8	4.631e-08
444.9	4.677e-08
445	4.626e-08
445.1	4.626e-08
445.2	4.672e-08
445.3	4.626e-08
445.4	4.62e-08
445.5	4.668e-08
445.6	4.615e-08
445.7	4.621e-08
445.8	4.662e-08
445.9	4.616e-08
446	4.608e-08
446.1	4.664e-08
446.2	4.623e-08
446.3	4.612e-08
446.4	4.67e-08
446.5	4.625e-08
446.6	4.613e-08
446.7	4.666e-08
446.8	4.621e-08
446.9	4.607e-08
447	4.662e-08
447.1	4.638e-08
447.2	4.605e-08
447.3	4.655e-08
447.4	4.626e-08
447.5	4.596e-08
447.6	4.649e-08
447.7	4.622e-08
447.8	4.589e-08
447.9	4.643e-08
448	4.618e-08
448.1	4.581e-08
448.2	4.636e-08
448.3	4.621e-08
448.4	4.584e-08
448.5	4.64e-08
448.6	4.626e-08
448.7	4.587e-08
448.8	4.643e-08
448.9	4.626e-08
449	4.58e-08
449.1	4.626e-08
449.2	4.623e-08
449.3	4.577e-08
449.4	4.627e-08
449.5	4.626e-08
449.6	4.575e-08
449.7	4.622e-08
449.8	4.62e-08
449.9	4.572e-08
450	4.617e-08
450.1	4.617e-08
450.2	4.569e-08
450.3	4.618e-08
450.4	4.621e-08
450.5	4.574e-08
450.6	4.617e-08
450.7	4.633e-08
450.8	4.576e-08
450.9	4.61e-08
451	4.628e-08
451.1	4.574e-08
451.2	4.61e-08
451.3	4.635e-08
451.4	4.58e-08
451.5	4.607e-08
451.6	4.636e-08
451.7	4.585e-08
451.8	4.612e-08
451.9	4.642e-08
452	4.582e-08
452.1	4.603e-08
452.2	4.632e-08
452.3	4.575e-08
452.4	4.589e-08
452.5	4.632e-08
452.6	4.578e-08
452.7	4.588e-08
452.8	4.627e-08
452.9	4.572e-08
453	4.583e-08
453.1	4.624e-08
453.2	4.57e-08
453.3	4.586e-08
453.4	4.625e-08
453.5	4.572e-08
453.6	4.578e-08
453.7	4.625e-08
453.8	4.584e-08
453.9	4.584e-08
454	4.645e-08
454.1	4.607e-08
454.2	4.597e-08
454.3	4.646e-08
454.4	4.606e-08
454.5	4.589e-08
454.6	4.637e-08
454.7	4.593e-08
454.8	4.572e-08
454.9	4.627e-08
455	4.589e-08
455.1	4.574e-08
455.2	4.631e-08
455.3	4.598e-08
455.4	4.575e-08
455.5	4.631e-08
455.6	4.6e-08
455.7	4.58e-08
455.8	4.636e-08
455.9	4.603e-08
456	4.575e-08
456.1	4.631e-08
456.2	4.595e-08
456.3	4.569e-08
456.4	4.624e-08
456.5	4.606e-08
456.6	4.571e-08
456.7	4.63e-08
456.8	4.606e-08
456.9	4.572e-08
457	4.624e-08
457.1	4.606e-08
457.2	4.566e-08
457.3	4.62e-08
457.4	4.608e-08
457.5	4.57e-08
457.6	4.619e-08
457.7	4.611e-08
457.8	4.57e-08
457.9	4.625e-08
458	4.621e-08
458.1	4.573e-08
458.2	4.618e-08
458.3	4.617e-08
458.4	4.567e-08
458.5	4.615e-08
458.6	4.617e-08
458.7	4.571e-08
458.8	4.614e-08
458.9	4.624e-08
459	4.57e-08
459.1	4.609e-08
459.2	4.624e-08
459.3	4.573e-08
459.4	4.614e-08
459.5	4.632e-08
459.6	4.574e-08
459.7	4.613e-08
459.8	4.635e-08
459.9	4.582e-08
460	4.602e-08
460.1	4.631e-08
460.2	4.575e-08
460.3	4.597e-08
460.4	4.627e-08
460.5	4.571e-08
460.6	4.598e-08
460.7	4.633e-08
460.8	4.577e-08
460.9	4.599e-08
461	4.629e-08
461.1	4.572e-08
461.2	4.593e-08
461.3	4.631e-08
461.4	4.579e-08
461.5	4.59e-08
461.6	4.632e-08
461.7	4.581e-08
461.8	4.594e-08
461.9	4.638e-08
462	4.583e-08
462.1	4.596e-08
462.2	4.642e-08
462.3	4.599e-08
462.4	4.599e-08
462.5	4.649e-08
462.6	4.601e-08
462.7	4.602e-08
462.8	4.649e-08
462.9	4.599e-08
463	4.605e-08
463.1	4.659e-08
463.2	4.626e-08
463.3	4.615e-08
463.4	4.663e-08
463.5	4.622e-08
463.6	4.609e-08
463.7	4.667e-08
463.8	4.632e-08
463.9	4.617e-08
464	4.672e-08
464.1	4.645e-08
464.2	4.613e-08
464.3	4.666e-08
464.4	4.636e-08
464.5	4.612e-08
464.6	4.667e-08
464.7	4.641e-08
464.8	4.609e-08
464.9	4.667e-08
465	4.647e-08
465.1	4.612e-08
465.2	4.66e-08
465.3	4.634e-08
465.4	4.597e-08
465.5	4.649e-08
465.6	4.632e-08
465.7	4.593e-08
465.8	4.649e-08
465.9	4.635e-08
466	4.592e-08
466.1	4.645e-08
466.2	4.643e-08
466.3	4.598e-08
466.4	4.652e-08
466.5	4.658e-08
466.6	4.615e-08
466.7	4.67e-08
466.8	4.669e-08
466.9	4.62e-08
467	4.663e-08
467.1	4.671e-08
467.2	4.623e-08
467.3	4.666e-08
467.4	4.678e-08
467.5	4.628e-08
467.6	4.672e-08
467.7	4.679e-08
467.8	4.623e-08
467.9	4.665e-08
468	4.687e-08
468.1	4.64e-08
468.2	4.666e-08
468.3	4.695e-08
468.4	4.637e-08
468.5	4.666e-08
468.6	4.691e-08
468.7	4.641e-08
468.8	4.677e-08
468.9	4.703e-08
469	4.648e-08
469.1	4.682e-08
469.2	4.71e-08
469.3	4.655e-08
469.4	4.675e-08
469.5	4.712e-08
469.6	4.658e-08
469.7	4.685e-08
469.8	4.715e-08
469.9	4.665e-08
470	4.682e-08
470.1	4.724e-08
470.2	4.67e-08
470.3	4.681e-08
470.4	4.725e-08
470.5	4.669e-08
470.6	4.688e-08
470.7	4.737e-08
470.8	4.69e-08
470.9	4.689e-08
471	4.735e-08
471.1	4.686e-08
471.2	4.691e-08
471.3	4.728e-08
471.4	4.68e-08
471.5	4.675e-08
471.6	4.726e-08
471.7	4.684e-08
471.8	4.678e-08
471.9	4.728e-08
472	4.687e-08
472.1	4.682e-08
472.2	4.734e-08
472.3	4.696e-08
472.4	4.675e-08
472.5	4.729e-08
472.6	4.696e-08
472.7	4.684e-08
472.8	4.737e-08
472.9	4.704e-08
473	4.681e-08
473.1	4.738e-08
473.2	4.709e-08
473.3	4.679e-08
473.4	4.732e-08
473.5	4.708e-08
473.6	4.678e-08
473.7	4.737e-08
473.8	4.713e-08
473.9	4.675e-08
474	4.726e-08
474.1	4.711e-08
474.2	4.67e-08
474.3	4.726e-08
474.4	4.705e-08
474.5	4.67e-08
474.6	4.718e-08
474.7	4.713e-08
474.8	4.668e-08
474.9	4.718e-08
475	4.711e-08
475.1	4.664e-08
475.2	4.713e-08
475.3	4.709e-08
475.4	4.665e-08
475.5	4.711e-08
475.6	4.713e-08
475.7	4.666e-08
475.8	4.7e-08
475.9	4.718e-08
476	4.663e-08
476.1	4.704e-08
476.2	4.712e-08
476.3	4.662e-08
476.4	4.694e-08
476.5	4.718e-08
476.6	4.662e-08
476.7	4.696e-08
476.8	4.725e-08
476.9	4.672e-08
477	4.698e-08
477.1	4.727e-08
477.2	4.676e-08
477.3	4.703e-08
477.4	4.729e-08
477.5	4.675e-08
477.6	4.701e-08
477.7	4.729e-08
477.8	4.676e-08
477.9	4.692e-08
478	4.729e-08
478.1	4.676e-08
478.2	4.688e-08
478.3	4.727e-08
478.4	4.673e-08
478.5	4.69e-08
478.6	4.73e-08
478.7	4.674e-08
478.8	4.69e-08
478.9	4.73e-08
479	4.68e-08
479.1	4.684e-08
479.2	4.732e-08
479.3	4.693e-08
479.4	4.68e-08
479.5	4.735e-08
479.6	4.689e-08
479.7	4.682e-08
479.8	4.733e-08
479.9	4.698e-08
480	4.679e-08
480.1	4.728e-08
480.2	4.694e-08
480.3	4.674e-08
480.4	4.728e-08
480.5	4.696e-08
480.6	4.674e-08
480.7	4.73e-08
480.8	4.694e-08
480.9	4.672e-08
481	4.724e-08
481.1	4.692e-08
481.2	4.664e-08
481.3	4.722e-08
481.4	4.702e-08
481.5	4.671e-08
481.6	4.724e-08
481.7	4.707e-08
481.8	4.677e-08
481.9	4.73e-08
482	4.708e-08
482.1	4.675e-08
482.2	4.728e-08
482.3	4.705e-08
482.4	4.67e-08
482.5	4.721e-08
482.6	4.711e-08
482.7	4.667e-08
482.8	4.717e-08
482.9	4.704e-08
483	4.667e-08
483.1	4.717e-08
483.2	4.719e-08
483.3	4.671e-08
483.4	4.718e-08
483.5	4.719e-08
483.6	4.667e-08
483.7	4.711e-08
483.8	4.709e-08
483.9	4.663e-08
484	4.704e-08
484.1	4.72e-08
484.2	4.664e-08
484.3	4.703e-08
484.4	4.72e-08
484.5	4.665e-08
484.6	4.702e-08
484.7	4.721e-08
484.8	4.669e-08
484.9	4.69e-08
485	4.725e-08
485.1	4.67e-08
485.2	4.69e-08
485.3	4.728e-08
485.4	4.676e-08
485.5	4.699e-08
485.6	4.732e-08
485.7	4.674e-08
485.8	4.69e-08
485.9	4.731e-08
486	4.678e-08
486.1	4.689e-08
486.2	4.728e-08
486.3	4.669e-08
486.4	4.686e-08
486.5	4.722e-08
486.6	4.669e-08
486.7	4.67e-08
486.8	4.714e-08
486.9	4.667e-08
487	4.672e-08
487.1	4.717e-08
487.2	4.672e-08
487.3	4.665e-08
487.4	4.713e-08
487.5	4.673e-08
487.6	4.656e-08
487.7	4.713e-08
487.8	4.68e-08
487.9	4.658e-08
488	4.718e-08
488.1	4.683e-08
488.2	4.659e-08
488.3	4.715e-08
488.4	4.686e-08
488.5	4.656e-08
488.6	4.713e-08
488.7	4.691e-08
488.8	4.66e-08
488.9	4.715e-08
489	4.69e-08
489.1	4.652e-08
489.2	4.707e-08
489.3	4.68e-08
489.4	4.652e-08
489.5	4.702e-08
489.6	4.689e-08
489.7	4.651e-08
489.8	4.705e-08
489.9	4.696e-08
490	4.652e-08
490.1	4.706e-08
490.2	4.696e-08
490.3	4.651e-08
490.4	4.704e-08
490.5	4.699e-08
490.6	4.653e-08
490.7	4.702e-08
490.8	4.696e-08
490.9	4.653e-08
491	4.703e-08
491.1	4.702e-08
491.2	4.653e-08
491.3	4.697e-08
491.4	4.714e-08
491.5	4.661e-08
491.6	4.702e-08
491.7	4.712e-08
491.8	4.66e-08
491.9	4.704e-08
492	4.708e-08
492.1	4.658e-08
492.2	4.692e-08
492.3	4.714e-08
492.4	4.653e-08
492.5	4.691e-08
492.6	4.71e-08
492.7	4.659e-08
492.8	4.697e-08
492.9	4.721e-08
493	4.662e-08
493.1	4.688e-08
493.2	4.714e-08
493.3	4.661e-08
493.4	4.689e-08
493.5	4.718e-08
493.6	4.669e-08
493.7	4.697e-08
493.8	4.724e-08
493.9	4.669e-08
494	4.693e-08
494.1	4.727e-08
494.2	4.67e-08
494.3	4.674e-08
494.4	4.712e-08
494.5	4.662e-08
494.6	4.677e-08
494.7	4.728e-08
494.8	4.681e-08
494.9	4.681e-08
495	4.729e-08
495.1	4.683e-08
495.2	4.675e-08
495.3	4.727e-08
495.4	4.679e-08
495.5	4.672e-08
495.6	4.718e-08
495.7	4.671e-08
495.8	4.668e-08
495.9	4.722e-08
496	4.683e-08
496.1	4.66e-08
496.2	4.71e-08
496.3	4.673e-08
496.4	4.658e-08
496.5	4.72e-08
496.6	4.684e-08
496.7	4.667e-08
496.8	4.718e-08
496.9	4.684e-08
497	4.665e-08
497.1	4.72e-08
497.2	4.683e-08
497.3	4.658e-08
497.4	4.711e-08
497.5	4.687e-08
497.6	4.655e-08
497.7	4.709e-08
497.8	4.678e-08
497.9	4.65e-08
498	4.704e-08
498.1	4.688e-08
498.2	4.649e-08
498.3	4.703e-08
498.4	4.688e-08
498.5	4.647e-08
498.6	4.695e-08
498.7	4.678e-08
498.8	4.638e-08
498.9	4.689e-08
499	4.685e-08
499.1	4.64e-08
499.2	4.691e-08
499.3	4.679e-08
499.4	4.637e-08
499.5	4.689e-08
499.6	4.687e-08
499.7	4.64e-08
499.8	4.69e-08
[truncated: 15,010 more rows]

## Sheet: Figure 4c
Parameter X	Average1	SD1	Average2	SD2
18	0.05731	0.00475	0.07549	0.00713
108	0.09197	0.0147	0.1196	0.01246
252	0.13883	0.01474	0.1786	0.012
432	0.19887	0.0094	0.2404	0.01379
612	0.24153	0.00784	0.29463	0.01687
972	0.35117	0.00487	0.39893	0.02112
1332	0.4365	0.02534	0.47183	0.01789

## Sheet: Figure 4e
Parameter X	Parameter Y1	Parameter Y2	Parameter Y3
60	1.2008e-06	6.188e-07	1.051e-08
60.1	1.2009e-06	6.187e-07	1.049e-08
60.2	1.2008e-06	6.189e-07	1.048e-08
60.3	1.2008e-06	6.186e-07	1.047e-08
60.4	1.2007e-06	6.187e-07	1.045e-08
60.5	1.2003e-06	6.191e-07	1.047e-08
60.6	1.2003e-06	6.188e-07	1.052e-08
60.7	1.2003e-06	6.184e-07	1.055e-08
60.8	1.2003e-06	6.18e-07	1.055e-08
60.9	1.2e-06	6.179e-07	1.052e-08
61	1.2e-06	6.178e-07	1.049e-08
61.1	1.1999e-06	6.178e-07	1.052e-08
61.2	1.1998e-06	6.177e-07	1.049e-08
61.3	1.1997e-06	6.176e-07	1.051e-08
61.4	1.1996e-06	6.176e-07	1.045e-08
61.5	1.1993e-06	6.173e-07	1.047e-08
61.6	1.1994e-06	6.177e-07	1.046e-08
61.7	1.1994e-06	6.173e-07	1.047e-08
61.8	1.1991e-06	6.172e-07	1.05e-08
61.9	1.1989e-06	6.17e-07	1.048e-08
62	1.1987e-06	6.168e-07	1.047e-08
62.1	1.1986e-06	6.165e-07	1.046e-08
62.2	1.1985e-06	6.162e-07	1.046e-08
62.3	1.1984e-06	6.162e-07	1.047e-08
62.4	1.1984e-06	6.163e-07	1.048e-08
62.5	1.1983e-06	6.159e-07	1.046e-08
62.6	1.1981e-06	6.155e-07	1.043e-08
62.7	1.1981e-06	6.154e-07	1.045e-08
62.8	1.198e-06	6.156e-07	1.048e-08
62.9	1.1977e-06	6.156e-07	1.043e-08
63	1.1975e-06	6.152e-07	1.043e-08
63.1	1.1975e-06	6.152e-07	1.043e-08
63.2	1.1974e-06	6.152e-07	1.044e-08
63.3	1.1973e-06	6.153e-07	1.047e-08
63.4	1.1973e-06	6.144e-07	1.04e-08
63.5	1.1972e-06	6.146e-07	1.044e-08
63.6	1.197e-06	6.143e-07	1.042e-08
63.7	1.1971e-06	6.143e-07	1.041e-08
63.8	1.1971e-06	6.144e-07	1.039e-08
63.9	1.197e-06	6.146e-07	1.04e-08
64	1.1969e-06	6.141e-07	1.037e-08
64.1	1.1969e-06	6.14e-07	1.04e-08
64.2	1.1968e-06	6.138e-07	1.042e-08
64.3	1.1967e-06	6.138e-07	1.041e-08
64.4	1.1966e-06	6.137e-07	1.041e-08
64.5	1.1965e-06	6.135e-07	1.04e-08
64.6	1.1964e-06	6.136e-07	1.037e-08
64.7	1.1963e-06	6.126e-07	1.04e-08
64.8	1.1962e-06	6.128e-07	1.037e-08
64.9	1.1961e-06	6.127e-07	1.04e-08
65	1.196e-06	6.12e-07	1.039e-08
65.1	1.1959e-06	6.125e-07	1.039e-08
65.2	1.1958e-06	6.122e-07	1.04e-08
65.3	1.1958e-06	6.12e-07	1.038e-08
65.4	1.1956e-06	6.119e-07	1.039e-08
65.5	1.1957e-06	6.117e-07	1.037e-08
65.6	1.1956e-06	6.116e-07	1.039e-08
65.7	1.1954e-06	6.114e-07	1.038e-08
65.8	1.1953e-06	6.121e-07	1.038e-08
65.9	1.1951e-06	6.12e-07	1.036e-08
66	1.195e-06	6.116e-07	1.035e-08
66.1	1.1951e-06	6.112e-07	1.039e-08
66.2	1.1951e-06	6.112e-07	1.042e-08
66.3	1.195e-06	6.113e-07	1.038e-08
66.4	1.1949e-06	6.109e-07	1.04e-08
66.5	1.1948e-06	6.107e-07	1.038e-08
66.6	1.1948e-06	6.106e-07	1.036e-08
66.7	1.1947e-06	6.106e-07	1.036e-08
66.8	1.1946e-06	6.105e-07	1.035e-08
66.9	1.1945e-06	6.105e-07	1.049e-08
67	1.1943e-06	6.104e-07	1.051e-08
67.1	1.1942e-06	6.102e-07	1.046e-08
67.2	1.1942e-06	6.103e-07	1.042e-08
67.3	1.194e-06	6.1e-07	1.042e-08
67.4	1.194e-06	6.102e-07	1.042e-08
67.5	1.1939e-06	6.1e-07	1.041e-08
67.6	1.1937e-06	6.1e-07	1.039e-08
67.7	1.1937e-06	6.101e-07	1.039e-08
67.8	1.1935e-06	6.099e-07	1.039e-08
67.9	1.1934e-06	6.089e-07	1.038e-08
68	1.1932e-06	6.09e-07	1.038e-08
68.1	1.1932e-06	6.091e-07	1.038e-08
68.2	1.1932e-06	6.092e-07	1.041e-08
68.3	1.1931e-06	6.089e-07	1.04e-08
68.4	1.1932e-06	6.084e-07	1.038e-08
68.5	1.1931e-06	6.085e-07	1.038e-08
68.6	1.1929e-06	6.084e-07	1.038e-08
68.7	1.1929e-06	6.088e-07	1.036e-08
68.8	1.1927e-06	6.088e-07	1.037e-08
68.9	1.1926e-06	6.088e-07	1.036e-08
69	1.1926e-06	6.086e-07	1.033e-08
69.1	1.1926e-06	6.086e-07	1.033e-08
69.2	1.1924e-06	6.083e-07	1.035e-08
69.3	1.1923e-06	6.085e-07	1.035e-08
69.4	1.1922e-06	6.084e-07	1.033e-08
69.5	1.1921e-06	6.083e-07	1.034e-08
69.6	1.192e-06	6.082e-07	1.034e-08
69.7	1.1918e-06	6.08e-07	1.034e-08
69.8	1.1918e-06	6.079e-07	1.038e-08
69.9	1.1917e-06	6.076e-07	1.037e-08
70	1.1917e-06	6.074e-07	1.043e-08
70.1	1.1916e-06	6.074e-07	1.037e-08
70.2	1.1915e-06	6.072e-07	1.043e-08
70.3	1.1914e-06	6.076e-07	1.041e-08
70.4	1.1914e-06	6.073e-07	1.035e-08
70.5	1.1914e-06	6.068e-07	1.037e-08
70.6	1.1912e-06	6.071e-07	1.041e-08
70.7	1.1912e-06	6.07e-07	1.033e-08
70.8	1.1911e-06	6.069e-07	1.035e-08
70.9	1.1911e-06	6.067e-07	1.038e-08
71	1.1911e-06	6.067e-07	1.036e-08
71.1	1.191e-06	6.066e-07	1.038e-08
71.2	1.1909e-06	6.067e-07	1.036e-08
71.3	1.1908e-06	6.065e-07	1.035e-08
71.4	1.1908e-06	6.064e-07	1.035e-08
71.5	1.1906e-06	6.064e-07	1.033e-08
71.6	1.1904e-06	6.063e-07	1.035e-08
71.7	1.1903e-06	6.062e-07	1.034e-08
71.8	1.1903e-06	6.062e-07	1.032e-08
71.9	1.1902e-06	6.061e-07	1.031e-08
72	1.1902e-06	6.058e-07	1.035e-08
72.1	1.1903e-06	6.055e-07	1.032e-08
72.2	1.1903e-06	6.054e-07	1.031e-08
72.3	1.1903e-06	6.054e-07	1.03e-08
72.4	1.1902e-06	6.053e-07	1.029e-08
72.5	1.1901e-06	6.051e-07	1.029e-08
72.6	1.19e-06	6.049e-07	1.029e-08
72.7	1.1899e-06	6.05e-07	1.032e-08
72.8	1.1899e-06	6.048e-07	1.031e-08
72.9	1.1898e-06	6.047e-07	1.031e-08
73	1.1897e-06	6.046e-07	1.03e-08
73.1	1.1895e-06	6.044e-07	1.032e-08
73.2	1.1895e-06	6.046e-07	1.034e-08
73.3	1.1897e-06	6.043e-07	1.034e-08
73.4	1.1898e-06	6.041e-07	1.037e-08
73.5	1.1898e-06	6.041e-07	1.033e-08
73.6	1.1898e-06	6.041e-07	1.034e-08
73.7	1.1897e-06	6.039e-07	1.034e-08
73.8	1.1896e-06	6.036e-07	1.032e-08
73.9	1.1894e-06	6.035e-07	1.031e-08
74	1.1894e-06	6.034e-07	1.032e-08
74.1	1.1892e-06	6.034e-07	1.029e-08
74.2	1.189e-06	6.031e-07	1.029e-08
74.3	1.1888e-06	6.03e-07	1.03e-08
74.4	1.1887e-06	6.03e-07	1.03e-08
74.5	1.1885e-06	6.029e-07	1.031e-08
74.6	1.1884e-06	6.028e-07	1.028e-08
74.7	1.1883e-06	6.029e-07	1.026e-08
74.8	1.1883e-06	6.028e-07	1.029e-08
74.9	1.1883e-06	6.028e-07	1.029e-08
75	1.1882e-06	6.028e-07	1.03e-08
75.1	1.1881e-06	6.027e-07	1.028e-08
75.2	1.1878e-06	6.027e-07	1.027e-08
75.3	1.1877e-06	6.026e-07	1.03e-08
75.4	1.1877e-06	6.025e-07	1.028e-08
75.5	1.1876e-06	6.024e-07	1.029e-08
75.6	1.1875e-06	6.021e-07	1.028e-08
75.7	1.1874e-06	6.022e-07	1.028e-08
75.8	1.1873e-06	6.021e-07	1.03e-08
75.9	1.1872e-06	6.022e-07	1.029e-08
76	1.187e-06	6.024e-07	1.029e-08
76.1	1.187e-06	6.022e-07	1.028e-08
76.2	1.1868e-06	6.02e-07	1.03e-08
76.3	1.1869e-06	6.02e-07	1.027e-08
76.4	1.1869e-06	6.015e-07	1.027e-08
76.5	1.1866e-06	6.011e-07	1.028e-08
76.6	1.1866e-06	6.01e-07	1.03e-08
76.7	1.1865e-06	6.008e-07	1.031e-08
76.8	1.1863e-06	6.008e-07	1.034e-08
76.9	1.1862e-06	6.007e-07	1.033e-08
77	1.1862e-06	6.007e-07	1.032e-08
77.1	1.1862e-06	6.006e-07	1.03e-08
77.2	1.1862e-06	6.006e-07	1.029e-08
77.3	1.1861e-06	6.003e-07	1.029e-08
77.4	1.186e-06	6.003e-07	1.029e-08
77.5	1.1859e-06	6.004e-07	1.03e-08
77.6	1.1859e-06	6.003e-07	1.029e-08
77.7	1.1857e-06	6.001e-07	1.029e-08
77.8	1.1857e-06	6e-07	1.029e-08
77.9	1.1856e-06	5.999e-07	1.029e-08
78	1.1855e-06	6e-07	1.028e-08
78.1	1.1854e-06	6.001e-07	1.025e-08
78.2	1.1854e-06	6e-07	1.028e-08
78.3	1.1852e-06	5.999e-07	1.028e-08
78.4	1.1852e-06	5.998e-07	1.028e-08
78.5	1.1851e-06	5.997e-07	1.028e-08
78.6	1.1849e-06	5.997e-07	1.027e-08
78.7	1.185e-06	5.997e-07	1.029e-08
78.8	1.1852e-06	5.995e-07	1.03e-08
78.9	1.185e-06	5.994e-07	1.03e-08
79	1.1848e-06	5.995e-07	1.028e-08
79.1	1.1847e-06	5.994e-07	1.028e-08
79.2	1.1847e-06	5.993e-07	1.028e-08
79.3	1.1844e-06	5.989e-07	1.028e-08
79.4	1.1844e-06	5.987e-07	1.029e-08
79.5	1.1843e-06	5.988e-07	1.027e-08
79.6	1.1843e-06	5.987e-07	1.026e-08
79.7	1.1842e-06	5.985e-07	1.025e-08
79.8	1.1843e-06	5.983e-07	1.026e-08
79.9	1.1841e-06	5.984e-07	1.026e-08
80	1.184e-06	5.981e-07	1.027e-08
80.1	1.1839e-06	5.981e-07	1.029e-08
80.2	1.1839e-06	5.979e-07	1.029e-08
80.3	1.1838e-06	5.978e-07	1.03e-08
80.4	1.1838e-06	5.977e-07	1.028e-08
80.5	1.1837e-06	5.977e-07	1.029e-08
80.6	1.1836e-06	5.976e-07	1.029e-08
80.7	1.1835e-06	5.976e-07	1.027e-08
80.8	1.1835e-06	5.975e-07	1.027e-08
80.9	1.1834e-06	5.975e-07	1.026e-08
81	1.1834e-06	5.974e-07	1.026e-08
81.1	1.1833e-06	5.972e-07	1.026e-08
81.2	1.1833e-06	5.972e-07	1.027e-08
81.3	1.1832e-06	5.97e-07	1.027e-08
81.4	1.1832e-06	5.97e-07	1.028e-08
81.5	1.183e-06	5.97e-07	1.027e-08
81.6	1.1831e-06	5.97e-07	1.025e-08
81.7	1.183e-06	5.97e-07	1.026e-08
81.8	1.1827e-06	5.969e-07	1.026e-08
81.9	1.1826e-06	5.967e-07	1.026e-08
82	1.1825e-06	5.965e-07	1.026e-08
82.1	1.1826e-06	5.961e-07	1.025e-08
82.2	1.1826e-06	5.963e-07	1.026e-08
82.3	1.1828e-06	5.964e-07	1.025e-08
82.4	1.1828e-06	5.963e-07	1.025e-08
82.5	1.1825e-06	5.962e-07	1.026e-08
82.6	1.1823e-06	5.961e-07	1.025e-08
82.7	1.1823e-06	5.96e-07	1.025e-08
82.8	1.1822e-06	5.96e-07	1.025e-08
82.9	1.1821e-06	5.961e-07	1.025e-08
83	1.182e-06	5.96e-07	1.026e-08
83.1	1.1819e-06	5.958e-07	1.028e-08
83.2	1.1818e-06	5.959e-07	1.044e-08
83.3	1.1818e-06	5.96e-07	1.031e-08
83.4	1.1817e-06	5.964e-07	1.028e-08
83.5	1.1815e-06	5.963e-07	1.028e-08
83.6	1.1814e-06	5.96e-07	1.027e-08
83.7	1.1813e-06	5.958e-07	1.028e-08
83.8	1.1812e-06	5.96e-07	1.028e-08
83.9	1.1812e-06	5.958e-07	1.026e-08
84	1.1811e-06	5.957e-07	1.023e-08
84.1	1.181e-06	5.955e-07	1.023e-08
84.2	1.181e-06	5.954e-07	1.023e-08
84.3	1.181e-06	5.954e-07	1.021e-08
84.4	1.1809e-06	5.952e-07	1.023e-08
84.5	1.1809e-06	5.952e-07	1.023e-08
84.6	1.1808e-06	5.951e-07	1.024e-08
84.7	1.1808e-06	5.95e-07	1.022e-08
84.8	1.1807e-06	5.948e-07	1.022e-08
84.9	1.1805e-06	5.946e-07	1.022e-08
85	1.1805e-06	5.946e-07	1.021e-08
85.1	1.1805e-06	5.944e-07	1.021e-08
85.2	1.1804e-06	5.949e-07	1.023e-08
85.3	1.1804e-06	5.948e-07	1.023e-08
85.4	1.1803e-06	5.944e-07	1.023e-08
85.5	1.1803e-06	5.943e-07	1.024e-08
85.6	1.1801e-06	5.94e-07	1.021e-08
85.7	1.18e-06	5.941e-07	1.022e-08
85.8	1.1799e-06	5.939e-07	1.022e-08
85.9	1.1798e-06	5.938e-07	1.023e-08
86	1.1797e-06	5.938e-07	1.021e-08
86.1	1.1797e-06	5.938e-07	1.021e-08
86.2	1.1796e-06	5.938e-07	1.021e-08
86.3	1.1796e-06	5.935e-07	1.021e-08
86.4	1.1795e-06	5.933e-07	1.021e-08
86.5	1.1795e-06	5.932e-07	1.023e-08
86.6	1.1794e-06	5.931e-07	1.022e-08
86.7	1.1794e-06	5.931e-07	1.02e-08
86.8	1.1792e-06	5.929e-07	1.019e-08
86.9	1.1791e-06	5.927e-07	1.017e-08
87	1.179e-06	5.927e-07	1.018e-08
87.1	1.1789e-06	5.924e-07	1.019e-08
87.2	1.1789e-06	5.924e-07	1.019e-08
87.3	1.1788e-06	5.925e-07	1.02e-08
87.4	1.1788e-06	5.923e-07	1.02e-08
87.5	1.1787e-06	5.921e-07	1.021e-08
87.6	1.1787e-06	5.922e-07	1.021e-08
87.7	1.1786e-06	5.92e-07	1.022e-08
87.8	1.1785e-06	5.916e-07	1.02e-08
87.9	1.1784e-06	5.916e-07	1.02e-08
88	1.1784e-06	5.913e-07	1.019e-08
88.1	1.1783e-06	5.912e-07	1.02e-08
88.2	1.1783e-06	5.911e-07	1.021e-08
88.3	1.1783e-06	5.909e-07	1.02e-08
88.4	1.1782e-06	5.913e-07	1.02e-08
88.5	1.1782e-06	5.911e-07	1.02e-08
88.6	1.1781e-06	5.91e-07	1.02e-08
88.7	1.178e-06	5.911e-07	1.02e-08
88.8	1.178e-06	5.911e-07	1.02e-08
88.9	1.1779e-06	5.909e-07	1.021e-08
89	1.1778e-06	5.907e-07	1.02e-08
89.1	1.1778e-06	5.909e-07	1.021e-08
89.2	1.1779e-06	5.907e-07	1.022e-08
89.3	1.1777e-06	5.905e-07	1.022e-08
89.4	1.1775e-06	5.906e-07	1.024e-08
89.5	1.1774e-06	5.906e-07	1.021e-08
89.6	1.1773e-06	5.907e-07	1.022e-08
89.7	1.1773e-06	5.903e-07	1.022e-08
89.8	1.1772e-06	5.902e-07	1.021e-08
89.9	1.1772e-06	5.901e-07	1.019e-08
90	1.177e-06	5.9e-07	1.022e-08
90.1	1.1769e-06	5.897e-07	1.025e-08
90.2	1.1769e-06	5.898e-07	1.022e-08
90.3	1.1769e-06	5.901e-07	1.021e-08
90.4	1.1767e-06	5.894e-07	1.019e-08
90.5	1.1767e-06	5.895e-07	1.02e-08
90.6	1.1766e-06	5.897e-07	1.021e-08
90.7	1.1766e-06	5.895e-07	1.019e-08
90.8	1.1766e-06	5.894e-07	1.017e-08
90.9	1.1765e-06	5.894e-07	1.017e-08
91	1.1765e-06	5.892e-07	1.017e-08
91.1	1.1765e-06	5.893e-07	1.018e-08
91.2	1.1765e-06	5.891e-07	1.018e-08
91.3	1.1763e-06	5.892e-07	1.017e-08
91.4	1.1762e-06	5.892e-07	1.018e-08
91.5	1.1761e-06	5.888e-07	1.018e-08
91.6	1.176e-06	5.885e-07	1.019e-08
91.7	1.176e-06	5.884e-07	1.018e-08
91.8	1.1758e-06	5.885e-07	1.018e-08
91.9	1.1759e-06	5.882e-07	1.017e-08
92	1.1758e-06	5.88e-07	1.019e-08
92.1	1.1757e-06	5.883e-07	1.018e-08
92.2	1.1756e-06	5.882e-07	1.016e-08
92.3	1.1754e-06	5.884e-07	1.016e-08
92.4	1.1753e-06	5.882e-07	1.014e-08
92.5	1.1752e-06	5.883e-07	1.013e-08
92.6	1.1752e-06	5.879e-07	1.015e-08
92.7	1.1752e-06	5.879e-07	1.018e-08
92.8	1.1752e-06	5.877e-07	1.019e-08
92.9	1.1751e-06	5.876e-07	1.017e-08
93	1.1751e-06	5.874e-07	1.017e-08
93.1	1.175e-06	5.878e-07	1.017e-08
93.2	1.1748e-06	5.877e-07	1.014e-08
93.3	1.1748e-06	5.876e-07	1.015e-08
93.4	1.1747e-06	5.874e-07	1.018e-08
93.5	1.1747e-06	5.871e-07	1.019e-08
93.6	1.1746e-06	5.869e-07	1.017e-08
93.7	1.1745e-06	5.869e-07	1.017e-08
93.8	1.1743e-06	5.869e-07	1.017e-08
93.9	1.1743e-06	5.868e-07	1.018e-08
94	1.1743e-06	5.867e-07	1.016e-08
94.1	1.1743e-06	5.867e-07	1.015e-08
94.2	1.1744e-06	5.868e-07	1.016e-08
94.3	1.1744e-06	5.868e-07	1.017e-08
94.4	1.1744e-06	5.868e-07	1.017e-08
94.5	1.1743e-06	5.871e-07	1.017e-08
94.6	1.1741e-06	5.867e-07	1.016e-08
94.7	1.1741e-06	5.868e-07	1.016e-08
94.8	1.174e-06	5.863e-07	1.017e-08
94.9	1.174e-06	5.864e-07	1.016e-08
95	1.174e-06	5.864e-07	1.014e-08
95.1	1.1738e-06	5.863e-07	1.015e-08
95.2	1.1738e-06	5.862e-07	1.016e-08
95.3	1.1738e-06	5.861e-07	1.016e-08
95.4	1.1737e-06	5.859e-07	1.016e-08
95.5	1.1737e-06	5.859e-07	1.019e-08
95.6	1.1735e-06	5.857e-07	1.02e-08
95.7	1.1734e-06	5.854e-07	1.02e-08
95.8	1.1734e-06	5.854e-07	1.019e-08
95.9	1.1734e-06	5.856e-07	1.02e-08
96	1.1734e-06	5.858e-07	1.019e-08
96.1	1.1734e-06	5.854e-07	1.017e-08
96.2	1.1732e-06	5.855e-07	1.018e-08
96.3	1.1731e-06	5.853e-07	1.018e-08
96.4	1.1731e-06	5.851e-07	1.018e-08
96.5	1.1731e-06	5.849e-07	1.021e-08
96.6	1.173e-06	5.849e-07	1.023e-08
96.7	1.1729e-06	5.847e-07	1.021e-08
96.8	1.1728e-06	5.848e-07	1.021e-08
96.9	1.1727e-06	5.846e-07	1.02e-08
97	1.1728e-06	5.846e-07	1.021e-08
97.1	1.1727e-06	5.845e-07	1.02e-08
97.2	1.1726e-06	5.844e-07	1.022e-08
97.3	1.1726e-06	5.843e-07	1.021e-08
97.4	1.1725e-06	5.837e-07	1.021e-08
97.5	1.1723e-06	5.837e-07	1.02e-08
97.6	1.1722e-06	5.836e-07	1.019e-08
97.7	1.1722e-06	5.835e-07	1.018e-08
97.8	1.1721e-06	5.834e-07	1.019e-08
97.9	1.172e-06	5.834e-07	1.019e-08
98	1.1718e-06	5.836e-07	1.019e-08
98.1	1.1718e-06	5.836e-07	1.019e-08
98.2	1.1719e-06	5.837e-07	1.019e-08
98.3	1.1718e-06	5.836e-07	1.02e-08
98.4	1.1718e-06	5.841e-07	1.019e-08
98.5	1.1719e-06	5.836e-07	1.02e-08
98.6	1.1719e-06	5.833e-07	1.019e-08
98.7	1.1718e-06	5.832e-07	1.019e-08
98.8	1.1717e-06	5.831e-07	1.018e-08
98.9	1.1717e-06	5.828e-07	1.018e-08
99	1.1716e-06	5.826e-07	1.02e-08
99.1	1.1715e-06	5.827e-07	1.021e-08
99.2	1.1715e-06	5.826e-07	1.022e-08
99.3	1.1714e-06	5.824e-07	1.022e-08
99.4	1.1713e-06	5.827e-07	1.018e-08
99.5	1.1715e-06	5.827e-07	1.02e-08
99.6	1.1716e-06	5.831e-07	1.021e-08
99.7	1.1714e-06	5.832e-07	1.02e-08
99.8	1.1714e-06	5.833e-07	1.018e-08
99.9	1.1711e-06	5.828e-07	1.019e-08
100	1.171e-06	5.824e-07	1.018e-08
100.1	1.1711e-06	5.821e-07	1.017e-08
100.2	1.1711e-06	5.819e-07	1.017e-08
100.3	1.1712e-06	5.822e-07	1.016e-08
100.4	1.1709e-06	5.819e-07	1.016e-08
100.5	1.1706e-06	5.824e-07	1.014e-08
100.6	1.1704e-06	5.829e-07	1.015e-08
100.7	1.1703e-06	5.822e-07	1.014e-08
100.8	1.1703e-06	5.822e-07	1.016e-08
100.9	1.1704e-06	5.819e-07	1.015e-08
101	1.1703e-06	5.819e-07	1.014e-08
101.1	1.1702e-06	5.818e-07	1.014e-08
101.2	1.1703e-06	5.817e-07	1.014e-08
101.3	1.1702e-06	5.817e-07	1.013e-08
101.4	1.1701e-06	5.816e-07	1.013e-08
101.5	1.17e-06	5.814e-07	1.013e-08
101.6	1.1701e-06	5.811e-07	1.014e-08
101.7	1.1701e-06	5.81e-07	1.013e-08
101.8	1.1699e-06	5.807e-07	1.013e-08
101.9	1.1698e-06	5.806e-07	1.012e-08
102	1.1698e-06	5.815e-07	1.011e-08
102.1	1.1697e-06	5.808e-07	1.012e-08
102.2	1.1695e-06	5.805e-07	1.012e-08
102.3	1.1697e-06	5.813e-07	1.012e-08
102.4	1.1697e-06	5.817e-07	1.01e-08
102.5	1.1696e-06	5.819e-07	1.009e-08
102.6	1.1695e-06	5.821e-07	1.011e-08
102.7	1.1695e-06	5.82e-07	1.013e-08
102.8	1.1693e-06	5.818e-07	1.013e-08
102.9	1.1692e-06	5.816e-07	1.014e-08
103	1.1692e-06	5.818e-07	1.013e-08
103.1	1.1691e-06	5.818e-07	1.013e-08
103.2	1.169e-06	5.817e-07	1.015e-08
103.3	1.1689e-06	5.817e-07	1.014e-08
103.4	1.169e-06	5.816e-07	1.015e-08
103.5	1.169e-06	5.812e-07	1.013e-08
103.6	1.1689e-06	5.812e-07	1.011e-08
103.7	1.1688e-06	5.811e-07	1.012e-08
103.8	1.1688e-06	5.812e-07	1.013e-08
103.9	1.1687e-06	5.81e-07	1.015e-08
104	1.1686e-06	5.809e-07	1.015e-08
104.1	1.1686e-06	5.809e-07	1.013e-08
104.2	1.1684e-06	5.807e-07	1.014e-08
104.3	1.1684e-06	5.808e-07	1.013e-08
104.4	1.1682e-06	5.807e-07	1.011e-08
104.5	1.1682e-06	5.808e-07	1.011e-08
104.6	1.1682e-06	5.808e-07	1.011e-08
104.7	1.1682e-06	5.807e-07	1.013e-08
104.8	1.1681e-06	5.806e-07	1.013e-08
104.9	1.168e-06	5.805e-07	1.012e-08
105	1.168e-06	5.803e-07	1.011e-08
105.1	1.168e-06	5.804e-07	1.01e-08
105.2	1.1679e-06	5.802e-07	1.013e-08
105.3	1.168e-06	5.802e-07	1.013e-08
105.4	1.1679e-06	5.802e-07	1.011e-08
105.5	1.1678e-06	5.799e-07	1.013e-08
105.6	1.1677e-06	5.8e-07	1.014e-08
105.7	1.1676e-06	5.798e-07	1.015e-08
105.8	1.1675e-06	5.797e-07	1.015e-08
105.9	1.1675e-06	5.778e-07	1.015e-08
106	1.1675e-06	5.794e-07	1.016e-08
106.1	1.1675e-06	5.796e-07	1.016e-08
106.2	1.1673e-06	5.796e-07	1.015e-08
106.3	1.1672e-06	5.794e-07	1.014e-08
106.4	1.1672e-06	5.795e-07	1.013e-08
106.5	1.1672e-06	5.797e-07	1.015e-08
106.6	1.1671e-06	5.795e-07	1.013e-08
106.7	1.1671e-06	5.797e-07	1.013e-08
106.8	1.1668e-06	5.797e-07	1.014e-08
106.9	1.1667e-06	5.796e-07	1.013e-08
107	1.1669e-06	5.796e-07	1.013e-08
107.1	1.1667e-06	5.793e-07	1.012e-08
107.2	1.1666e-06	5.794e-07	1.012e-08
107.3	1.1666e-06	5.795e-07	1.014e-08
107.4	1.1662e-06	5.792e-07	1.015e-08
107.5	1.166e-06	5.792e-07	1.014e-08
107.6	1.1664e-06	5.793e-07	1.013e-08
107.7	1.1665e-06	5.793e-07	1.011e-08
107.8	1.1664e-06	5.792e-07	1.01e-08
107.9	1.1661e-06	5.785e-07	1.012e-08
108	1.1661e-06	5.787e-07	1.011e-08
108.1	1.1648e-06	5.784e-07	1.012e-08
108.2	1.1651e-06	5.778e-07	1.013e-08
108.3	1.1657e-06	5.781e-07	1.012e-08
108.4	1.1652e-06	5.774e-07	1.011e-08
108.5	1.1654e-06	5.774e-07	1.01e-08
108.6	1.1655e-06	5.769e-07	1.01e-08
108.7	1.1657e-06	5.772e-07	1.009e-08
108.8	1.1657e-06	5.779e-07	1.01e-08
108.9	1.1656e-06	5.784e-07	1.011e-08
109	1.1655e-06	5.782e-07	1.01e-08
109.1	1.1652e-06	5.78e-07	1.008e-08
109.2	1.1653e-06	5.779e-07	1.01e-08
109.3	1.1652e-06	5.781e-07	1.013e-08
109.4	1.1651e-06	5.78e-07	1.012e-08
109.5	1.165e-06	5.778e-07	1.011e-08
109.6	1.1649e-06	5.779e-07	1.011e-08
109.7	1.1649e-06	5.779e-07	1.01e-08
109.8	1.1649e-06	5.777e-07	1.009e-08
109.9	1.1646e-06	5.777e-07	1.008e-08
110	1.1647e-06	5.774e-07	1.008e-08
110.1	1.1646e-06	5.774e-07	1.008e-08
110.2	1.1644e-06	5.773e-07	1.01e-08
110.3	1.1644e-06	5.772e-07	1.012e-08
110.4	1.1643e-06	5.77e-07	1.013e-08
110.5	1.164e-06	5.769e-07	1.012e-08
110.6	1.1641e-06	5.77e-07	1.011e-08
110.7	1.1645e-06	5.768e-07	1.009e-08
110.8	1.1649e-06	5.769e-07	1.008e-08
110.9	1.1652e-06	5.767e-07	1.009e-08
111	1.1659e-06	5.77e-07	1.009e-08
111.1	1.1666e-06	5.769e-07	1.012e-08
111.2	1.167e-06	5.769e-07	1.01e-08
111.3	1.1675e-06	5.767e-07	1.01e-08
111.4	1.1678e-06	5.764e-07	1.011e-08
111.5	1.1679e-06	5.764e-07	1.011e-08
111.6	1.1682e-06	5.763e-07	1.011e-08
111.7	1.1683e-06	5.762e-07	1.011e-08
111.8	1.1681e-06	5.761e-07	1.012e-08
111.9	1.168e-06	5.761e-07	1.011e-08
112	1.1682e-06	5.762e-07	1.01e-08
112.1	1.1681e-06	5.757e-07	1.011e-08
112.2	1.1682e-06	5.759e-07	1.011e-08
112.3	1.1683e-06	5.761e-07	1.011e-08
112.4	1.1684e-06	5.759e-07	1.011e-08
112.5	1.1686e-06	5.757e-07	1.011e-08
112.6	1.1688e-06	5.758e-07	1.011e-08
112.7	1.1691e-06	5.758e-07	1.012e-08
112.8	1.1696e-06	5.757e-07	1.013e-08
112.9	1.1702e-06	5.755e-07	1.011e-08
113	1.1712e-06	5.756e-07	1.01e-08
113.1	1.1721e-06	5.756e-07	1.011e-08
113.2	1.1731e-06	5.756e-07	1.011e-08
113.3	1.1743e-06	5.756e-07	1.008e-08
113.4	1.1753e-06	5.754e-07	1.011e-08
113.5	1.1767e-06	5.751e-07	1.01e-08
113.6	1.1781e-06	5.754e-07	1.011e-08
113.7	1.1796e-06	5.754e-07	1.012e-08
113.8	1.1811e-06	5.756e-07	1.012e-08
113.9	1.1827e-06	5.754e-07	1.01e-08
114	1.1844e-06	5.751e-07	1.009e-08
114.1	1.1864e-06	5.752e-07	1.007e-08
114.2	1.1884e-06	5.748e-07	1.005e-08
114.3	1.1906e-06	5.752e-07	1.006e-08
114.4	1.1923e-06	5.753e-07	1.006e-08
114.5	1.1944e-06	5.745e-07	1.006e-08
114.6	1.1964e-06	5.743e-07	1.007e-08
114.7	1.1987e-06	5.741e-07	1.005e-08
114.8	1.2009e-06	5.739e-07	1.006e-08
114.9	1.203e-06	5.739e-07	1.007e-08
115	1.205e-06	5.739e-07	1.006e-08
115.1	1.2072e-06	5.742e-07	1.006e-08
115.2	1.209e-06	5.738e-07	1.005e-08
115.3	1.2112e-06	5.74e-07	1.006e-08
115.4	1.2134e-06	5.742e-07	1.006e-08
115.5	1.2155e-06	5.741e-07	1.007e-08
115.6	1.2176e-06	5.737e-07	1.007e-08
115.7	1.2197e-06	5.737e-07	1.005e-08
115.8	1.2217e-06	5.735e-07	1.007e-08
115.9	1.2238e-06	5.737e-07	1.008e-08
116	1.226e-06	5.736e-07	1.008e-08
116.1	1.2279e-06	5.735e-07	1.007e-08
116.2	1.2299e-06	5.736e-07	1.007e-08
116.3	1.232e-06	5.735e-07	1.007e-08
116.4	1.2341e-06	5.737e-07	1.006e-08
116.5	1.2363e-06	5.732e-07	1.006e-08
116.6	1.2383e-06	5.731e-07	1.007e-08
116.7	1.2404e-06	5.73e-07	1.007e-08
116.8	1.2423e-06	5.728e-07	1.006e-08
116.9	1.244e-06	5.729e-07	1.007e-08
117	1.2457e-06	5.728e-07	1.006e-08
117.1	1.2476e-06	5.726e-07	1.007e-08
117.2	1.2495e-06	5.727e-07	1.006e-08
117.3	1.2514e-06	5.726e-07	1.009e-08
117.4	1.2533e-06	5.725e-07	1.009e-08
117.5	1.255e-06	5.726e-07	1.007e-08
117.6	1.2567e-06	5.728e-07	1.007e-08
117.7	1.2583e-06	5.729e-07	1.006e-08
117.8	1.26e-06	5.73e-07	1.006e-08
117.9	1.2618e-06	5.726e-07	1.006e-08
118	1.2634e-06	5.725e-07	1.005e-08
118.1	1.2651e-06	5.725e-07	1.006e-08
118.2	1.2668e-06	5.724e-07	1.008e-08
118.3	1.2685e-06	5.722e-07	1.008e-08
118.4	1.2701e-06	5.722e-07	1.007e-08
118.5	1.2717e-06	5.723e-07	1.005e-08
118.6	1.2732e-06	5.724e-07	1.005e-08
118.7	1.2747e-06	5.725e-07	1.004e-08
118.8	1.2762e-06	5.722e-07	1.004e-08
118.9	1.2777e-06	5.721e-07	1.004e-08
119	1.279e-06	5.723e-07	1.005e-08
119.1	1.2804e-06	5.72e-07	1.006e-08
119.2	1.2818e-06	5.72e-07	1.006e-08
119.3	1.2832e-06	5.718e-07	1.004e-08
119.4	1.2846e-06	5.716e-07	1.004e-08
119.5	1.286e-06	5.719e-07	1.005e-08
119.6	1.2873e-06	5.718e-07	1.004e-08
119.7	1.2887e-06	5.716e-07	1.005e-08
119.8	1.2901e-06	5.717e-07	1.004e-08
119.9	1.2913e-06	5.715e-07	1.004e-08
120	1.2926e-06	5.713e-07	1.004e-08
120.1	1.2939e-06	5.713e-07	1.003e-08
120.2	1.295e-06	5.711e-07	1.004e-08
120.3	1.2961e-06	5.71e-07	1.006e-08
120.4	1.2973e-06	5.709e-07	1.004e-08
120.5	1.2986e-06	5.709e-07	1.005e-08
120.6	1.2997e-06	5.709e-07	1.004e-08
120.7	1.3009e-06	5.71e-07	1.005e-08
120.8	1.302e-06	5.71e-07	1.007e-08
120.9	1.3031e-06	5.712e-07	1.008e-08
121	1.3043e-06	5.711e-07	1.007e-08
121.1	1.3053e-06	5.71e-07	1.005e-08
121.2	1.3063e-06	5.709e-07	1.005e-08
121.3	1.3072e-06	5.711e-07	1.007e-08
121.4	1.3081e-06	5.71e-07	1.007e-08
121.5	1.3091e-06	5.71e-07	1.007e-08
121.6	1.3102e-06	5.706e-07	1.008e-08
121.7	1.3112e-06	5.707e-07	1.01e-08
121.8	1.3122e-06	5.712e-07	1.009e-08
121.9	1.313e-06	5.712e-07	1.006e-08
122	1.3139e-06	5.709e-07	1.006e-08
122.1	1.3148e-06	5.711e-07	1.005e-08
122.2	1.3157e-06	5.712e-07	1.005e-08
122.3	1.3165e-06	5.71e-07	1.005e-08
122.4	1.3174e-06	5.711e-07	1.005e-08
122.5	1.3183e-06	5.713e-07	1.005e-08
122.6	1.3191e-06	5.708e-07	1.004e-08
122.7	1.3199e-06	5.708e-07	1.007e-08
122.8	1.3208e-06	5.71e-07	1.007e-08
122.9	1.3217e-06	5.707e-07	1.005e-08
123	1.3225e-06	5.706e-07	1.004e-08
123.1	1.3233e-06	5.708e-07	1.003e-08
123.2	1.324e-06	5.707e-07	1.005e-08
123.3	1.3246e-06	5.706e-07	1.005e-08
123.4	1.3254e-06	5.702e-07	1.005e-08
123.5	1.3264e-06	5.704e-07	1.007e-08
123.6	1.3269e-06	5.702e-07	1.003e-08
123.7	1.3275e-06	5.704e-07	1.002e-08
123.8	1.3281e-06	5.703e-07	1.003e-08
123.9	1.3289e-06	5.701e-07	1.003e-08
124	1.3297e-06	5.698e-07	1.003e-08
124.1	1.3304e-06	5.699e-07	1.003e-08
124.2	1.3311e-06	5.703e-07	1.004e-08
124.3	1.3317e-06	5.704e-07	1.002e-08
124.4	1.3323e-06	5.703e-07	1.001e-08
124.5	1.3329e-06	5.701e-07	1.002e-08
124.6	1.3335e-06	5.7e-07	1.004e-08
124.7	1.3341e-06	5.7e-07	1.003e-08
124.8	1.3347e-06	5.699e-07	1.002e-08
124.9	1.3353e-06	5.699e-07	1.004e-08
125	1.3358e-06	5.698e-07	1.002e-08
125.1	1.3363e-06	5.696e-07	1.002e-08
125.2	1.3369e-06	5.694e-07	1.001e-08
125.3	1.3375e-06	5.695e-07	1e-08
125.4	1.338e-06	5.698e-07	1.001e-08
125.5	1.3387e-06	5.697e-07	1.003e-08
125.6	1.3392e-06	5.695e-07	1.001e-08
125.7	1.3396e-06	5.692e-07	1.005e-08
125.8	1.3401e-06	5.693e-07	1.007e-08
125.9	1.3407e-06	5.689e-07	1.007e-08
126	1.3412e-06	5.691e-07	1.006e-08
126.1	1.3415e-06	5.695e-07	1.006e-08
126.2	1.3422e-06	5.695e-07	1.007e-08
126.3	1.3428e-06	5.695e-07	1.006e-08
126.4	1.3433e-06	5.694e-07	1.005e-08
126.5	1.3437e-06	5.692e-07	1.005e-08
126.6	1.3442e-06	5.692e-07	1.005e-08
126.7	1.3447e-06	5.69e-07	1.007e-08
126.8	1.3453e-06	5.688e-07	1.005e-08
126.9	1.3458e-06	5.688e-07	1.004e-08
127	1.3461e-06	5.687e-07	1.004e-08
127.1	1.3464e-06	5.685e-07	1.004e-08
127.2	1.3468e-06	5.684e-07	1.005e-08
127.3	1.3469e-06	5.686e-07	1.005e-08
127.4	1.3473e-06	5.691e-07	1.005e-08
127.5	1.3477e-06	5.693e-07	1.003e-08
127.6	1.348e-06	5.691e-07	1.003e-08
127.7	1.3487e-06	5.69e-07	1.002e-08
127.8	1.349e-06	5.69e-07	1.003e-08
127.9	1.3492e-06	5.689e-07	1.002e-08
128	1.3495e-06	5.684e-07	1.001e-08
128.1	1.3499e-06	5.686e-07	1.001e-08
128.2	1.3502e-06	5.686e-07	1.001e-08
128.3	1.3505e-06	5.685e-07	1.001e-08
128.4	1.3509e-06	5.683e-07	1.002e-08
128.5	1.3513e-06	5.679e-07	1.002e-08
128.6	1.3516e-06	5.678e-07	1.002e-08
128.7	1.3519e-06	5.677e-07	1.001e-08
128.8	1.3523e-06	5.676e-07	1.001e-08
128.9	1.3526e-06	5.674e-07	1.002e-08
129	1.3529e-06	5.674e-07	1.002e-08
129.1	1.3531e-06	5.675e-07	1.002e-08
129.2	1.3534e-06	5.673e-07	1.001e-08
129.3	1.3536e-06	5.672e-07	1e-08
129.4	1.354e-06	5.673e-07	1.001e-08
129.5	1.3543e-06	5.674e-07	1e-08
129.6	1.3544e-06	5.672e-07	9.998e-09
129.7	1.3545e-06	5.668e-07	9.99e-09
129.8	1.3548e-06	5.668e-07	9.991e-09
129.9	1.355e-06	5.669e-07	1e-08
130	1.3553e-06	5.671e-07	9.991e-09
130.1	1.3555e-06	5.669e-07	9.989e-09
130.2	1.3557e-06	5.669e-07	9.982e-09
130.3	1.3561e-06	5.669e-07	1e-08
130.4	1.3563e-06	5.668e-07	1e-08
130.5	1.3566e-06	5.666e-07	1.001e-08
130.6	1.3569e-06	5.666e-07	1.001e-08
130.7	1.3571e-06	5.666e-07	1e-08
130.8	1.3574e-06	5.661e-07	1e-08
130.9	1.3576e-06	5.662e-07	1.002e-08
131	1.3579e-06	5.661e-07	1.001e-08
131.1	1.358e-06	5.66e-07	9.979e-09
131.2	1.3583e-06	5.662e-07	9.998e-09
131.3	1.3586e-06	5.664e-07	9.987e-09
131.4	1.3585e-06	5.662e-07	9.987e-09
131.5	1.3587e-06	5.659e-07	1e-08
131.6	1.3589e-06	5.662e-07	1.001e-08
131.7	1.3591e-06	5.661e-07	1.002e-08
131.8	1.3593e-06	5.661e-07	1.002e-08
131.9	1.3593e-06	5.662e-07	1.001e-08
132	1.3595e-06	5.663e-07	1e-08
132.1	1.3596e-06	5.662e-07	1e-08
132.2	1.3598e-06	5.659e-07	1.002e-08
132.3	1.3599e-06	5.657e-07	1.003e-08
132.4	1.3602e-06	5.656e-07	9.999e-09
132.5	1.3603e-06	5.658e-07	9.98e-09
132.6	1.3605e-06	5.658e-07	9.981e-09
132.7	1.3606e-06	5.658e-07	9.996e-09
132.8	1.3606e-06	5.658e-07	1.002e-08
132.9	1.3607e-06	5.661e-07	1e-08
133	1.3608e-06	5.66e-07	1e-08
133.1	1.3609e-06	5.657e-07	1e-08
133.2	1.3611e-06	5.655e-07	1.001e-08
133.3	1.3613e-06	5.654e-07	1.001e-08
133.4	1.3614e-06	5.656e-07	1.001e-08
133.5	1.3616e-06	5.655e-07	1e-08
133.6	1.3616e-06	5.654e-07	1.002e-08
133.7	1.3617e-06	5.652e-07	1.003e-08
133.8	1.3617e-06	5.65e-07	1.002e-08
133.9	1.3618e-06	5.652e-07	1e-08
134	1.3618e-06	5.649e-07	1.001e-08
134.1	1.3619e-06	5.647e-07	9.981e-09
134.2	1.3622e-06	5.647e-07	9.978e-09
134.3	1.3625e-06	5.649e-07	9.98e-09
134.4	1.3628e-06	5.651e-07	9.986e-09
134.5	1.3627e-06	5.648e-07	9.993e-09
134.6	1.3628e-06	5.647e-07	9.997e-09
134.7	1.363e-06	5.65e-07	9.988e-09
134.8	1.3631e-06	5.65e-07	9.991e-09
134.9	1.3631e-06	5.648e-07	9.98e-09
135	1.3631e-06	5.644e-07	9.993e-09
135.1	1.3631e-06	5.643e-07	1.001e-08
135.2	1.3632e-06	5.642e-07	1.002e-08
135.3	1.3634e-06	5.642e-07	9.998e-09
135.4	1.3635e-06	5.642e-07	9.998e-09
135.5	1.3636e-06	5.641e-07	1.001e-08
135.6	1.3637e-06	5.639e-07	9.997e-09
135.7	1.3636e-06	5.637e-07	9.992e-09
135.8	1.3637e-06	5.636e-07	1e-08
135.9	1.3637e-06	5.637e-07	1e-08
136	1.3639e-06	5.631e-07	9.999e-09
136.1	1.3639e-06	5.634e-07	9.994e-09
136.2	1.3641e-06	5.637e-07	9.969e-09
136.3	1.3642e-06	5.637e-07	9.954e-09
136.4	1.3643e-06	5.638e-07	9.97e-09
136.5	1.3643e-06	5.631e-07	9.978e-09
136.6	1.3643e-06	5.631e-07	9.977e-09
136.7	1.3644e-06	5.634e-07	9.985e-09
136.8	1.3644e-06	5.629e-07	9.995e-09
136.9	1.3644e-06	5.636e-07	1e-08
137	1.3644e-06	5.636e-07	9.99e-09
137.1	1.3644e-06	5.637e-07	9.984e-09
137.2	1.3645e-06	5.634e-07	9.991e-09
137.3	1.3646e-06	5.633e-07	9.999e-09
137.4	1.3648e-06	5.633e-07	1.001e-08
137.5	1.3649e-06	5.631e-07	1.003e-08
137.6	1.3649e-06	5.629e-07	1.001e-08
137.7	1.365e-06	5.63e-07	1.002e-08
137.8	1.3648e-06	5.631e-07	1.002e-08
137.9	1.3644e-06	5.633e-07	1e-08
138	1.3643e-06	5.631e-07	9.999e-09
138.1	1.3644e-06	5.63e-07	9.984e-09
138.2	1.3646e-06	5.632e-07	9.961e-09
138.3	1.3647e-06	5.63e-07	9.944e-09
138.4	1.3648e-06	5.632e-07	9.952e-09
138.5	1.3648e-06	5.631e-07	9.959e-09
138.6	1.365e-06	5.631e-07	9.972e-09
138.7	1.3652e-06	5.629e-07	9.968e-09
138.8	1.3652e-06	5.629e-07	9.967e-09
138.9	1.3652e-06	5.625e-07	9.99e-09
139	1.3652e-06	5.624e-07	1e-08
139.1	1.365e-06	5.625e-07	9.986e-09
139.2	1.365e-06	5.629e-07	9.988e-09
139.3	1.3649e-06	5.63e-07	9.98e-09
139.4	1.3652e-06	5.626e-07	9.985e-09
139.5	1.3651e-06	5.629e-07	9.993e-09
139.6	1.3651e-06	5.627e-07	9.969e-09
139.7	1.3652e-06	5.623e-07	9.972e-09
139.8	1.3653e-06	5.623e-07	9.974e-09
139.9	1.3651e-06	5.62e-07	9.989e-09
140	1.365e-06	5.619e-07	9.987e-09
140.1	1.3649e-06	5.62e-07	9.969e-09
140.2	1.3649e-06	5.62e-07	9.961e-09
140.3	1.365e-06	5.618e-07	9.954e-09
140.4	1.365e-06	5.618e-07	9.966e-09
140.5	1.365e-06	5.619e-07	9.958e-09
140.6	1.365e-06	5.616e-07	9.96e-09
140.7	1.3651e-06	5.617e-07	9.98e-09
140.8	1.3652e-06	5.616e-07	9.987e-09
140.9	1.3652e-06	5.614e-07	9.948e-09
141	1.3651e-06	5.617e-07	9.912e-09
141.1	1.3654e-06	5.614e-07	9.924e-09
141.2	1.3654e-06	5.611e-07	9.937e-09
141.3	1.3654e-06	5.608e-07	9.938e-09
141.4	1.3655e-06	5.608e-07	9.935e-09
141.5	1.3655e-06	5.608e-07	9.944e-09
141.6	1.3656e-06	5.611e-07	9.94e-09
141.7	1.3656e-06	5.613e-07	9.956e-09
141.8	1.3654e-06	5.613e-07	9.95e-09
141.9	1.3655e-06	5.615e-07	9.944e-09
142	1.3656e-06	5.615e-07	9.927e-09
142.1	1.3658e-06	5.613e-07	9.941e-09
142.2	1.3657e-06	5.612e-07	9.949e-09
142.3	1.3656e-06	5.611e-07	9.953e-09
142.4	1.3654e-06	5.612e-07	9.94e-09
142.5	1.3654e-06	5.614e-07	9.949e-09
142.6	1.3653e-06	5.61e-07	9.954e-09
142.7	1.3652e-06	5.612e-07	9.94e-09
142.8	1.3652e-06	5.609e-07	9.921e-09
142.9	1.3654e-06	5.611e-07	9.919e-09
143	1.3654e-06	5.612e-07	9.951e-09
143.1	1.3653e-06	5.609e-07	9.958e-09
143.2	1.3653e-06	5.611e-07	9.964e-09
143.3	1.3654e-06	5.61e-07	9.953e-09
143.4	1.3656e-06	5.61e-07	9.957e-09
143.5	1.3657e-06	5.613e-07	9.956e-09
143.6	1.3656e-06	5.609e-07	9.956e-09
143.7	1.3654e-06	5.609e-07	9.949e-09
143.8	1.3653e-06	5.607e-07	9.948e-09
143.9	1.3653e-06	5.609e-07	9.942e-09
144	1.3652e-06	5.608e-07	9.941e-09
144.1	1.3652e-06	5.607e-07	9.952e-09
144.2	1.3652e-06	5.605e-07	9.965e-09
144.3	1.3652e-06	5.603e-07	9.942e-09
144.4	1.3651e-06	5.608e-07	9.92e-09
144.5	1.365e-06	5.603e-07	9.921e-09
144.6	1.3648e-06	5.605e-07	9.934e-09
144.7	1.3647e-06	5.604e-07	9.918e-09
144.8	1.3648e-06	5.601e-07	9.913e-09
144.9	1.3648e-06	5.6e-07	9.938e-09
145	1.3648e-06	5.604e-07	9.944e-09
145.1	1.3648e-06	5.602e-07	9.972e-09
145.2	1.3647e-06	5.6e-07	9.959e-09
145.3	1.3647e-06	5.598e-07	9.95e-09
145.4	1.3648e-06	5.596e-07	9.964e-09
145.5	1.3647e-06	5.593e-07	9.984e-09
145.6	1.3647e-06	5.595e-07	9.977e-09
145.7	1.3646e-06	5.59e-07	9.985e-09
145.8	1.3645e-06	5.591e-07	9.981e-09
145.9	1.3644e-06	5.593e-07	9.97e-09
146	1.3643e-06	5.591e-07	9.948e-09
146.1	1.3643e-06	5.594e-07	9.948e-09
146.2	1.3644e-06	5.597e-07	9.955e-09
146.3	1.3644e-06	5.594e-07	9.972e-09
146.4	1.3644e-06	5.594e-07	9.962e-09
146.5	1.3643e-06	5.594e-07	9.959e-09
146.6	1.3643e-06	5.593e-07	9.958e-09
146.7	1.3644e-06	5.595e-07	9.956e-09
146.8	1.3644e-06	5.595e-07	9.956e-09
146.9	1.3644e-06	5.596e-07	9.966e-09
147	1.3644e-06	5.591e-07	9.936e-09
147.1	1.3643e-06	5.593e-07	9.958e-09
147.2	1.3642e-06	5.591e-07	9.964e-09
147.3	1.3641e-06	5.592e-07	9.985e-09
147.4	1.364e-06	5.591e-07	9.939e-09
147.5	1.3638e-06	5.587e-07	9.931e-09
147.6	1.3639e-06	5.585e-07	9.936e-09
147.7	1.3639e-06	5.585e-07	9.935e-09
147.8	1.3639e-06	5.584e-07	9.946e-09
147.9	1.364e-06	5.584e-07	9.958e-09
148	1.3639e-06	5.587e-07	9.964e-09
148.1	1.3639e-06	5.588e-07	9.959e-09
148.2	1.3638e-06	5.588e-07	9.946e-09
148.3	1.3638e-06	5.586e-07	9.925e-09
148.4	1.3636e-06	5.584e-07	9.935e-09
148.5	1.3636e-06	5.583e-07	9.963e-09
148.6	1.3636e-06	5.585e-07	9.941e-09
148.7	1.3636e-06	5.583e-07	9.937e-09
148.8	1.3635e-06	5.583e-07	9.961e-09
148.9	1.3634e-06	5.583e-07	9.952e-09
149	1.3634e-06	5.578e-07	9.953e-09
149.1	1.3634e-06	5.577e-07	9.959e-09
149.2	1.3633e-06	5.577e-07	9.948e-09
149.3	1.3633e-06	5.575e-07	9.93e-09
149.4	1.3632e-06	5.579e-07	9.938e-09
149.5	1.363e-06	5.579e-07	9.977e-09
149.6	1.363e-06	5.581e-07	9.991e-09
149.7	1.3629e-06	5.582e-07	9.982e-09
149.8	1.3629e-06	5.585e-07	9.989e-09
149.9	1.3629e-06	5.585e-07	9.975e-09
150	1.3627e-06	5.585e-07	9.965e-09
150.1	1.3626e-06	5.585e-07	9.964e-09
150.2	1.3627e-06	5.584e-07	9.972e-09
150.3	1.3628e-06	5.581e-07	9.973e-09
150.4	1.3628e-06	5.579e-07	9.96e-09
150.5	1.3627e-06	5.58e-07	9.951e-09
150.6	1.3627e-06	5.579e-07	9.977e-09
150.7	1.3626e-06	5.579e-07	9.969e-09
150.8	1.3625e-06	5.577e-07	9.972e-09
150.9	1.3627e-06	5.574e-07	9.973e-09
151	1.3627e-06	5.573e-07	9.955e-09
151.1	1.3627e-06	5.576e-07	9.944e-09
151.2	1.3627e-06	5.579e-07	9.928e-09
151.3	1.3626e-06	5.581e-07	9.92e-09
151.4	1.3625e-06	5.58e-07	9.928e-09
151.5	1.3624e-06	5.579e-07	9.932e-09
151.6	1.3624e-06	5.575e-07	9.966e-09
151.7	1.3625e-06	5.572e-07	9.98e-09
151.8	1.3625e-06	5.566e-07	9.96e-09
151.9	1.3624e-06	5.57e-07	9.963e-09
152	1.3622e-06	5.572e-07	9.955e-09
152.1	1.3622e-06	5.57e-07	9.94e-09
152.2	1.3622e-06	5.572e-07	9.937e-09
152.3	1.3622e-06	5.57e-07	9.942e-09
152.4	1.3622e-06	5.567e-07	9.943e-09
152.5	1.362e-06	5.562e-07	9.936e-09
152.6	1.3619e-06	5.568e-07	9.959e-09
152.7	1.362e-06	5.569e-07	9.961e-09
152.8	1.3619e-06	5.565e-07	9.962e-09
152.9	1.3618e-06	5.562e-07	9.962e-09
153	1.3618e-06	5.564e-07	9.952e-09
153.1	1.3618e-06	5.566e-07	9.95e-09
153.2	1.3618e-06	5.564e-07	9.971e-09
153.3	1.3618e-06	5.564e-07	9.95e-09
153.4	1.3617e-06	5.562e-07	9.946e-09
153.5	1.3616e-06	5.559e-07	9.952e-09
153.6	1.3616e-06	5.559e-07	9.967e-09
153.7	1.3616e-06	5.558e-07	9.965e-09
153.8	1.3616e-06	5.558e-07	9.953e-09
153.9	1.3616e-06	5.556e-07	9.951e-09
154	1.3616e-06	5.554e-07	9.947e-09
154.1	1.3615e-06	5.553e-07	9.953e-09
154.2	1.3614e-06	5.558e-07	9.972e-09
154.3	1.3613e-06	5.557e-07	9.957e-09
154.4	1.3613e-06	5.56e-07	9.953e-09
154.5	1.3612e-06	5.557e-07	9.949e-09
154.6	1.3612e-06	5.558e-07	9.96e-09
154.7	1.3613e-06	5.558e-07	9.966e-09
154.8	1.3613e-06	5.557e-07	9.965e-09
154.9	1.3611e-06	5.556e-07	9.964e-09
155	1.361e-06	5.556e-07	9.953e-09
155.1	1.3609e-06	5.558e-07	9.959e-09
155.2	1.3609e-06	5.557e-07	9.957e-09
155.3	1.3608e-06	5.557e-07	9.964e-09
155.4	1.3606e-06	5.556e-07	9.947e-09
155.5	1.3605e-06	5.557e-07	9.949e-09
155.6	1.3606e-06	5.556e-07	9.946e-09
155.7	1.3606e-06	5.555e-07	9.941e-09
155.8	1.3607e-06	5.555e-07	9.934e-09
155.9	1.3605e-06	5.551e-07	9.941e-09
156	1.3605e-06	5.55e-07	9.943e-09
156.1	1.3603e-06	5.553e-07	9.924e-09
156.2	1.3602e-06	5.553e-07	9.935e-09
156.3	1.3602e-06	5.553e-07	9.942e-09
156.4	1.3602e-06	5.55e-07	9.936e-09
156.5	1.3602e-06	5.554e-07	9.945e-09
156.6	1.3602e-06	5.553e-07	9.947e-09
156.7	1.3601e-06	5.551e-07	9.947e-09
156.8	1.3601e-06	5.55e-07	9.949e-09
156.9	1.3599e-06	5.55e-07	9.948e-09
157	1.3598e-06	5.551e-07	9.959e-09
157.1	1.3597e-06	5.55e-07	9.959e-09
157.2	1.3596e-06	5.548e-07	9.961e-09
157.3	1.3596e-06	5.55e-07	9.966e-09
157.4	1.3595e-06	5.549e-07	9.99e-09
157.5	1.3594e-06	5.549e-07	9.987e-09
157.6	1.3594e-06	5.549e-07	9.96e-09
157.7	1.3595e-06	5.546e-07	9.965e-09
157.8	1.3594e-06	5.547e-07	9.969e-09
157.9	1.3593e-06	5.55e-07	9.956e-09
158	1.3593e-06	5.548e-07	9.932e-09
158.1	1.3593e-06	5.547e-07	9.942e-09
158.2	1.3593e-06	5.545e-07	9.95e-09
158.3	1.3593e-06	5.546e-07	9.934e-09
158.4	1.3593e-06	5.545e-07	9.945e-09
158.5	1.3591e-06	5.545e-07	9.97e-09
158.6	1.3589e-06	5.543e-07	9.961e-09
158.7	1.3588e-06	5.544e-07	9.972e-09
158.8	1.359e-06	5.542e-07	9.969e-09
158.9	1.359e-06	5.541e-07	9.958e-09
159	1.359e-06	5.54e-07	9.939e-09
159.1	1.3589e-06	5.541e-07	9.936e-09
159.2	1.359e-06	5.54e-07	9.96e-09
159.3	1.3589e-06	5.539e-07	9.968e-09
159.4	1.3588e-06	5.54e-07	9.962e-09
159.5	1.3587e-06	5.541e-07	9.957e-09
159.6	1.3586e-06	5.541e-07	9.95e-09
159.7	1.3583e-06	5.541e-07	9.975e-09
159.8	1.3582e-06	5.542e-07	9.977e-09
159.9	1.3582e-06	5.544e-07	9.971e-09
160	1.3582e-06	5.541e-07	9.952e-09
160.1	1.3582e-06	5.54e-07	9.942e-09
160.2	1.3583e-06	5.541e-07	9.928e-09
160.3	1.3582e-06	5.541e-07	9.934e-09
160.4	1.3581e-06	5.54e-07	9.944e-09
160.5	1.3581e-06	5.537e-07	9.953e-09
160.6	1.3581e-06	5.539e-07	9.959e-09
160.7	1.358e-06	5.537e-07	9.994e-09
160.8	1.3579e-06	5.538e-07	9.982e-09
160.9	1.3578e-06	5.536e-07	9.982e-09
161	1.3577e-06	5.538e-07	9.978e-09
161.1	1.3576e-06	5.537e-07	9.966e-09
161.2	1.3576e-06	5.536e-07	9.983e-09
161.3	1.3576e-06	5.536e-07	9.981e-09
161.4	1.3574e-06	5.537e-07	9.993e-09
161.5	1.3574e-06	5.539e-07	9.98e-09
161.6	1.3573e-06	5.536e-07	9.99e-09
161.7	1.3573e-06	5.538e-07	9.955e-09
161.8	1.3572e-06	5.539e-07	9.9e-09
161.9	1.3571e-06	5.538e-07	9.895e-09
162	1.3571e-06	5.538e-07	9.927e-09
162.1	1.357e-06	5.535e-07	9.921e-09
162.2	1.357e-06	5.534e-07	9.937e-09
162.3	1.3569e-06	5.536e-07	9.932e-09
162.4	1.3569e-06	5.535e-07	9.954e-09
162.5	1.3568e-06	5.53e-07	9.965e-09
162.6	1.3568e-06	5.528e-07	9.974e-09
162.7	1.3567e-06	5.529e-07	9.969e-09
162.8	1.3566e-06	5.527e-07	9.964e-09
162.9	1.3567e-06	5.528e-07	9.949e-09
163	1.3566e-06	5.525e-07	9.92e-09
163.1	1.3565e-06	5.529e-07	9.921e-09
163.2	1.3565e-06	5.525e-07	9.924e-09
163.3	1.3564e-06	5.528e-07	9.936e-09
163.4	1.3564e-06	5.527e-07	9.966e-09
163.5	1.3564e-06	5.525e-07	9.968e-09
163.6	1.3563e-06	5.525e-07	9.96e-09
163.7	1.3561e-06	5.53e-07	9.942e-09
163.8	1.356e-06	5.529e-07	9.944e-09
163.9	1.3559e-06	5.527e-07	9.953e-09
164	1.3559e-06	5.529e-07	9.959e-09
164.1	1.3557e-06	5.529e-07	9.941e-09
164.2	1.3557e-06	5.528e-07	9.957e-09
164.3	1.3556e-06	5.528e-07	9.976e-09
164.4	1.3557e-06	5.526e-07	9.949e-09
164.5	1.3557e-06	5.522e-07	9.942e-09
164.6	1.3555e-06	5.522e-07	9.964e-09
164.7	1.3554e-06	5.524e-07	9.954e-09
164.8	1.3555e-06	5.523e-07	9.952e-09
164.9	1.3553e-06	5.522e-07	9.927e-09
165	1.3552e-06	5.521e-07	9.922e-09
165.1	1.3551e-06	5.52e-07	9.941e-09
165.2	1.3551e-06	5.52e-07	9.961e-09
165.3	1.3551e-06	5.521e-07	9.942e-09
165.4	1.3551e-06	5.52e-07	9.948e-09
165.5	1.355e-06	5.521e-07	9.937e-09
165.6	1.3549e-06	5.519e-07	9.928e-09
165.7	1.3548e-06	5.518e-07	9.936e-09
165.8	1.3548e-06	5.52e-07	9.934e-09
165.9	1.3547e-06	5.518e-07	9.95e-09
166	1.3546e-06	5.511e-07	9.96e-09
166.1	1.3547e-06	5.517e-07	9.974e-09
166.2	1.3548e-06	5.515e-07	9.981e-09
166.3	1.3547e-06	5.515e-07	9.949e-09
166.4	1.3547e-06	5.515e-07	9.948e-09
166.5	1.3545e-06	5.514e-07	9.96e-09
166.6	1.3545e-06	5.515e-07	9.957e-09
166.7	1.3546e-06	5.514e-07	9.943e-09
166.8	1.3546e-06	5.512e-07	9.951e-09
166.9	1.3544e-06	5.507e-07	9.959e-09
167	1.3542e-06	5.513e-07	9.962e-09
167.1	1.3541e-06	5.512e-07	9.968e-09
167.2	1.3539e-06	5.508e-07	9.981e-09
167.3	1.3538e-06	5.51e-07	9.96e-09
167.4	1.3538e-06	5.511e-07	9.952e-09
167.5	1.3539e-06	5.51e-07	9.953e-09
167.6	1.3537e-06	5.511e-07	9.961e-09
167.7	1.3538e-06	5.512e-07	9.951e-09
167.8	1.3525e-06	5.51e-07	9.962e-09
167.9	1.3532e-06	5.511e-07	9.973e-09
168	1.3534e-06	5.511e-07	9.992e-09
168.1	1.3534e-06	5.511e-07	9.967e-09
168.2	1.3534e-06	5.511e-07	9.953e-09
168.3	1.3534e-06	5.506e-07	9.932e-09
168.4	1.3535e-06	5.506e-07	9.905e-09
168.5	1.3535e-06	5.505e-07	9.896e-09
168.6	1.3536e-06	5.506e-07	9.909e-09
168.7	1.3535e-06	5.508e-07	9.897e-09
168.8	1.3533e-06	5.51e-07	9.906e-09
168.9	1.3531e-06	5.509e-07	9.938e-09
169	1.3531e-06	5.508e-07	9.957e-09
169.1	1.3529e-06	5.509e-07	9.965e-09
169.2	1.3528e-06	5.508e-07	9.959e-09
169.3	1.3526e-06	5.509e-07	9.966e-09
169.4	1.3526e-06	5.509e-07	9.968e-09
169.5	1.3526e-06	5.506e-07	1.003e-08
169.6	1.3526e-06	5.504e-07	1.002e-08
169.7	1.3525e-06	5.504e-07	9.984e-09
169.8	1.3523e-06	5.505e-07	9.98e-09
169.9	1.3522e-06	5.505e-07	9.964e-09
170	1.3521e-06	5.504e-07	9.963e-09
170.1	1.3521e-06	5.502e-07	9.963e-09
170.2	1.352e-06	5.503e-07	9.979e-09
170.3	1.352e-06	5.503e-07	9.975e-09
170.4	1.3519e-06	5.5e-07	9.954e-09
170.5	1.3518e-06	5.502e-07	9.954e-09
170.6	1.3518e-06	5.503e-07	9.97e-09
170.7	1.3518e-06	5.503e-07	9.955e-09
170.8	1.3517e-06	5.504e-07	9.964e-09
170.9	1.3517e-06	5.502e-07	9.96e-09
171	1.3517e-06	5.5e-07	9.955e-09
171.1	1.3515e-06	5.501e-07	9.97e-09
171.2	1.3515e-06	5.503e-07	9.996e-09
171.3	1.3515e-06	5.501e-07	1e-08
171.4	1.3513e-06	5.5e-07	1e-08
171.5	1.3513e-06	5.499e-07	9.967e-09
171.6	1.3513e-06	5.496e-07	9.972e-09
171.7	1.3513e-06	5.497e-07	9.972e-09
171.8	1.3512e-06	5.496e-07	9.998e-09
171.9	1.3512e-06	5.493e-07	1e-08
172	1.3512e-06	5.492e-07	1.001e-08
172.1	1.3512e-06	5.491e-07	9.997e-09
172.2	1.351e-06	5.491e-07	9.989e-09
172.3	1.351e-06	5.493e-07	9.998e-09
172.4	1.351e-06	5.494e-07	9.978e-09
172.5	1.3509e-06	5.495e-07	9.969e-09
172.6	1.3508e-06	5.494e-07	9.995e-09
172.7	1.3508e-06	5.491e-07	9.989e-09
172.8	1.3507e-06	5.491e-07	9.975e-09
172.9	1.3507e-06	5.49e-07	9.95e-09
173	1.3507e-06	5.486e-07	9.968e-09
173.1	1.3506e-06	5.488e-07	9.979e-09
173.2	1.3505e-06	5.487e-07	9.974e-09
173.3	1.3505e-06	5.489e-07	9.978e-09
173.4	1.3503e-06	5.492e-07	9.984e-09
173.5	1.3502e-06	5.49e-07	9.976e-09
173.6	1.3502e-06	5.49e-07	9.972e-09
173.7	1.35e-06	5.49e-07	9.964e-09
173.8	1.3498e-06	5.492e-07	9.95e-09
173.9	1.3497e-06	5.492e-07	9.97e-09
174	1.3497e-06	5.494e-07	9.973e-09
174.1	1.3498e-06	5.492e-07	9.961e-09
174.2	1.3497e-06	5.49e-07	9.915e-09
174.3	1.3496e-06	5.489e-07	9.933e-09
174.4	1.3496e-06	5.489e-07	9.952e-09
174.5	1.3496e-06	5.489e-07	9.948e-09
174.6	1.3496e-06	5.49e-07	9.949e-09
174.7	1.3495e-06	5.488e-07	9.986e-09
174.8	1.3494e-06	5.49e-07	9.99e-09
174.9	1.3495e-06	5.49e-07	9.963e-09
175	1.3494e-06	5.489e-07	9.945e-09
175.1	1.3494e-06	5.491e-07	9.961e-09
175.2	1.3493e-06	5.489e-07	9.95e-09
175.3	1.3491e-06	5.486e-07	9.942e-09
175.4	1.349e-06	5.486e-07	9.954e-09
175.5	1.349e-06	5.484e-07	9.968e-09
175.6	1.3488e-06	5.487e-07	9.986e-09
175.7	1.3487e-06	5.487e-07	9.983e-09
175.8	1.3486e-06	5.486e-07	9.976e-09
175.9	1.3485e-06	5.484e-07	9.975e-09
176	1.3484e-06	5.484e-07	9.975e-09
176.1	1.3484e-06	5.483e-07	9.98e-09
176.2	1.3484e-06	5.483e-07	9.972e-09
176.3	1.3482e-06	5.484e-07	9.973e-09
176.4	1.3481e-06	5.485e-07	9.985e-09
176.5	1.3481e-06	5.483e-07	9.977e-09
176.6	1.348e-06	5.484e-07	9.97e-09
176.7	1.3479e-06	5.483e-07	9.941e-09
176.8	1.348e-06	5.482e-07	9.934e-09
176.9	1.348e-06	5.484e-07	9.946e-09
177	1.3477e-06	5.479e-07	9.973e-09
177.1	1.3476e-06	5.476e-07	9.963e-09
177.2	1.3475e-06	5.477e-07	9.955e-09
177.3	1.3476e-06	5.476e-07	9.941e-09
177.4	1.3476e-06	5.477e-07	9.943e-09
177.5	1.3476e-06	5.477e-07	9.943e-09
177.6	1.3475e-06	5.477e-07	9.926e-09
177.7	1.3474e-06	5.478e-07	9.928e-09
177.8	1.3473e-06	5.474e-07	9.938e-09
177.9	1.3472e-06	5.475e-07	9.959e-09
178	1.3473e-06	5.476e-07	9.951e-09
178.1	1.3473e-06	5.475e-07	9.951e-09
178.2	1.3472e-06	5.474e-07	9.956e-09
178.3	1.3472e-06	5.475e-07	9.959e-09
178.4	1.3472e-06	5.475e-07	9.953e-09
178.5	1.3471e-06	5.473e-07	9.957e-09
178.6	1.347e-06	5.475e-07	9.951e-09
178.7	1.347e-06	5.472e-07	9.959e-09
178.8	1.347e-06	5.474e-07	9.975e-09
178.9	1.3469e-06	5.476e-07	9.964e-09
179	1.347e-06	5.474e-07	9.969e-09
179.1	1.347e-06	5.472e-07	9.972e-09
179.2	1.347e-06	5.47e-07	9.973e-09
179.3	1.3469e-06	5.47e-07	9.956e-09
179.4	1.3468e-06	5.47e-07	9.945e-09
179.5	1.3467e-06	5.47e-07	9.948e-09
179.6	1.3466e-06	5.471e-07	9.953e-09
179.7	1.3466e-06	5.472e-07	9.965e-09
179.8	1.3465e-06	5.469e-07	9.964e-09
179.9	1.3465e-06	5.47e-07	9.935e-09
180	1.3463e-06	5.47e-07	9.936e-09
180.1	1.3463e-06	5.47e-07	9.94e-09
180.2	1.3462e-06	5.47e-07	9.944e-09
180.3	1.3462e-06	5.472e-07	9.963e-09
180.4	1.3461e-06	5.473e-07	9.943e-09
180.5	1.346e-06	5.469e-07	9.947e-09
180.6	1.3459e-06	5.473e-07	9.939e-09
180.7	1.3459e-06	5.473e-07	9.931e-09
180.8	1.3459e-06	5.47e-07	9.918e-09
180.9	1.3459e-06	5.469e-07	9.908e-09
181	1.3459e-06	5.467e-07	9.9e-09
181.1	1.3458e-06	5.467e-07	9.924e-09
181.2	1.3457e-06	5.467e-07	9.932e-09
181.3	1.3456e-06	5.469e-07	9.933e-09
181.4	1.3456e-06	5.471e-07	9.931e-09
181.5	1.3457e-06	5.47e-07	9.935e-09
181.6	1.3456e-06	5.469e-07	9.939e-09
181.7	1.3455e-06	5.468e-07	9.932e-09
181.8	1.3454e-06	5.468e-07	9.943e-09
181.9	1.3454e-06	5.467e-07	9.933e-09
182	1.3453e-06	5.468e-07	9.92e-09
182.1	1.3453e-06	5.466e-07	9.937e-09
182.2	1.3452e-06	5.463e-07	9.939e-09
182.3	1.345e-06	5.464e-07	9.941e-09
182.4	1.3448e-06	5.464e-07	9.952e-09
182.5	1.3447e-06	5.462e-07	9.925e-09
182.6	1.3447e-06	5.459e-07	9.917e-09
182.7	1.3447e-06	5.46e-07	9.915e-09
182.8	1.3447e-06	5.46e-07	9.928e-09
182.9	1.3446e-06	5.462e-07	9.943e-09
183	1.3444e-06	5.46e-07	9.938e-09
183.1	1.3444e-06	5.46e-07	9.956e-09
183.2	1.3445e-06	5.455e-07	9.94e-09
183.3	1.3445e-06	5.453e-07	9.951e-09
183.4	1.3444e-06	5.451e-07	9.947e-09
183.5	1.3444e-06	5.456e-07	9.944e-09
183.6	1.3444e-06	5.46e-07	9.935e-09
183.7	1.3443e-06	5.459e-07	9.949e-09
183.8	1.3442e-06	5.459e-07	9.931e-09
183.9	1.3441e-06	5.457e-07	9.916e-09
184	1.344e-06	5.455e-07	9.928e-09
184.1	1.3438e-06	5.456e-07	9.926e-09
184.2	1.3437e-06	5.456e-07	9.952e-09
184.3	1.3438e-06	5.459e-07	9.933e-09
184.4	1.3438e-06	5.458e-07	9.922e-09
184.5	1.3437e-06	5.46e-07	9.911e-09
184.6	1.3437e-06	5.455e-07	9.922e-09
184.7	1.3437e-06	5.453e-07	9.923e-09
184.8	1.3437e-06	5.451e-07	9.926e-09
184.9	1.3435e-06	5.448e-07	9.912e-09
185	1.3434e-06	5.449e-07	9.928e-09
185.1	1.3433e-06	5.447e-07	9.937e-09
185.2	1.3432e-06	5.446e-07	9.939e-09
185.3	1.3431e-06	5.447e-07	9.935e-09
185.4	1.3433e-06	5.45e-07	9.941e-09
185.5	1.3432e-06	5.448e-07	9.951e-09
185.6	1.3431e-06	5.445e-07	9.929e-09
185.7	1.3432e-06	5.448e-07	9.942e-09
185.8	1.3432e-06	5.452e-07	9.937e-09
185.9	1.3432e-06	5.453e-07	9.939e-09
186	1.3431e-06	5.453e-07	9.931e-09
186.1	1.343e-06	5.446e-07	9.95e-09
186.2	1.3429e-06	5.447e-07	9.945e-09
186.3	1.3427e-06	5.449e-07	9.932e-09
186.4	1.3427e-06	5.447e-07	9.913e-09
186.5	1.3426e-06	5.449e-07	9.912e-09
186.6	1.3426e-06	5.452e-07	9.927e-09
186.7	1.3424e-06	5.449e-07	9.929e-09
186.8	1.3424e-06	5.449e-07	9.921e-09
186.9	1.3423e-06	5.446e-07	9.928e-09
187	1.3422e-06	5.446e-07	9.928e-09
187.1	1.3421e-06	5.443e-07	9.93e-09
187.2	1.3422e-06	5.438e-07	9.92e-09
187.3	1.3422e-06	5.44e-07	9.928e-09
187.4	1.342e-06	5.44e-07	9.908e-09
187.5	1.3421e-06	5.438e-07	9.917e-09
187.6	1.3421e-06	5.44e-07	9.924e-09
187.7	1.3422e-06	5.443e-07	9.932e-09
187.8	1.342e-06	5.442e-07	9.956e-09
187.9	1.3419e-06	5.441e-07	9.963e-09
188	1.3419e-06	5.442e-07	9.956e-09
188.1	1.3419e-06	5.441e-07	9.965e-09
188.2	1.3418e-06	5.442e-07	9.963e-09
188.3	1.3418e-06	5.447e-07	9.936e-09
188.4	1.3416e-06	5.449e-07	9.928e-09
188.5	1.3415e-06	5.445e-07	9.926e-09
188.6	1.3416e-06	5.442e-07	9.945e-09
188.7	1.3416e-06	5.439e-07	9.931e-09
188.8	1.3415e-06	5.444e-07	9.946e-09
188.9	1.3415e-06	5.444e-07	9.961e-09
189	1.3415e-06	5.445e-07	9.969e-09
189.1	1.3415e-06	5.443e-07	9.948e-09
189.2	1.3414e-06	5.443e-07	9.918e-09
189.3	1.3413e-06	5.445e-07	9.938e-09
189.4	1.3412e-06	5.443e-07	9.924e-09
189.5	1.3411e-06	5.441e-07	9.936e-09
189.6	1.341e-06	5.44e-07	9.941e-09
189.7	1.3411e-06	5.44e-07	9.933e-09
189.8	1.3411e-06	5.442e-07	9.92e-09
189.9	1.3409e-06	5.441e-07	9.93e-09
190	1.3407e-06	5.443e-07	9.945e-09
190.1	1.3407e-06	5.441e-07	9.95e-09
190.2	1.3407e-06	5.439e-07	9.933e-09
190.3	1.3407e-06	5.436e-07	9.915e-09
190.4	1.3407e-06	5.437e-07	9.918e-09
190.5	1.3406e-06	5.439e-07	9.916e-09
190.6	1.3405e-06	5.439e-07	9.932e-09
190.7	1.3406e-06	5.437e-07	9.932e-09
190.8	1.3405e-06	5.435e-07	9.923e-09
190.9	1.3406e-06	5.436e-07	9.916e-09
191	1.3406e-06	5.436e-07	9.92e-09
191.1	1.3403e-06	5.438e-07	9.924e-09
191.2	1.3402e-06	5.443e-07	9.929e-09
191.3	1.3402e-06	5.441e-07	9.928e-09
191.4	1.34e-06	5.44e-07	9.911e-09
191.5	1.3398e-06	5.441e-07	9.913e-09
191.6	1.3398e-06	5.44e-07	9.919e-09
191.7	1.3398e-06	5.438e-07	9.923e-09
191.8	1.3397e-06	5.437e-07	9.931e-09
191.9	1.3396e-06	5.437e-07	9.927e-09
192	1.3394e-06	5.438e-07	9.917e-09
192.1	1.3393e-06	5.436e-07	9.903e-09
192.2	1.3393e-06	5.431e-07	9.915e-09
192.3	1.3392e-06	5.434e-07	9.891e-09
192.4	1.3392e-06	5.438e-07	9.912e-09
192.5	1.3392e-06	5.437e-07	9.939e-09
192.6	1.3392e-06	5.434e-07	9.928e-09
192.7	1.339e-06	5.434e-07	9.934e-09
192.8	1.339e-06	5.436e-07	9.956e-09
192.9	1.339e-06	5.439e-07	9.936e-09
193	1.3389e-06	5.438e-07	9.928e-09
193.1	1.3388e-06	5.438e-07	9.926e-09
193.2	1.3387e-06	5.439e-07	9.92e-09
193.3	1.3387e-06	5.439e-07	9.934e-09
193.4	1.3387e-06	5.436e-07	9.93e-09
193.5	1.3386e-06	5.436e-07	9.919e-09
193.6	1.3386e-06	5.435e-07	9.922e-09
193.7	1.3386e-06	5.436e-07	9.89e-09
193.8	1.3386e-06	5.441e-07	9.878e-09
193.9	1.3384e-06	5.438e-07	9.926e-09
194	1.3384e-06	5.435e-07	9.92e-09
194.1	1.3384e-06	5.433e-07	9.916e-09
194.2	1.3381e-06	5.434e-07	9.912e-09
194.3	1.338e-06	5.432e-07	9.918e-09
194.4	1.338e-06	5.432e-07	9.913e-09
194.5	1.3379e-06	5.432e-07	9.906e-09
194.6	1.3379e-06	5.434e-07	9.876e-09
194.7	1.3379e-06	5.435e-07	9.872e-09
194.8	1.3379e-06	5.433e-07	9.906e-09
194.9	1.3379e-06	5.431e-07	9.917e-09
195	1.3378e-06	5.428e-07	9.924e-09
195.1	1.3376e-06	5.427e-07	9.933e-09
195.2	1.3376e-06	5.428e-07	9.917e-09
195.3	1.3376e-06	5.433e-07	9.871e-09
195.4	1.3374e-06	5.436e-07	9.886e-09
195.5	1.3374e-06	5.433e-07	9.88e-09
195.6	1.3374e-06	5.434e-07	9.874e-09
195.7	1.3373e-06	5.429e-07	9.876e-09
195.8	1.3373e-06	5.429e-07	9.878e-09
195.9	1.3373e-06	5.433e-07	9.861e-09
196	1.3373e-06	5.434e-07	9.854e-09
196.1	1.3372e-06	5.433e-07	9.875e-09
196.2	1.3371e-06	5.432e-07	9.856e-09
196.3	1.337e-06	5.429e-07	9.873e-09
196.4	1.3368e-06	5.431e-07	9.877e-09
196.5	1.3369e-06	5.43e-07	9.887e-09
196.6	1.337e-06	5.429e-07	9.88e-09
196.7	1.3369e-06	5.431e-07	9.881e-09
196.8	1.3368e-06	5.431e-07	9.885e-09
196.9	1.3367e-06	5.43e-07	9.89e-09
197	1.3367e-06	5.428e-07	9.899e-09
197.1	1.3368e-06	5.429e-07	9.864e-09
197.2	1.3368e-06	5.429e-07	9.878e-09
197.3	1.3368e-06	5.429e-07	9.882e-09
197.4	1.3366e-06	5.429e-07	9.908e-09
197.5	1.3366e-06	5.429e-07	9.886e-09
197.6	1.3365e-06	5.426e-07	9.887e-09
197.7	1.3364e-06	5.426e-07	9.884e-09
197.8	1.3363e-06	5.428e-07	9.889e-09
197.9	1.3364e-06	5.427e-07	9.889e-09
198	1.3361e-06	5.429e-07	9.894e-09
198.1	1.3363e-06	5.429e-07	9.887e-09
198.2	1.3363e-06	5.429e-07	9.89e-09
198.3	1.3363e-06	5.427e-07	9.884e-09
198.4	1.3359e-06	5.423e-07	9.869e-09
198.5	1.3358e-06	5.422e-07	9.874e-09
198.6	1.3359e-06	5.423e-07	9.875e-09
198.7	1.3348e-06	5.427e-07	9.872e-09
198.8	1.3345e-06	5.424e-07	9.87e-09
198.9	1.3354e-06	5.425e-07	9.881e-09
199	1.3356e-06	5.426e-07	9.888e-09
199.1	1.3355e-06	5.423e-07	9.887e-09
199.2	1.3355e-06	5.425e-07	9.883e-09
199.3	1.3354e-06	5.422e-07	9.88e-09
199.4	1.3353e-06	5.424e-07	9.875e-09
199.5	1.3351e-06	5.423e-07	9.876e-09
199.6	1.335e-06	5.418e-07	9.887e-09
199.7	1.3349e-06	5.416e-07	9.897e-09
199.8	1.3349e-06	5.418e-07	9.895e-09
199.9	1.3348e-06	5.419e-07	9.91e-09
200	1.3348e-06	5.419e-07	9.909e-09
200.1	1.3347e-06	5.419e-07	9.918e-09
200.2	1.3347e-06	5.418e-07	9.915e-09
200.3	1.3347e-06	5.416e-07	9.908e-09
200.4	1.3347e-06	5.415e-07	9.879e-09
200.5	1.3346e-06	5.414e-07	9.881e-09
200.6	1.3345e-06	5.414e-07	9.877e-09
200.7	1.3345e-06	5.412e-07	9.884e-09
200.8	1.3346e-06	5.412e-07	9.898e-09
200.9	1.3344e-06	5.412e-07	9.891e-09
201	1.3344e-06	5.415e-07	9.884e-09
201.1	1.3344e-06	5.416e-07	9.893e-09
201.2	1.3343e-06	5.417e-07	9.91e-09
201.3	1.3344e-06	5.416e-07	9.911e-09
201.4	1.3344e-06	5.415e-07	9.893e-09
201.5	1.3344e-06	5.416e-07	9.882e-09
201.6	1.3344e-06	5.414e-07	9.885e-09
201.7	1.3345e-06	5.415e-07	9.879e-09
201.8	1.3344e-06	5.416e-07	9.856e-09
201.9	1.3343e-06	5.415e-07	9.847e-09
202	1.3344e-06	5.414e-07	9.865e-09
202.1	1.3343e-06	5.416e-07	9.861e-09
202.2	1.3342e-06	5.417e-07	9.863e-09
202.3	1.3341e-06	5.413e-07	9.877e-09
202.4	1.334e-06	5.41e-07	9.853e-09
202.5	1.3339e-06	5.408e-07	9.862e-09
202.6	1.3339e-06	5.409e-07	9.882e-09
202.7	1.3339e-06	5.411e-07	9.895e-09
202.8	1.3338e-06	5.411e-07	9.895e-09
202.9	1.3337e-06	5.412e-07	9.898e-09
203	1.3336e-06	5.41e-07	9.885e-09
203.1	1.3336e-06	5.408e-07	9.899e-09
203.2	1.3337e-06	5.41e-07	9.894e-09
203.3	1.3336e-06	5.409e-07	9.887e-09
203.4	1.3336e-06	5.409e-07	9.908e-09
203.5	1.3335e-06	5.407e-07	9.904e-09
203.6	1.3335e-06	5.407e-07	9.909e-09
203.7	1.3334e-06	5.408e-07	9.885e-09
203.8	1.3334e-06	5.406e-07	9.877e-09
203.9	1.3334e-06	5.408e-07	9.884e-09
204	1.3334e-06	5.406e-07	9.878e-09
204.1	1.3334e-06	5.406e-07	9.897e-09
204.2	1.3334e-06	5.403e-07	9.911e-09
204.3	1.3333e-06	5.403e-07	9.888e-09
204.4	1.3332e-06	5.402e-07	9.874e-09
204.5	1.3332e-06	5.402e-07	9.881e-09
204.6	1.3331e-06	5.403e-07	9.893e-09
204.7	1.3331e-06	5.404e-07	9.908e-09
204.8	1.3331e-06	5.404e-07	9.927e-09
204.9	1.3332e-06	5.404e-07	9.89e-09
205	1.3331e-06	5.407e-07	9.88e-09
205.1	1.3331e-06	5.407e-07	9.888e-09
205.2	1.333e-06	5.407e-07	9.892e-09
205.3	1.3329e-06	5.407e-07	9.921e-09
205.4	1.3329e-06	5.406e-07	9.906e-09
205.5	1.3328e-06	5.404e-07	9.903e-09
205.6	1.3327e-06	5.401e-07	9.923e-09
205.7	1.3326e-06	5.402e-07	9.97e-09
205.8	1.3325e-06	5.402e-07	9.983e-09
205.9	1.3324e-06	5.401e-07	9.973e-09
206	1.3324e-06	5.402e-07	9.948e-09
206.1	1.3323e-06	5.401e-07	9.936e-09
206.2	1.3324e-06	5.4e-07	9.936e-09
206.3	1.3323e-06	5.398e-07	9.945e-09
206.4	1.3323e-06	5.398e-07	9.913e-09
206.5	1.3324e-06	5.4e-07	9.871e-09
206.6	1.3323e-06	5.399e-07	9.886e-09
206.7	1.332e-06	5.398e-07	9.903e-09
206.8	1.3319e-06	5.398e-07	9.919e-09
206.9	1.3319e-06	5.398e-07	9.901e-09
207	1.3319e-06	5.397e-07	9.893e-09
207.1	1.3317e-06	5.396e-07	9.883e-09
207.2	1.3316e-06	5.396e-07	9.881e-09
207.3	1.3316e-06	5.396e-07	9.853e-09
207.4	1.3315e-06	5.397e-07	9.851e-09
207.5	1.3315e-06	5.398e-07	9.863e-09
207.6	1.3315e-06	5.397e-07	9.882e-09
207.7	1.3316e-06	5.392e-07	9.874e-09
207.8	1.3315e-06	5.392e-07	9.874e-09
207.9	1.3315e-06	5.393e-07	9.879e-09
208	1.3314e-06	5.394e-07	9.881e-09
208.1	1.3314e-06	5.393e-07	9.865e-09
208.2	1.3314e-06	5.392e-07	9.882e-09
208.3	1.3313e-06	5.393e-07	9.871e-09
208.4	1.3312e-06	5.393e-07	9.868e-09
208.5	1.3311e-06	5.394e-07	9.875e-09
208.6	1.331e-06	5.393e-07	9.873e-09
208.7	1.331e-06	5.392e-07	9.89e-09
208.8	1.3308e-06	5.392e-07	9.887e-09
208.9	1.3308e-06	5.392e-07	9.886e-09
209	1.3307e-06	5.392e-07	9.904e-09
209.1	1.3307e-06	5.389e-07	9.899e-09
209.2	1.3305e-06	5.39e-07	9.905e-09
209.3	1.3305e-06	5.39e-07	9.914e-09
209.4	1.3306e-06	5.391e-07	9.908e-09
209.5	1.3307e-06	5.395e-07	9.915e-09
209.6	1.3305e-06	5.393e-07	9.917e-09
209.7	1.3305e-06	5.391e-07	9.906e-09
209.8	1.3305e-06	5.391e-07	9.922e-09
209.9	1.3304e-06	5.393e-07	9.908e-09
210	1.3304e-06	5.395e-07	9.91e-09

## Sheet: Figure 4g
Parameter X	Parameter Y1	Parameter Y2	Parameter Y3
36	3.296e-06	1.683e-06	1.797e-08
36.1	3.296e-06	1.683e-06	1.811e-08
36.2	3.296e-06	1.682e-06	1.818e-08
36.3	3.296e-06	1.682e-06	1.812e-08
36.4	3.296e-06	1.682e-06	1.813e-08
36.5	3.296e-06	1.682e-06	1.806e-08
36.6	3.296e-06	1.682e-06	1.811e-08
36.7	3.296e-06	1.681e-06	1.808e-08
36.8	3.296e-06	1.681e-06	1.805e-08
36.9	3.295e-06	1.681e-06	1.802e-08
37	3.295e-06	1.681e-06	1.807e-08
37.1	3.295e-06	1.681e-06	1.809e-08
37.2	3.295e-06	1.68e-06	1.805e-08
37.3	3.295e-06	1.68e-06	1.799e-08
37.4	3.295e-06	1.68e-06	1.804e-08
37.5	3.294e-06	1.68e-06	1.808e-08
37.6	3.294e-06	1.68e-06	1.804e-08
37.7	3.294e-06	1.679e-06	1.806e-08
37.8	3.294e-06	1.679e-06	1.806e-08
37.9	3.294e-06	1.679e-06	1.803e-08
38	3.294e-06	1.679e-06	1.804e-08
38.1	3.294e-06	1.679e-06	1.805e-08
38.2	3.294e-06	1.679e-06	1.801e-08
38.3	3.294e-06	1.678e-06	1.799e-08
38.4	3.294e-06	1.678e-06	1.793e-08
38.5	3.293e-06	1.678e-06	1.794e-08
38.6	3.293e-06	1.678e-06	1.796e-08
38.7	3.293e-06	1.678e-06	1.797e-08
38.8	3.293e-06	1.678e-06	1.798e-08
38.9	3.293e-06	1.678e-06	1.798e-08
39	3.293e-06	1.678e-06	1.801e-08
39.1	3.293e-06	1.677e-06	1.8e-08
39.2	3.293e-06	1.677e-06	1.794e-08
39.3	3.293e-06	1.677e-06	1.797e-08
39.4	3.293e-06	1.677e-06	1.798e-08
39.5	3.293e-06	1.677e-06	1.8e-08
39.6	3.293e-06	1.677e-06	1.805e-08
39.7	3.293e-06	1.677e-06	1.805e-08
39.8	3.292e-06	1.677e-06	1.803e-08
39.9	3.292e-06	1.677e-06	1.799e-08
40	3.292e-06	1.677e-06	1.794e-08
40.1	3.292e-06	1.677e-06	1.793e-08
40.2	3.292e-06	1.677e-06	1.795e-08
40.3	3.292e-06	1.676e-06	1.798e-08
40.4	3.292e-06	1.675e-06	1.8e-08
40.5	3.291e-06	1.675e-06	1.801e-08
40.6	3.291e-06	1.675e-06	1.801e-08
40.7	3.291e-06	1.675e-06	1.8e-08
40.8	3.291e-06	1.675e-06	1.799e-08
40.9	3.291e-06	1.675e-06	1.798e-08
41	3.291e-06	1.675e-06	1.798e-08
41.1	3.291e-06	1.675e-06	1.797e-08
41.2	3.291e-06	1.675e-06	1.796e-08
41.3	3.29e-06	1.675e-06	1.798e-08
41.4	3.29e-06	1.675e-06	1.795e-08
41.5	3.29e-06	1.675e-06	1.793e-08
41.6	3.29e-06	1.675e-06	1.794e-08
41.7	3.29e-06	1.675e-06	1.797e-08
41.8	3.29e-06	1.674e-06	1.795e-08
41.9	3.29e-06	1.675e-06	1.797e-08
42	3.29e-06	1.674e-06	1.801e-08
42.1	3.29e-06	1.674e-06	1.804e-08
42.2	3.29e-06	1.673e-06	1.804e-08
42.3	3.29e-06	1.673e-06	1.803e-08
42.4	3.29e-06	1.674e-06	1.801e-08
42.5	3.289e-06	1.674e-06	1.801e-08
42.6	3.29e-06	1.675e-06	1.801e-08
42.7	3.29e-06	1.675e-06	1.802e-08
42.8	3.29e-06	1.674e-06	1.797e-08
42.9	3.289e-06	1.675e-06	1.799e-08
43	3.289e-06	1.674e-06	1.8e-08
43.1	3.289e-06	1.674e-06	1.801e-08
43.2	3.289e-06	1.673e-06	1.801e-08
43.3	3.289e-06	1.674e-06	1.799e-08
43.4	3.289e-06	1.674e-06	1.799e-08
43.5	3.289e-06	1.673e-06	1.8e-08
43.6	3.289e-06	1.673e-06	1.798e-08
43.7	3.289e-06	1.672e-06	1.797e-08
43.8	3.289e-06	1.673e-06	1.799e-08
43.9	3.289e-06	1.672e-06	1.797e-08
44	3.289e-06	1.672e-06	1.796e-08
44.1	3.289e-06	1.672e-06	1.796e-08
44.2	3.289e-06	1.672e-06	1.795e-08
44.3	3.289e-06	1.672e-06	1.797e-08
44.4	3.289e-06	1.672e-06	1.799e-08
44.5	3.289e-06	1.672e-06	1.799e-08
44.6	3.289e-06	1.672e-06	1.797e-08
44.7	3.288e-06	1.672e-06	1.795e-08
44.8	3.288e-06	1.672e-06	1.795e-08
44.9	3.288e-06	1.672e-06	1.797e-08
45	3.288e-06	1.673e-06	1.796e-08
45.1	3.288e-06	1.673e-06	1.794e-08
45.2	3.288e-06	1.673e-06	1.795e-08
45.3	3.288e-06	1.672e-06	1.796e-08
45.4	3.288e-06	1.672e-06	1.798e-08
45.5	3.288e-06	1.672e-06	1.797e-08
45.6	3.288e-06	1.672e-06	1.796e-08
45.7	3.288e-06	1.672e-06	1.795e-08
45.8	3.288e-06	1.673e-06	1.795e-08
45.9	3.288e-06	1.672e-06	1.795e-08
46	3.288e-06	1.672e-06	1.793e-08
46.1	3.288e-06	1.672e-06	1.792e-08
46.2	3.288e-06	1.672e-06	1.793e-08
46.3	3.288e-06	1.672e-06	1.792e-08
46.4	3.287e-06	1.672e-06	1.789e-08
46.5	3.287e-06	1.672e-06	1.788e-08
46.6	3.288e-06	1.672e-06	1.791e-08
46.7	3.288e-06	1.672e-06	1.793e-08
46.8	3.288e-06	1.672e-06	1.793e-08
46.9	3.287e-06	1.671e-06	1.792e-08
47	3.288e-06	1.671e-06	1.79e-08
47.1	3.288e-06	1.671e-06	1.791e-08
47.2	3.287e-06	1.671e-06	1.792e-08
47.3	3.287e-06	1.672e-06	1.792e-08
47.4	3.287e-06	1.671e-06	1.792e-08
47.5	3.287e-06	1.671e-06	1.792e-08
47.6	3.287e-06	1.671e-06	1.791e-08
47.7	3.287e-06	1.671e-06	1.793e-08
47.8	3.287e-06	1.671e-06	1.793e-08
47.9	3.287e-06	1.671e-06	1.793e-08
48	3.287e-06	1.671e-06	1.792e-08
48.1	3.287e-06	1.671e-06	1.791e-08
48.2	3.287e-06	1.671e-06	1.792e-08
48.3	3.287e-06	1.671e-06	1.793e-08
48.4	3.288e-06	1.671e-06	1.792e-08
48.5	3.288e-06	1.671e-06	1.791e-08
48.6	3.288e-06	1.671e-06	1.79e-08
48.7	3.287e-06	1.671e-06	1.786e-08
48.8	3.287e-06	1.671e-06	1.787e-08
48.9	3.287e-06	1.671e-06	1.791e-08
49	3.287e-06	1.671e-06	1.788e-08
49.1	3.287e-06	1.671e-06	1.788e-08
49.2	3.287e-06	1.671e-06	1.788e-08
49.3	3.287e-06	1.671e-06	1.79e-08
49.4	3.287e-06	1.67e-06	1.789e-08
49.5	3.287e-06	1.67e-06	1.79e-08
49.6	3.287e-06	1.67e-06	1.791e-08
49.7	3.287e-06	1.67e-06	1.791e-08
49.8	3.287e-06	1.67e-06	1.791e-08
49.9	3.287e-06	1.67e-06	1.787e-08
50	3.287e-06	1.67e-06	1.788e-08
50.1	3.287e-06	1.67e-06	1.788e-08
50.2	3.287e-06	1.671e-06	1.788e-08
50.3	3.287e-06	1.67e-06	1.79e-08
50.4	3.287e-06	1.67e-06	1.787e-08
50.5	3.287e-06	1.669e-06	1.786e-08
50.6	3.287e-06	1.67e-06	1.787e-08
50.7	3.286e-06	1.67e-06	1.786e-08
50.8	3.286e-06	1.67e-06	1.788e-08
50.9	3.287e-06	1.67e-06	1.789e-08
51	3.287e-06	1.67e-06	1.789e-08
51.1	3.286e-06	1.67e-06	1.788e-08
51.2	3.287e-06	1.67e-06	1.787e-08
51.3	3.286e-06	1.67e-06	1.787e-08
51.4	3.286e-06	1.67e-06	1.787e-08
51.5	3.286e-06	1.67e-06	1.786e-08
51.6	3.286e-06	1.67e-06	1.785e-08
51.7	3.286e-06	1.669e-06	1.784e-08
51.8	3.286e-06	1.669e-06	1.784e-08
51.9	3.286e-06	1.669e-06	1.782e-08
52	3.286e-06	1.669e-06	1.784e-08
52.1	3.286e-06	1.669e-06	1.784e-08
52.2	3.286e-06	1.669e-06	1.787e-08
52.3	3.286e-06	1.669e-06	1.787e-08
52.4	3.286e-06	1.669e-06	1.786e-08
52.5	3.287e-06	1.668e-06	1.786e-08
52.6	3.287e-06	1.668e-06	1.788e-08
52.7	3.287e-06	1.668e-06	1.786e-08
52.8	3.287e-06	1.67e-06	1.786e-08
52.9	3.287e-06	1.669e-06	1.789e-08
53	3.287e-06	1.668e-06	1.788e-08
53.1	3.287e-06	1.668e-06	1.788e-08
53.2	3.287e-06	1.668e-06	1.788e-08
53.3	3.286e-06	1.668e-06	1.788e-08
53.4	3.287e-06	1.668e-06	1.788e-08
53.5	3.287e-06	1.668e-06	1.785e-08
53.6	3.287e-06	1.668e-06	1.784e-08
53.7	3.286e-06	1.668e-06	1.786e-08
53.8	3.286e-06	1.668e-06	1.786e-08
53.9	3.286e-06	1.668e-06	1.784e-08
54	3.286e-06	1.668e-06	1.782e-08
54.1	3.286e-06	1.668e-06	1.781e-08
54.2	3.286e-06	1.667e-06	1.785e-08
54.3	3.286e-06	1.668e-06	1.788e-08
54.4	3.286e-06	1.668e-06	1.788e-08
54.5	3.286e-06	1.668e-06	1.788e-08
54.6	3.286e-06	1.668e-06	1.788e-08
54.7	3.286e-06	1.668e-06	1.787e-08
54.8	3.286e-06	1.668e-06	1.785e-08
54.9	3.286e-06	1.668e-06	1.786e-08
55	3.286e-06	1.668e-06	1.787e-08
55.1	3.286e-06	1.668e-06	1.786e-08
55.2	3.286e-06	1.668e-06	1.785e-08
55.3	3.286e-06	1.668e-06	1.785e-08
55.4	3.286e-06	1.668e-06	1.786e-08
55.5	3.286e-06	1.668e-06	1.786e-08
55.6	3.286e-06	1.668e-06	1.784e-08
55.7	3.286e-06	1.668e-06	1.784e-08
55.8	3.286e-06	1.668e-06	1.786e-08
55.9	3.286e-06	1.667e-06	1.785e-08
56	3.286e-06	1.667e-06	1.786e-08
56.1	3.285e-06	1.667e-06	1.786e-08
56.2	3.285e-06	1.668e-06	1.785e-08
56.3	3.285e-06	1.668e-06	1.785e-08
56.4	3.285e-06	1.668e-06	1.783e-08
56.5	3.285e-06	1.667e-06	1.786e-08
56.6	3.285e-06	1.668e-06	1.785e-08
56.7	3.285e-06	1.668e-06	1.783e-08
56.8	3.285e-06	1.668e-06	1.779e-08
56.9	3.285e-06	1.668e-06	1.779e-08
57	3.285e-06	1.667e-06	1.779e-08
57.1	3.285e-06	1.667e-06	1.78e-08
57.2	3.285e-06	1.667e-06	1.778e-08
57.3	3.285e-06	1.667e-06	1.778e-08
57.4	3.285e-06	1.667e-06	1.778e-08
57.5	3.285e-06	1.667e-06	1.777e-08
57.6	3.285e-06	1.667e-06	1.776e-08
57.7	3.285e-06	1.667e-06	1.776e-08
57.8	3.285e-06	1.667e-06	1.777e-08
57.9	3.285e-06	1.667e-06	1.776e-08
58	3.285e-06	1.667e-06	1.774e-08
58.1	3.285e-06	1.667e-06	1.771e-08
58.2	3.285e-06	1.667e-06	1.771e-08
58.3	3.285e-06	1.667e-06	1.772e-08
58.4	3.285e-06	1.667e-06	1.775e-08
58.5	3.285e-06	1.667e-06	1.779e-08
58.6	3.285e-06	1.667e-06	1.782e-08
58.7	3.285e-06	1.667e-06	1.779e-08
58.8	3.285e-06	1.667e-06	1.779e-08
58.9	3.285e-06	1.667e-06	1.78e-08
59	3.285e-06	1.667e-06	1.781e-08
59.1	3.285e-06	1.666e-06	1.78e-08
59.2	3.285e-06	1.666e-06	1.78e-08
59.3	3.285e-06	1.666e-06	1.779e-08
59.4	3.285e-06	1.666e-06	1.778e-08
59.5	3.285e-06	1.667e-06	1.78e-08
59.6	3.285e-06	1.667e-06	1.776e-08
59.7	3.285e-06	1.667e-06	1.776e-08
59.8	3.285e-06	1.667e-06	1.778e-08
59.9	3.285e-06	1.666e-06	1.78e-08
60	3.285e-06	1.666e-06	1.781e-08
60.1	3.285e-06	1.666e-06	1.78e-08
60.2	3.285e-06	1.666e-06	1.779e-08
60.3	3.285e-06	1.667e-06	1.778e-08
60.4	3.285e-06	1.667e-06	1.777e-08
60.5	3.285e-06	1.668e-06	1.777e-08
60.6	3.285e-06	1.668e-06	1.775e-08
60.7	3.285e-06	1.668e-06	1.778e-08
60.8	3.285e-06	1.668e-06	1.785e-08
60.9	3.285e-06	1.668e-06	1.781e-08
61	3.285e-06	1.667e-06	1.777e-08
61.1	3.285e-06	1.667e-06	1.776e-08
61.2	3.285e-06	1.667e-06	1.776e-08
61.3	3.285e-06	1.667e-06	1.777e-08
61.4	3.285e-06	1.667e-06	1.776e-08
61.5	3.285e-06	1.667e-06	1.775e-08
61.6	3.285e-06	1.667e-06	1.774e-08
61.7	3.285e-06	1.667e-06	1.774e-08
61.8	3.285e-06	1.667e-06	1.773e-08
61.9	3.284e-06	1.667e-06	1.774e-08
62	3.284e-06	1.667e-06	1.774e-08
62.1	3.285e-06	1.666e-06	1.774e-08
62.2	3.284e-06	1.666e-06	1.773e-08
62.3	3.284e-06	1.666e-06	1.773e-08
62.4	3.284e-06	1.667e-06	1.772e-08
62.5	3.285e-06	1.667e-06	1.774e-08
62.6	3.284e-06	1.666e-06	1.774e-08
62.7	3.284e-06	1.666e-06	1.772e-08
62.8	3.284e-06	1.666e-06	1.771e-08
62.9	3.285e-06	1.666e-06	1.772e-08
63	3.285e-06	1.665e-06	1.773e-08
63.1	3.284e-06	1.666e-06	1.775e-08
63.2	3.284e-06	1.666e-06	1.775e-08
63.3	3.284e-06	1.665e-06	1.776e-08
63.4	3.284e-06	1.666e-06	1.778e-08
63.5	3.284e-06	1.666e-06	1.776e-08
63.6	3.284e-06	1.666e-06	1.775e-08
63.7	3.284e-06	1.666e-06	1.775e-08
63.8	3.284e-06	1.666e-06	1.774e-08
63.9	3.285e-06	1.666e-06	1.773e-08
64	3.285e-06	1.666e-06	1.771e-08
64.1	3.285e-06	1.666e-06	1.77e-08
64.2	3.285e-06	1.666e-06	1.77e-08
64.3	3.284e-06	1.666e-06	1.771e-08
64.4	3.284e-06	1.666e-06	1.77e-08
64.5	3.284e-06	1.666e-06	1.77e-08
64.6	3.284e-06	1.666e-06	1.773e-08
64.7	3.284e-06	1.666e-06	1.775e-08
64.8	3.284e-06	1.666e-06	1.776e-08
64.9	3.284e-06	1.666e-06	1.779e-08
65	3.284e-06	1.666e-06	1.778e-08
65.1	3.284e-06	1.666e-06	1.777e-08
65.2	3.284e-06	1.665e-06	1.776e-08
65.3	3.284e-06	1.665e-06	1.776e-08
65.4	3.284e-06	1.666e-06	1.775e-08
65.5	3.284e-06	1.666e-06	1.776e-08
65.6	3.285e-06	1.666e-06	1.775e-08
65.7	3.285e-06	1.665e-06	1.773e-08
65.8	3.284e-06	1.665e-06	1.774e-08
65.9	3.284e-06	1.665e-06	1.774e-08
66	3.284e-06	1.665e-06	1.773e-08
66.1	3.284e-06	1.665e-06	1.771e-08
66.2	3.285e-06	1.665e-06	1.77e-08
66.3	3.284e-06	1.665e-06	1.77e-08
66.4	3.284e-06	1.665e-06	1.77e-08
66.5	3.284e-06	1.665e-06	1.769e-08
66.6	3.284e-06	1.665e-06	1.77e-08
66.7	3.284e-06	1.665e-06	1.77e-08
66.8	3.284e-06	1.665e-06	1.77e-08
66.9	3.284e-06	1.666e-06	1.768e-08
67	3.284e-06	1.666e-06	1.769e-08
67.1	3.284e-06	1.666e-06	1.768e-08
67.2	3.284e-06	1.666e-06	1.768e-08
67.3	3.284e-06	1.665e-06	1.768e-08
67.4	3.284e-06	1.665e-06	1.767e-08
67.5	3.284e-06	1.665e-06	1.77e-08
67.6	3.284e-06	1.665e-06	1.769e-08
67.7	3.284e-06	1.665e-06	1.77e-08
67.8	3.284e-06	1.665e-06	1.768e-08
67.9	3.284e-06	1.665e-06	1.767e-08
68	3.284e-06	1.665e-06	1.77e-08
68.1	3.284e-06	1.665e-06	1.77e-08
68.2	3.284e-06	1.665e-06	1.767e-08
68.3	3.284e-06	1.665e-06	1.767e-08
68.4	3.284e-06	1.665e-06	1.768e-08
68.5	3.285e-06	1.665e-06	1.767e-08
68.6	3.285e-06	1.665e-06	1.767e-08
68.7	3.285e-06	1.665e-06	1.766e-08
68.8	3.285e-06	1.664e-06	1.769e-08
68.9	3.285e-06	1.664e-06	1.769e-08
69	3.285e-06	1.664e-06	1.768e-08
69.1	3.285e-06	1.664e-06	1.768e-08
69.2	3.285e-06	1.664e-06	1.769e-08
69.3	3.285e-06	1.664e-06	1.769e-08
69.4	3.285e-06	1.664e-06	1.769e-08
69.5	3.285e-06	1.664e-06	1.769e-08
69.6	3.286e-06	1.664e-06	1.77e-08
69.7	3.286e-06	1.664e-06	1.768e-08
69.8	3.286e-06	1.664e-06	1.769e-08
69.9	3.286e-06	1.664e-06	1.766e-08
70	3.286e-06	1.664e-06	1.767e-08
70.1	3.286e-06	1.663e-06	1.766e-08
70.2	3.286e-06	1.663e-06	1.767e-08
70.3	3.286e-06	1.663e-06	1.769e-08
70.4	3.286e-06	1.663e-06	1.768e-08
70.5	3.286e-06	1.663e-06	1.776e-08
70.6	3.286e-06	1.663e-06	1.775e-08
70.7	3.286e-06	1.663e-06	1.774e-08
70.8	3.286e-06	1.663e-06	1.773e-08
70.9	3.287e-06	1.663e-06	1.772e-08
71	3.287e-06	1.663e-06	1.77e-08
71.1	3.287e-06	1.663e-06	1.768e-08
71.2	3.287e-06	1.663e-06	1.767e-08
71.3	3.287e-06	1.663e-06	1.765e-08
71.4	3.287e-06	1.663e-06	1.763e-08
71.5	3.287e-06	1.663e-06	1.765e-08
71.6	3.287e-06	1.663e-06	1.765e-08
71.7	3.287e-06	1.663e-06	1.767e-08
71.8	3.287e-06	1.663e-06	1.767e-08
71.9	3.287e-06	1.663e-06	1.766e-08
72	3.287e-06	1.663e-06	1.768e-08
72.1	3.287e-06	1.663e-06	1.764e-08
72.2	3.287e-06	1.663e-06	1.762e-08
72.3	3.287e-06	1.663e-06	1.76e-08
72.4	3.287e-06	1.663e-06	1.759e-08
72.5	3.287e-06	1.663e-06	1.758e-08
72.6	3.287e-06	1.663e-06	1.757e-08
72.7	3.287e-06	1.663e-06	1.758e-08
72.8	3.287e-06	1.663e-06	1.758e-08
72.9	3.287e-06	1.663e-06	1.757e-08
73	3.288e-06	1.663e-06	1.757e-08
73.1	3.288e-06	1.663e-06	1.757e-08
73.2	3.288e-06	1.663e-06	1.759e-08
73.3	3.288e-06	1.663e-06	1.757e-08
73.4	3.288e-06	1.663e-06	1.757e-08
73.5	3.288e-06	1.663e-06	1.756e-08
73.6	3.288e-06	1.663e-06	1.758e-08
73.7	3.288e-06	1.663e-06	1.755e-08
73.8	3.288e-06	1.663e-06	1.756e-08
73.9	3.288e-06	1.663e-06	1.76e-08
74	3.288e-06	1.663e-06	1.76e-08
74.1	3.288e-06	1.663e-06	1.76e-08
74.2	3.288e-06	1.663e-06	1.759e-08
74.3	3.288e-06	1.663e-06	1.76e-08
74.4	3.288e-06	1.663e-06	1.761e-08
74.5	3.288e-06	1.663e-06	1.758e-08
74.6	3.288e-06	1.663e-06	1.759e-08
74.7	3.288e-06	1.663e-06	1.759e-08
74.8	3.288e-06	1.663e-06	1.758e-08
74.9	3.288e-06	1.664e-06	1.756e-08
75	3.288e-06	1.663e-06	1.755e-08
75.1	3.288e-06	1.662e-06	1.755e-08
75.2	3.288e-06	1.662e-06	1.756e-08
75.3	3.288e-06	1.662e-06	1.756e-08
75.4	3.288e-06	1.662e-06	1.757e-08
75.5	3.289e-06	1.662e-06	1.757e-08
75.6	3.289e-06	1.662e-06	1.759e-08
75.7	3.289e-06	1.662e-06	1.759e-08
75.8	3.289e-06	1.662e-06	1.758e-08
75.9	3.289e-06	1.662e-06	1.757e-08
76	3.289e-06	1.662e-06	1.757e-08
76.1	3.289e-06	1.662e-06	1.758e-08
76.2	3.289e-06	1.662e-06	1.755e-08
76.3	3.289e-06	1.662e-06	1.753e-08
76.4	3.289e-06	1.662e-06	1.753e-08
76.5	3.289e-06	1.662e-06	1.749e-08
76.6	3.289e-06	1.662e-06	1.748e-08
76.7	3.289e-06	1.662e-06	1.748e-08
76.8	3.289e-06	1.662e-06	1.748e-08
76.9	3.289e-06	1.661e-06	1.751e-08
77	3.289e-06	1.661e-06	1.75e-08
77.1	3.289e-06	1.661e-06	1.753e-08
77.2	3.289e-06	1.661e-06	1.755e-08
77.3	3.289e-06	1.661e-06	1.755e-08
77.4	3.289e-06	1.661e-06	1.75e-08
77.5	3.289e-06	1.661e-06	1.751e-08
77.6	3.289e-06	1.661e-06	1.75e-08
77.7	3.289e-06	1.661e-06	1.75e-08
77.8	3.289e-06	1.661e-06	1.749e-08
77.9	3.289e-06	1.661e-06	1.75e-08
78	3.289e-06	1.661e-06	1.751e-08
78.1	3.289e-06	1.661e-06	1.752e-08
78.2	3.289e-06	1.661e-06	1.755e-08
78.3	3.289e-06	1.661e-06	1.757e-08
78.4	3.289e-06	1.661e-06	1.756e-08
78.5	3.289e-06	1.661e-06	1.757e-08
78.6	3.289e-06	1.661e-06	1.757e-08
78.7	3.289e-06	1.661e-06	1.759e-08
78.8	3.289e-06	1.661e-06	1.759e-08
78.9	3.289e-06	1.661e-06	1.76e-08
79	3.289e-06	1.661e-06	1.759e-08
79.1	3.289e-06	1.661e-06	1.757e-08
79.2	3.289e-06	1.661e-06	1.76e-08
79.3	3.289e-06	1.661e-06	1.76e-08
79.4	3.289e-06	1.661e-06	1.759e-08
79.5	3.289e-06	1.66e-06	1.757e-08
79.6	3.29e-06	1.66e-06	1.755e-08
79.7	3.289e-06	1.66e-06	1.755e-08
79.8	3.289e-06	1.66e-06	1.754e-08
79.9	3.29e-06	1.66e-06	1.753e-08
80	3.29e-06	1.661e-06	1.754e-08
80.1	3.29e-06	1.661e-06	1.756e-08
80.2	3.29e-06	1.661e-06	1.754e-08
80.3	3.29e-06	1.661e-06	1.751e-08
80.4	3.29e-06	1.661e-06	1.753e-08
80.5	3.29e-06	1.661e-06	1.754e-08
80.6	3.29e-06	1.661e-06	1.752e-08
80.7	3.29e-06	1.661e-06	1.751e-08
80.8	3.289e-06	1.661e-06	1.75e-08
80.9	3.29e-06	1.661e-06	1.751e-08
81	3.29e-06	1.661e-06	1.752e-08
81.1	3.29e-06	1.661e-06	1.751e-08
81.2	3.29e-06	1.661e-06	1.753e-08
81.3	3.29e-06	1.661e-06	1.752e-08
81.4	3.29e-06	1.661e-06	1.75e-08
81.5	3.29e-06	1.661e-06	1.751e-08
81.6	3.29e-06	1.661e-06	1.752e-08
81.7	3.29e-06	1.661e-06	1.75e-08
81.8	3.29e-06	1.661e-06	1.748e-08
81.9	3.29e-06	1.661e-06	1.748e-08
82	3.29e-06	1.661e-06	1.748e-08
82.1	3.29e-06	1.661e-06	1.747e-08
82.2	3.29e-06	1.661e-06	1.748e-08
82.3	3.29e-06	1.661e-06	1.749e-08
82.4	3.29e-06	1.661e-06	1.749e-08
82.5	3.29e-06	1.661e-06	1.75e-08
82.6	3.29e-06	1.66e-06	1.751e-08
82.7	3.29e-06	1.661e-06	1.752e-08
82.8	3.29e-06	1.66e-06	1.753e-08
82.9	3.29e-06	1.661e-06	1.753e-08
83	3.29e-06	1.661e-06	1.752e-08
83.1	3.29e-06	1.66e-06	1.753e-08
83.2	3.29e-06	1.66e-06	1.753e-08
83.3	3.29e-06	1.66e-06	1.754e-08
83.4	3.29e-06	1.66e-06	1.754e-08
83.5	3.29e-06	1.66e-06	1.754e-08
83.6	3.29e-06	1.66e-06	1.751e-08
83.7	3.29e-06	1.66e-06	1.751e-08
83.8	3.29e-06	1.66e-06	1.751e-08
83.9	3.29e-06	1.66e-06	1.749e-08
84	3.291e-06	1.66e-06	1.75e-08
84.1	3.291e-06	1.66e-06	1.751e-08
84.2	3.291e-06	1.66e-06	1.751e-08
84.3	3.291e-06	1.66e-06	1.749e-08
84.4	3.291e-06	1.66e-06	1.751e-08
84.5	3.291e-06	1.66e-06	1.751e-08
84.6	3.291e-06	1.66e-06	1.751e-08
84.7	3.291e-06	1.66e-06	1.752e-08
84.8	3.291e-06	1.66e-06	1.751e-08
84.9	3.291e-06	1.66e-06	1.75e-08
85	3.291e-06	1.66e-06	1.751e-08
85.1	3.291e-06	1.66e-06	1.753e-08
85.2	3.291e-06	1.66e-06	1.754e-08
85.3	3.291e-06	1.66e-06	1.755e-08
85.4	3.291e-06	1.66e-06	1.753e-08
85.5	3.291e-06	1.66e-06	1.751e-08
85.6	3.291e-06	1.66e-06	1.751e-08
85.7	3.292e-06	1.66e-06	1.753e-08
85.8	3.292e-06	1.66e-06	1.751e-08
85.9	3.293e-06	1.66e-06	1.752e-08
86	3.293e-06	1.66e-06	1.751e-08
86.1	3.294e-06	1.66e-06	1.75e-08
86.2	3.294e-06	1.66e-06	1.748e-08
86.3	3.295e-06	1.66e-06	1.747e-08
86.4	3.295e-06	1.66e-06	1.747e-08
86.5	3.295e-06	1.661e-06	1.748e-08
86.6	3.296e-06	1.661e-06	1.746e-08
86.7	3.296e-06	1.661e-06	1.746e-08
86.8	3.296e-06	1.662e-06	1.745e-08
86.9	3.288e-06	1.662e-06	1.744e-08
87	3.271e-06	1.662e-06	1.746e-08
87.1	3.216e-06	1.663e-06	1.744e-08
87.2	3.2e-06	1.663e-06	1.745e-08
87.3	3.222e-06	1.663e-06	1.746e-08
87.4	3.349e-06	1.662e-06	1.745e-08
87.5	3.552e-06	1.661e-06	1.744e-08
87.6	3.698e-06	1.653e-06	1.745e-08
87.7	3.8e-06	1.647e-06	1.743e-08
87.8	3.816e-06	1.649e-06	1.742e-08
87.9	3.734e-06	1.655e-06	1.742e-08
88	3.688e-06	1.664e-06	1.741e-08
88.1	3.664e-06	1.686e-06	1.741e-08
88.2	3.651e-06	1.706e-06	1.741e-08
88.3	3.644e-06	1.708e-06	1.742e-08
88.4	3.639e-06	1.706e-06	1.743e-08
88.5	3.637e-06	1.703e-06	1.743e-08
88.6	3.635e-06	1.701e-06	1.744e-08
88.7	3.634e-06	1.701e-06	1.746e-08
88.8	3.633e-06	1.7e-06	1.744e-08
88.9	3.633e-06	1.698e-06	1.745e-08
89	3.633e-06	1.697e-06	1.743e-08
89.1	3.634e-06	1.696e-06	1.743e-08
89.2	3.634e-06	1.695e-06	1.744e-08
89.3	3.634e-06	1.695e-06	1.744e-08
89.4	3.635e-06	1.694e-06	1.745e-08
89.5	3.634e-06	1.694e-06	1.745e-08
89.6	3.634e-06	1.693e-06	1.744e-08
89.7	3.634e-06	1.693e-06	1.742e-08
89.8	3.634e-06	1.692e-06	1.744e-08
89.9	3.634e-06	1.692e-06	1.744e-08
90	3.634e-06	1.692e-06	1.741e-08
90.1	3.634e-06	1.692e-06	1.74e-08
90.2	3.633e-06	1.691e-06	1.742e-08
90.3	3.633e-06	1.691e-06	1.741e-08
90.4	3.633e-06	1.69e-06	1.74e-08
90.5	3.633e-06	1.69e-06	1.74e-08
90.6	3.632e-06	1.69e-06	1.741e-08
90.7	3.632e-06	1.69e-06	1.741e-08
90.8	3.632e-06	1.689e-06	1.742e-08
90.9	3.631e-06	1.689e-06	1.744e-08
91	3.63e-06	1.689e-06	1.743e-08
91.1	3.63e-06	1.689e-06	1.743e-08
91.2	3.629e-06	1.689e-06	1.743e-08
91.3	3.628e-06	1.688e-06	1.742e-08
91.4	3.628e-06	1.688e-06	1.741e-08
91.5	3.627e-06	1.688e-06	1.742e-08
91.6	3.627e-06	1.688e-06	1.743e-08
91.7	3.626e-06	1.688e-06	1.742e-08
91.8	3.625e-06	1.689e-06	1.741e-08
91.9	3.624e-06	1.688e-06	1.741e-08
92	3.624e-06	1.688e-06	1.742e-08
92.1	3.622e-06	1.688e-06	1.741e-08
92.2	3.621e-06	1.688e-06	1.741e-08
92.3	3.621e-06	1.688e-06	1.741e-08
92.4	3.62e-06	1.687e-06	1.741e-08
92.5	3.619e-06	1.687e-06	1.742e-08
92.6	3.617e-06	1.687e-06	1.742e-08
92.7	3.616e-06	1.687e-06	1.742e-08
92.8	3.616e-06	1.686e-06	1.741e-08
92.9	3.615e-06	1.686e-06	1.742e-08
93	3.614e-06	1.686e-06	1.74e-08
93.1	3.613e-06	1.685e-06	1.739e-08
93.2	3.612e-06	1.685e-06	1.74e-08
93.3	3.611e-06	1.685e-06	1.739e-08
93.4	3.61e-06	1.685e-06	1.737e-08
93.5	3.609e-06	1.685e-06	1.734e-08
93.6	3.608e-06	1.684e-06	1.734e-08
93.7	3.607e-06	1.684e-06	1.735e-08
93.8	3.606e-06	1.684e-06	1.738e-08
93.9	3.605e-06	1.684e-06	1.738e-08
94	3.604e-06	1.684e-06	1.738e-08
94.1	3.603e-06	1.685e-06	1.737e-08
94.2	3.602e-06	1.685e-06	1.738e-08
94.3	3.6e-06	1.684e-06	1.739e-08
94.4	3.599e-06	1.684e-06	1.738e-08
94.5	3.598e-06	1.683e-06	1.737e-08
94.6	3.597e-06	1.683e-06	1.738e-08
94.7	3.596e-06	1.683e-06	1.737e-08
94.8	3.595e-06	1.683e-06	1.737e-08
94.9	3.593e-06	1.683e-06	1.74e-08
95	3.592e-06	1.683e-06	1.741e-08
95.1	3.591e-06	1.682e-06	1.74e-08
95.2	3.59e-06	1.682e-06	1.738e-08
95.3	3.588e-06	1.682e-06	1.738e-08
95.4	3.587e-06	1.682e-06	1.739e-08
95.5	3.586e-06	1.682e-06	1.738e-08
95.6	3.584e-06	1.682e-06	1.736e-08
95.7	3.583e-06	1.682e-06	1.736e-08
95.8	3.581e-06	1.682e-06	1.736e-08
95.9	3.58e-06	1.681e-06	1.734e-08
96	3.579e-06	1.681e-06	1.734e-08
96.1	3.578e-06	1.681e-06	1.735e-08
96.2	3.577e-06	1.681e-06	1.733e-08
96.3	3.575e-06	1.681e-06	1.733e-08
96.4	3.574e-06	1.681e-06	1.734e-08
96.5	3.573e-06	1.681e-06	1.734e-08
96.6	3.571e-06	1.681e-06	1.733e-08
96.7	3.57e-06	1.681e-06	1.733e-08
96.8	3.569e-06	1.681e-06	1.735e-08
96.9	3.567e-06	1.68e-06	1.735e-08
97	3.566e-06	1.68e-06	1.735e-08
97.1	3.564e-06	1.68e-06	1.735e-08
97.2	3.563e-06	1.68e-06	1.734e-08
97.3	3.562e-06	1.68e-06	1.734e-08
97.4	3.56e-06	1.68e-06	1.733e-08
97.5	3.559e-06	1.68e-06	1.732e-08
97.6	3.557e-06	1.68e-06	1.732e-08
97.7	3.556e-06	1.679e-06	1.733e-08
97.8	3.555e-06	1.679e-06	1.733e-08
97.9	3.553e-06	1.679e-06	1.731e-08
98	3.552e-06	1.679e-06	1.73e-08
98.1	3.55e-06	1.679e-06	1.731e-08
98.2	3.549e-06	1.679e-06	1.731e-08
98.3	3.548e-06	1.678e-06	1.731e-08
98.4	3.546e-06	1.678e-06	1.731e-08
98.5	3.545e-06	1.678e-06	1.733e-08
98.6	3.543e-06	1.678e-06	1.735e-08
98.7	3.542e-06	1.678e-06	1.734e-08
98.8	3.541e-06	1.678e-06	1.734e-08
98.9	3.54e-06	1.678e-06	1.733e-08
99	3.538e-06	1.678e-06	1.734e-08
99.1	3.536e-06	1.678e-06	1.733e-08
99.2	3.535e-06	1.677e-06	1.733e-08
99.3	3.534e-06	1.677e-06	1.733e-08
99.4	3.532e-06	1.677e-06	1.735e-08
99.5	3.531e-06	1.677e-06	1.736e-08
99.6	3.53e-06	1.677e-06	1.735e-08
99.7	3.528e-06	1.677e-06	1.733e-08
99.8	3.527e-06	1.677e-06	1.731e-08
99.9	3.526e-06	1.677e-06	1.729e-08
100	3.524e-06	1.677e-06	1.73e-08
100.1	3.523e-06	1.677e-06	1.73e-08
100.2	3.522e-06	1.677e-06	1.731e-08
100.3	3.521e-06	1.677e-06	1.73e-08
100.4	3.519e-06	1.677e-06	1.73e-08
100.5	3.518e-06	1.677e-06	1.729e-08
100.6	3.517e-06	1.677e-06	1.73e-08
100.7	3.516e-06	1.677e-06	1.731e-08
100.8	3.515e-06	1.677e-06	1.729e-08
100.9	3.513e-06	1.677e-06	1.73e-08
101	3.512e-06	1.677e-06	1.73e-08
101.1	3.511e-06	1.678e-06	1.73e-08
101.2	3.51e-06	1.679e-06	1.73e-08
101.3	3.509e-06	1.678e-06	1.731e-08
101.4	3.507e-06	1.678e-06	1.732e-08
101.5	3.506e-06	1.678e-06	1.73e-08
101.6	3.505e-06	1.678e-06	1.73e-08
101.7	3.504e-06	1.678e-06	1.728e-08
101.8	3.503e-06	1.678e-06	1.728e-08
101.9	3.502e-06	1.678e-06	1.728e-08
102	3.501e-06	1.678e-06	1.727e-08
102.1	3.5e-06	1.678e-06	1.728e-08
102.2	3.499e-06	1.678e-06	1.727e-08
102.3	3.498e-06	1.678e-06	1.728e-08
102.4	3.497e-06	1.677e-06	1.727e-08
102.5	3.496e-06	1.677e-06	1.727e-08
102.6	3.495e-06	1.677e-06	1.728e-08
102.7	3.494e-06	1.677e-06	1.726e-08
102.8	3.493e-06	1.677e-06	1.726e-08
102.9	3.492e-06	1.677e-06	1.726e-08
103	3.491e-06	1.677e-06	1.726e-08
103.1	3.49e-06	1.677e-06	1.727e-08
103.2	3.489e-06	1.677e-06	1.726e-08
103.3	3.488e-06	1.677e-06	1.727e-08
103.4	3.487e-06	1.677e-06	1.729e-08
103.5	3.486e-06	1.676e-06	1.728e-08
103.6	3.485e-06	1.676e-06	1.725e-08
103.7	3.485e-06	1.676e-06	1.725e-08
103.8	3.484e-06	1.676e-06	1.725e-08
103.9	3.483e-06	1.676e-06	1.722e-08
104	3.482e-06	1.676e-06	1.722e-08
104.1	3.481e-06	1.676e-06	1.723e-08
104.2	3.481e-06	1.676e-06	1.722e-08
104.3	3.48e-06	1.676e-06	1.722e-08
104.4	3.479e-06	1.677e-06	1.725e-08
104.5	3.478e-06	1.677e-06	1.725e-08
104.6	3.477e-06	1.677e-06	1.726e-08
104.7	3.477e-06	1.676e-06	1.723e-08
104.8	3.476e-06	1.676e-06	1.723e-08
104.9	3.475e-06	1.676e-06	1.722e-08
105	3.474e-06	1.675e-06	1.721e-08
105.1	3.474e-06	1.675e-06	1.722e-08
105.2	3.473e-06	1.675e-06	1.724e-08
105.3	3.473e-06	1.675e-06	1.724e-08
105.4	3.472e-06	1.674e-06	1.723e-08
105.5	3.471e-06	1.674e-06	1.725e-08
105.6	3.471e-06	1.674e-06	1.725e-08
105.7	3.47e-06	1.674e-06	1.725e-08
105.8	3.469e-06	1.674e-06	1.725e-08
105.9	3.469e-06	1.674e-06	1.727e-08
106	3.468e-06	1.674e-06	1.727e-08
106.1	3.467e-06	1.673e-06	1.725e-08
106.2	3.467e-06	1.673e-06	1.725e-08
106.3	3.466e-06	1.673e-06	1.723e-08
106.4	3.466e-06	1.673e-06	1.722e-08
106.5	3.465e-06	1.673e-06	1.722e-08
106.6	3.465e-06	1.673e-06	1.724e-08
106.7	3.464e-06	1.673e-06	1.723e-08
106.8	3.464e-06	1.673e-06	1.723e-08
106.9	3.463e-06	1.673e-06	1.724e-08
107	3.462e-06	1.673e-06	1.721e-08
107.1	3.462e-06	1.673e-06	1.719e-08
107.2	3.462e-06	1.673e-06	1.72e-08
107.3	3.461e-06	1.673e-06	1.721e-08
107.4	3.46e-06	1.673e-06	1.721e-08
107.5	3.46e-06	1.673e-06	1.721e-08
107.6	3.46e-06	1.673e-06	1.722e-08
107.7	3.459e-06	1.673e-06	1.721e-08
107.8	3.459e-06	1.672e-06	1.724e-08
107.9	3.458e-06	1.672e-06	1.723e-08
108	3.458e-06	1.672e-06	1.721e-08
108.1	3.457e-06	1.672e-06	1.721e-08
108.2	3.457e-06	1.672e-06	1.722e-08
108.3	3.456e-06	1.672e-06	1.722e-08
108.4	3.456e-06	1.672e-06	1.722e-08
108.5	3.456e-06	1.672e-06	1.721e-08
108.6	3.455e-06	1.672e-06	1.722e-08
108.7	3.455e-06	1.672e-06	1.719e-08
108.8	3.454e-06	1.672e-06	1.72e-08
108.9	3.454e-06	1.672e-06	1.718e-08
109	3.453e-06	1.672e-06	1.718e-08
109.1	3.453e-06	1.672e-06	1.72e-08
109.2	3.453e-06	1.671e-06	1.72e-08
109.3	3.452e-06	1.671e-06	1.72e-08
109.4	3.452e-06	1.671e-06	1.721e-08
109.5	3.452e-06	1.671e-06	1.72e-08
109.6	3.451e-06	1.671e-06	1.722e-08
109.7	3.451e-06	1.671e-06	1.722e-08
109.8	3.451e-06	1.671e-06	1.718e-08
109.9	3.45e-06	1.671e-06	1.716e-08
110	3.45e-06	1.671e-06	1.714e-08
110.1	3.449e-06	1.671e-06	1.713e-08
110.2	3.449e-06	1.671e-06	1.716e-08
110.3	3.449e-06	1.671e-06	1.718e-08
110.4	3.448e-06	1.671e-06	1.718e-08
110.5	3.448e-06	1.671e-06	1.718e-08
110.6	3.448e-06	1.671e-06	1.718e-08
110.7	3.448e-06	1.671e-06	1.719e-08
110.8	3.447e-06	1.671e-06	1.718e-08
110.9	3.447e-06	1.671e-06	1.717e-08
111	3.447e-06	1.671e-06	1.715e-08
111.1	3.446e-06	1.671e-06	1.715e-08
111.2	3.446e-06	1.671e-06	1.716e-08
111.3	3.446e-06	1.671e-06	1.715e-08
111.4	3.445e-06	1.671e-06	1.716e-08
111.5	3.445e-06	1.671e-06	1.716e-08
111.6	3.445e-06	1.67e-06	1.718e-08
111.7	3.445e-06	1.67e-06	1.717e-08
111.8	3.445e-06	1.67e-06	1.717e-08
111.9	3.444e-06	1.67e-06	1.717e-08
112	3.444e-06	1.67e-06	1.716e-08
112.1	3.443e-06	1.67e-06	1.721e-08
112.2	3.443e-06	1.67e-06	1.719e-08
112.3	3.443e-06	1.67e-06	1.719e-08
112.4	3.443e-06	1.67e-06	1.721e-08
112.5	3.442e-06	1.67e-06	1.721e-08
112.6	3.442e-06	1.67e-06	1.72e-08
112.7	3.442e-06	1.67e-06	1.721e-08
112.8	3.442e-06	1.67e-06	1.721e-08
112.9	3.441e-06	1.67e-06	1.718e-08
113	3.441e-06	1.67e-06	1.718e-08
113.1	3.441e-06	1.67e-06	1.718e-08
113.2	3.44e-06	1.67e-06	1.718e-08
113.3	3.44e-06	1.67e-06	1.716e-08
113.4	3.44e-06	1.67e-06	1.716e-08
113.5	3.44e-06	1.67e-06	1.718e-08
113.6	3.439e-06	1.67e-06	1.72e-08
113.7	3.438e-06	1.67e-06	1.72e-08
113.8	3.438e-06	1.67e-06	1.72e-08
113.9	3.437e-06	1.67e-06	1.72e-08
114	3.437e-06	1.67e-06	1.72e-08
114.1	3.437e-06	1.67e-06	1.719e-08
114.2	3.437e-06	1.67e-06	1.717e-08
114.3	3.436e-06	1.67e-06	1.715e-08
114.4	3.436e-06	1.67e-06	1.715e-08
114.5	3.436e-06	1.67e-06	1.717e-08
114.6	3.436e-06	1.67e-06	1.72e-08
114.7	3.436e-06	1.67e-06	1.719e-08
114.8	3.435e-06	1.67e-06	1.718e-08
114.9	3.435e-06	1.67e-06	1.717e-08
115	3.435e-06	1.67e-06	1.719e-08
115.1	3.435e-06	1.669e-06	1.718e-08
115.2	3.435e-06	1.669e-06	1.717e-08
115.3	3.434e-06	1.669e-06	1.714e-08
115.4	3.434e-06	1.669e-06	1.716e-08
115.5	3.434e-06	1.669e-06	1.718e-08
115.6	3.434e-06	1.669e-06	1.716e-08
115.7	3.433e-06	1.669e-06	1.715e-08
115.8	3.433e-06	1.669e-06	1.714e-08
115.9	3.433e-06	1.669e-06	1.714e-08
116	3.433e-06	1.669e-06	1.714e-08
116.1	3.433e-06	1.669e-06	1.716e-08
116.2	3.433e-06	1.669e-06	1.716e-08
116.3	3.433e-06	1.669e-06	1.715e-08
116.4	3.433e-06	1.669e-06	1.715e-08
116.5	3.432e-06	1.669e-06	1.715e-08
116.6	3.432e-06	1.669e-06	1.714e-08
116.7	3.432e-06	1.669e-06	1.713e-08
116.8	3.432e-06	1.669e-06	1.713e-08
116.9	3.431e-06	1.67e-06	1.714e-08
117	3.431e-06	1.67e-06	1.715e-08
117.1	3.431e-06	1.669e-06	1.715e-08
117.2	3.431e-06	1.669e-06	1.715e-08
117.3	3.431e-06	1.669e-06	1.729e-08
117.4	3.431e-06	1.669e-06	1.729e-08
117.5	3.431e-06	1.669e-06	1.724e-08
117.6	3.431e-06	1.669e-06	1.721e-08
117.7	3.43e-06	1.669e-06	1.718e-08
117.8	3.43e-06	1.669e-06	1.719e-08
117.9	3.43e-06	1.669e-06	1.718e-08
118	3.43e-06	1.669e-06	1.715e-08
118.1	3.43e-06	1.669e-06	1.714e-08
118.2	3.43e-06	1.669e-06	1.714e-08
118.3	3.43e-06	1.669e-06	1.714e-08
118.4	3.43e-06	1.669e-06	1.714e-08
118.5	3.429e-06	1.669e-06	1.712e-08
118.6	3.43e-06	1.669e-06	1.711e-08
118.7	3.43e-06	1.669e-06	1.71e-08
118.8	3.429e-06	1.669e-06	1.71e-08
118.9	3.429e-06	1.669e-06	1.71e-08
119	3.429e-06	1.669e-06	1.711e-08
119.1	3.429e-06	1.669e-06	1.711e-08
119.2	3.429e-06	1.669e-06	1.71e-08
119.3	3.428e-06	1.669e-06	1.711e-08
119.4	3.428e-06	1.669e-06	1.711e-08
119.5	3.429e-06	1.669e-06	1.712e-08
119.6	3.429e-06	1.669e-06	1.712e-08
119.7	3.428e-06	1.669e-06	1.711e-08
119.8	3.428e-06	1.669e-06	1.71e-08
119.9	3.428e-06	1.669e-06	1.709e-08
120	3.428e-06	1.669e-06	1.707e-08
120.1	3.428e-06	1.669e-06	1.709e-08
120.2	3.428e-06	1.669e-06	1.708e-08
120.3	3.427e-06	1.669e-06	1.707e-08
120.4	3.427e-06	1.668e-06	1.707e-08
120.5	3.427e-06	1.668e-06	1.708e-08
120.6	3.427e-06	1.668e-06	1.709e-08
120.7	3.427e-06	1.668e-06	1.708e-08
120.8	3.427e-06	1.668e-06	1.707e-08
120.9	3.426e-06	1.668e-06	1.707e-08
121	3.426e-06	1.668e-06	1.708e-08
121.1	3.426e-06	1.668e-06	1.707e-08
121.2	3.426e-06	1.668e-06	1.706e-08
121.3	3.426e-06	1.668e-06	1.706e-08
121.4	3.426e-06	1.668e-06	1.706e-08
121.5	3.426e-06	1.668e-06	1.705e-08
121.6	3.426e-06	1.669e-06	1.707e-08
121.7	3.426e-06	1.669e-06	1.708e-08
121.8	3.426e-06	1.669e-06	1.709e-08
121.9	3.426e-06	1.669e-06	1.707e-08
122	3.425e-06	1.669e-06	1.706e-08
122.1	3.425e-06	1.668e-06	1.707e-08
122.2	3.425e-06	1.668e-06	1.706e-08
122.3	3.425e-06	1.668e-06	1.707e-08
122.4	3.425e-06	1.668e-06	1.709e-08
122.5	3.425e-06	1.669e-06	1.708e-08
122.6	3.426e-06	1.668e-06	1.708e-08
122.7	3.427e-06	1.668e-06	1.707e-08
122.8	3.427e-06	1.668e-06	1.708e-08
122.9	3.427e-06	1.668e-06	1.707e-08
123	3.427e-06	1.668e-06	1.703e-08
123.1	3.426e-06	1.668e-06	1.704e-08
123.2	3.426e-06	1.668e-06	1.705e-08
123.3	3.426e-06	1.668e-06	1.705e-08
123.4	3.426e-06	1.668e-06	1.703e-08
123.5	3.426e-06	1.668e-06	1.702e-08
123.6	3.426e-06	1.668e-06	1.705e-08
123.7	3.426e-06	1.668e-06	1.707e-08
123.8	3.426e-06	1.668e-06	1.706e-08
123.9	3.424e-06	1.668e-06	1.704e-08
124	3.424e-06	1.667e-06	1.705e-08
124.1	3.424e-06	1.667e-06	1.7e-08
124.2	3.424e-06	1.667e-06	1.702e-08
124.3	3.424e-06	1.667e-06	1.704e-08
124.4	3.423e-06	1.667e-06	1.703e-08
124.5	3.423e-06	1.668e-06	1.703e-08
124.6	3.423e-06	1.668e-06	1.704e-08
124.7	3.423e-06	1.668e-06	1.705e-08
124.8	3.423e-06	1.668e-06	1.706e-08
124.9	3.423e-06	1.668e-06	1.703e-08
125	3.423e-06	1.668e-06	1.704e-08
125.1	3.423e-06	1.668e-06	1.704e-08
125.2	3.422e-06	1.667e-06	1.702e-08
125.3	3.422e-06	1.667e-06	1.703e-08
125.4	3.422e-06	1.667e-06	1.703e-08
125.5	3.422e-06	1.667e-06	1.704e-08
125.6	3.422e-06	1.667e-06	1.701e-08
125.7	3.422e-06	1.667e-06	1.702e-08
125.8	3.422e-06	1.667e-06	1.703e-08
125.9	3.422e-06	1.667e-06	1.704e-08
126	3.422e-06	1.667e-06	1.705e-08
126.1	3.422e-06	1.667e-06	1.705e-08
126.2	3.422e-06	1.667e-06	1.703e-08
126.3	3.422e-06	1.667e-06	1.701e-08
126.4	3.422e-06	1.667e-06	1.703e-08
126.5	3.422e-06	1.667e-06	1.705e-08
126.6	3.421e-06	1.667e-06	1.705e-08
126.7	3.421e-06	1.667e-06	1.705e-08
126.8	3.421e-06	1.667e-06	1.704e-08
126.9	3.421e-06	1.667e-06	1.704e-08
127	3.421e-06	1.667e-06	1.704e-08
127.1	3.421e-06	1.667e-06	1.704e-08
127.2	3.421e-06	1.667e-06	1.704e-08
127.3	3.421e-06	1.667e-06	1.703e-08
127.4	3.421e-06	1.667e-06	1.703e-08
127.5	3.421e-06	1.667e-06	1.703e-08
127.6	3.421e-06	1.667e-06	1.701e-08
127.7	3.421e-06	1.667e-06	1.701e-08
127.8	3.42e-06	1.667e-06	1.702e-08
127.9	3.42e-06	1.667e-06	1.703e-08
128	3.42e-06	1.667e-06	1.705e-08
128.1	3.42e-06	1.667e-06	1.705e-08
128.2	3.42e-06	1.667e-06	1.706e-08
128.3	3.42e-06	1.667e-06	1.704e-08
128.4	3.42e-06	1.667e-06	1.703e-08
128.5	3.42e-06	1.667e-06	1.703e-08
128.6	3.419e-06	1.667e-06	1.702e-08
128.7	3.419e-06	1.667e-06	1.703e-08
128.8	3.419e-06	1.667e-06	1.701e-08
128.9	3.419e-06	1.667e-06	1.701e-08
129	3.419e-06	1.667e-06	1.702e-08
129.1	3.419e-06	1.667e-06	1.702e-08
129.2	3.419e-06	1.667e-06	1.703e-08
129.3	3.419e-06	1.667e-06	1.7e-08
129.4	3.419e-06	1.667e-06	1.703e-08
129.5	3.419e-06	1.667e-06	1.703e-08
129.6	3.419e-06	1.667e-06	1.702e-08
129.7	3.419e-06	1.667e-06	1.702e-08
129.8	3.419e-06	1.667e-06	1.703e-08
129.9	3.419e-06	1.667e-06	1.701e-08
130	3.419e-06	1.667e-06	1.699e-08
130.1	3.419e-06	1.667e-06	1.7e-08
130.2	3.419e-06	1.667e-06	1.7e-08
130.3	3.419e-06	1.667e-06	1.702e-08
130.4	3.419e-06	1.667e-06	1.701e-08
130.5	3.419e-06	1.667e-06	1.701e-08
130.6	3.419e-06	1.667e-06	1.702e-08
130.7	3.418e-06	1.667e-06	1.702e-08
130.8	3.418e-06	1.667e-06	1.701e-08
130.9	3.418e-06	1.667e-06	1.701e-08
131	3.418e-06	1.667e-06	1.7e-08
131.1	3.418e-06	1.667e-06	1.699e-08
131.2	3.418e-06	1.667e-06	1.699e-08
131.3	3.418e-06	1.667e-06	1.698e-08
131.4	3.418e-06	1.667e-06	1.697e-08
131.5	3.418e-06	1.667e-06	1.696e-08
131.6	3.418e-06	1.667e-06	1.697e-08
131.7	3.418e-06	1.667e-06	1.698e-08
131.8	3.418e-06	1.667e-06	1.697e-08
131.9	3.418e-06	1.667e-06	1.697e-08
132	3.418e-06	1.667e-06	1.697e-08
132.1	3.418e-06	1.667e-06	1.697e-08
132.2	3.418e-06	1.667e-06	1.696e-08
132.3	3.418e-06	1.667e-06	1.698e-08
132.4	3.418e-06	1.667e-06	1.7e-08
132.5	3.418e-06	1.667e-06	1.697e-08
132.6	3.417e-06	1.667e-06	1.695e-08
132.7	3.417e-06	1.667e-06	1.697e-08
132.8	3.417e-06	1.667e-06	1.697e-08
132.9	3.417e-06	1.667e-06	1.697e-08
133	3.417e-06	1.666e-06	1.696e-08
133.1	3.417e-06	1.666e-06	1.696e-08
133.2	3.417e-06	1.666e-06	1.697e-08
133.3	3.417e-06	1.666e-06	1.695e-08
133.4	3.417e-06	1.666e-06	1.697e-08
133.5	3.416e-06	1.666e-06	1.697e-08
133.6	3.416e-06	1.666e-06	1.697e-08
133.7	3.416e-06	1.667e-06	1.697e-08
133.8	3.416e-06	1.667e-06	1.697e-08
133.9	3.416e-06	1.666e-06	1.699e-08
134	3.416e-06	1.666e-06	1.7e-08
134.1	3.416e-06	1.666e-06	1.699e-08
134.2	3.416e-06	1.666e-06	1.698e-08
134.3	3.416e-06	1.666e-06	1.698e-08
134.4	3.416e-06	1.666e-06	1.697e-08
134.5	3.415e-06	1.666e-06	1.696e-08
134.6	3.415e-06	1.666e-06	1.696e-08
134.7	3.415e-06	1.666e-06	1.697e-08
134.8	3.415e-06	1.666e-06	1.699e-08
134.9	3.415e-06	1.666e-06	1.699e-08
135	3.415e-06	1.666e-06	1.698e-08
135.1	3.415e-06	1.666e-06	1.697e-08
135.2	3.415e-06	1.666e-06	1.699e-08
135.3	3.415e-06	1.666e-06	1.698e-08
135.4	3.415e-06	1.666e-06	1.699e-08
135.5	3.415e-06	1.666e-06	1.698e-08
135.6	3.415e-06	1.666e-06	1.697e-08
135.7	3.415e-06	1.666e-06	1.697e-08
135.8	3.415e-06	1.667e-06	1.699e-08
135.9	3.415e-06	1.667e-06	1.699e-08
136	3.415e-06	1.667e-06	1.699e-08
136.1	3.415e-06	1.667e-06	1.698e-08
136.2	3.415e-06	1.667e-06	1.696e-08
136.3	3.414e-06	1.667e-06	1.695e-08
136.4	3.414e-06	1.668e-06	1.693e-08
136.5	3.414e-06	1.669e-06	1.695e-08
136.6	3.414e-06	1.669e-06	1.695e-08
136.7	3.414e-06	1.669e-06	1.694e-08
136.8	3.414e-06	1.67e-06	1.692e-08
136.9	3.414e-06	1.667e-06	1.692e-08
137	3.414e-06	1.666e-06	1.693e-08
137.1	3.414e-06	1.666e-06	1.694e-08
137.2	3.414e-06	1.666e-06	1.693e-08
137.3	3.414e-06	1.666e-06	1.694e-08
137.4	3.413e-06	1.666e-06	1.692e-08
137.5	3.413e-06	1.666e-06	1.691e-08
137.6	3.413e-06	1.666e-06	1.693e-08
137.7	3.413e-06	1.666e-06	1.692e-08
137.8	3.413e-06	1.666e-06	1.691e-08
137.9	3.413e-06	1.666e-06	1.69e-08
138	3.413e-06	1.666e-06	1.69e-08
138.1	3.413e-06	1.666e-06	1.691e-08
138.2	3.413e-06	1.666e-06	1.691e-08
138.3	3.413e-06	1.666e-06	1.693e-08
138.4	3.413e-06	1.666e-06	1.692e-08
138.5	3.413e-06	1.666e-06	1.692e-08
138.6	3.412e-06	1.666e-06	1.689e-08
138.7	3.412e-06	1.666e-06	1.689e-08
138.8	3.412e-06	1.666e-06	1.692e-08
138.9	3.412e-06	1.665e-06	1.694e-08
139	3.412e-06	1.665e-06	1.694e-08
139.1	3.412e-06	1.665e-06	1.692e-08
139.2	3.412e-06	1.665e-06	1.691e-08
139.3	3.412e-06	1.665e-06	1.689e-08
139.4	3.412e-06	1.665e-06	1.69e-08
139.5	3.412e-06	1.665e-06	1.691e-08
139.6	3.412e-06	1.665e-06	1.689e-08
139.7	3.412e-06	1.665e-06	1.689e-08
139.8	3.412e-06	1.665e-06	1.691e-08
139.9	3.412e-06	1.666e-06	1.692e-08
140	3.412e-06	1.666e-06	1.691e-08
140.1	3.411e-06	1.666e-06	1.69e-08
140.2	3.411e-06	1.666e-06	1.692e-08
140.3	3.411e-06	1.666e-06	1.693e-08
140.4	3.411e-06	1.666e-06	1.693e-08
140.5	3.411e-06	1.666e-06	1.693e-08
140.6	3.411e-06	1.665e-06	1.692e-08
140.7	3.411e-06	1.665e-06	1.694e-08
140.8	3.411e-06	1.665e-06	1.693e-08
140.9	3.411e-06	1.665e-06	1.692e-08
141	3.411e-06	1.665e-06	1.691e-08
141.1	3.411e-06	1.665e-06	1.691e-08
141.2	3.411e-06	1.665e-06	1.69e-08
141.3	3.411e-06	1.665e-06	1.69e-08
141.4	3.411e-06	1.665e-06	1.691e-08
141.5	3.411e-06	1.665e-06	1.694e-08
141.6	3.41e-06	1.665e-06	1.698e-08
141.7	3.41e-06	1.665e-06	1.698e-08
141.8	3.41e-06	1.665e-06	1.695e-08
141.9	3.41e-06	1.665e-06	1.692e-08
142	3.41e-06	1.665e-06	1.69e-08
142.1	3.41e-06	1.665e-06	1.686e-08
142.2	3.41e-06	1.665e-06	1.679e-08
142.3	3.41e-06	1.665e-06	1.681e-08
142.4	3.41e-06	1.665e-06	1.689e-08
142.5	3.41e-06	1.665e-06	1.68e-08
142.6	3.41e-06	1.665e-06	1.665e-08
142.7	3.41e-06	1.665e-06	1.69e-08
142.8	3.41e-06	1.665e-06	1.691e-08
142.9	3.41e-06	1.665e-06	1.687e-08
143	3.409e-06	1.665e-06	1.684e-08
143.1	3.409e-06	1.665e-06	1.689e-08
143.2	3.409e-06	1.665e-06	1.703e-08
143.3	3.409e-06	1.665e-06	1.7e-08
143.4	3.409e-06	1.665e-06	1.69e-08
143.5	3.409e-06	1.665e-06	1.686e-08
143.6	3.409e-06	1.665e-06	1.689e-08
143.7	3.409e-06	1.665e-06	1.693e-08
143.8	3.409e-06	1.665e-06	1.689e-08
143.9	3.409e-06	1.665e-06	1.691e-08
144	3.409e-06	1.665e-06	1.694e-08
144.1	3.409e-06	1.665e-06	1.696e-08
144.2	3.409e-06	1.665e-06	1.692e-08
144.3	3.408e-06	1.665e-06	1.687e-08
144.4	3.408e-06	1.665e-06	1.687e-08
144.5	3.408e-06	1.665e-06	1.687e-08
144.6	3.408e-06	1.665e-06	1.686e-08
144.7	3.408e-06	1.665e-06	1.688e-08
144.8	3.408e-06	1.665e-06	1.686e-08
144.9	3.408e-06	1.665e-06	1.687e-08
145	3.408e-06	1.665e-06	1.69e-08
145.1	3.408e-06	1.665e-06	1.689e-08
145.2	3.408e-06	1.665e-06	1.688e-08
145.3	3.408e-06	1.665e-06	1.689e-08
145.4	3.408e-06	1.665e-06	1.691e-08
145.5	3.407e-06	1.665e-06	1.688e-08
145.6	3.408e-06	1.665e-06	1.687e-08
145.7	3.407e-06	1.665e-06	1.686e-08
145.8	3.407e-06	1.665e-06	1.687e-08
145.9	3.407e-06	1.665e-06	1.687e-08
146	3.407e-06	1.665e-06	1.685e-08
146.1	3.407e-06	1.665e-06	1.685e-08
146.2	3.407e-06	1.665e-06	1.685e-08
146.3	3.407e-06	1.666e-06	1.686e-08
146.4	3.407e-06	1.665e-06	1.684e-08
146.5	3.407e-06	1.665e-06	1.684e-08
146.6	3.407e-06	1.665e-06	1.685e-08
146.7	3.407e-06	1.665e-06	1.686e-08
146.8	3.407e-06	1.665e-06	1.684e-08
146.9	3.406e-06	1.665e-06	1.685e-08
147	3.406e-06	1.665e-06	1.685e-08
147.1	3.406e-06	1.665e-06	1.686e-08
147.2	3.406e-06	1.665e-06	1.688e-08
147.3	3.406e-06	1.666e-06	1.687e-08
147.4	3.406e-06	1.666e-06	1.685e-08
147.5	3.407e-06	1.665e-06	1.683e-08
147.6	3.407e-06	1.665e-06	1.683e-08
147.7	3.406e-06	1.665e-06	1.684e-08
147.8	3.406e-06	1.665e-06	1.683e-08
147.9	3.406e-06	1.665e-06	1.683e-08
148	3.406e-06	1.665e-06	1.682e-08
148.1	3.406e-06	1.665e-06	1.681e-08
148.2	3.406e-06	1.665e-06	1.683e-08
148.3	3.406e-06	1.665e-06	1.683e-08
148.4	3.406e-06	1.665e-06	1.683e-08
148.5	3.406e-06	1.665e-06	1.685e-08
148.6	3.406e-06	1.665e-06	1.686e-08
148.7	3.406e-06	1.665e-06	1.686e-08
148.8	3.406e-06	1.665e-06	1.684e-08
148.9	3.406e-06	1.665e-06	1.685e-08
149	3.406e-06	1.665e-06	1.683e-08
149.1	3.406e-06	1.665e-06	1.683e-08
149.2	3.406e-06	1.665e-06	1.683e-08
149.3	3.406e-06	1.665e-06	1.683e-08
149.4	3.405e-06	1.665e-06	1.681e-08
149.5	3.405e-06	1.665e-06	1.681e-08
149.6	3.405e-06	1.665e-06	1.68e-08
149.7	3.405e-06	1.665e-06	1.681e-08
149.8	3.405e-06	1.665e-06	1.681e-08
149.9	3.405e-06	1.665e-06	1.683e-08
150	3.405e-06	1.665e-06	1.684e-08
150.1	3.405e-06	1.665e-06	1.685e-08
150.2	3.406e-06	1.665e-06	1.685e-08
150.3	3.405e-06	1.665e-06	1.684e-08
150.4	3.405e-06	1.665e-06	1.684e-08
150.5	3.405e-06	1.665e-06	1.684e-08
150.6	3.405e-06	1.665e-06	1.682e-08
150.7	3.405e-06	1.665e-06	1.681e-08
150.8	3.405e-06	1.665e-06	1.68e-08
150.9	3.405e-06	1.665e-06	1.683e-08
151	3.405e-06	1.665e-06	1.683e-08
151.1	3.405e-06	1.665e-06	1.682e-08
151.2	3.405e-06	1.665e-06	1.682e-08
151.3	3.405e-06	1.665e-06	1.683e-08
151.4	3.405e-06	1.665e-06	1.682e-08
151.5	3.405e-06	1.665e-06	1.681e-08
151.6	3.405e-06	1.665e-06	1.681e-08
151.7	3.404e-06	1.665e-06	1.683e-08
151.8	3.404e-06	1.665e-06	1.684e-08
151.9	3.404e-06	1.665e-06	1.684e-08
152	3.404e-06	1.665e-06	1.683e-08
152.1	3.404e-06	1.666e-06	1.684e-08
152.2	3.404e-06	1.666e-06	1.683e-08
152.3	3.404e-06	1.665e-06	1.682e-08
152.4	3.404e-06	1.665e-06	1.683e-08
152.5	3.404e-06	1.665e-06	1.682e-08
152.6	3.404e-06	1.665e-06	1.68e-08
152.7	3.404e-06	1.665e-06	1.681e-08
152.8	3.404e-06	1.665e-06	1.681e-08
152.9	3.404e-06	1.665e-06	1.682e-08
153	3.404e-06	1.665e-06	1.68e-08
153.1	3.404e-06	1.665e-06	1.68e-08
153.2	3.404e-06	1.665e-06	1.681e-08
153.3	3.404e-06	1.665e-06	1.678e-08
153.4	3.404e-06	1.665e-06	1.676e-08
153.5	3.404e-06	1.665e-06	1.675e-08
153.6	3.404e-06	1.665e-06	1.675e-08
153.7	3.404e-06	1.665e-06	1.674e-08
153.8	3.404e-06	1.665e-06	1.674e-08
153.9	3.404e-06	1.665e-06	1.675e-08
154	3.404e-06	1.665e-06	1.676e-08
154.1	3.404e-06	1.665e-06	1.678e-08
154.2	3.404e-06	1.665e-06	1.679e-08
154.3	3.405e-06	1.665e-06	1.681e-08
154.4	3.405e-06	1.665e-06	1.683e-08
154.5	3.405e-06	1.665e-06	1.681e-08
154.6	3.404e-06	1.665e-06	1.68e-08
154.7	3.404e-06	1.665e-06	1.678e-08
154.8	3.404e-06	1.665e-06	1.676e-08
154.9	3.404e-06	1.665e-06	1.676e-08
155	3.404e-06	1.665e-06	1.677e-08
155.1	3.404e-06	1.665e-06	1.678e-08
155.2	3.404e-06	1.665e-06	1.678e-08
155.3	3.403e-06	1.665e-06	1.677e-08
155.4	3.403e-06	1.665e-06	1.681e-08
155.5	3.404e-06	1.665e-06	1.681e-08
155.6	3.404e-06	1.665e-06	1.679e-08
155.7	3.404e-06	1.665e-06	1.68e-08
155.8	3.404e-06	1.665e-06	1.684e-08
155.9	3.404e-06	1.665e-06	1.687e-08
156	3.404e-06	1.665e-06	1.689e-08
156.1	3.404e-06	1.665e-06	1.688e-08
156.2	3.404e-06	1.665e-06	1.688e-08
156.3	3.404e-06	1.665e-06	1.686e-08
156.4	3.403e-06	1.665e-06	1.684e-08
156.5	3.403e-06	1.665e-06	1.681e-08
156.6	3.403e-06	1.665e-06	1.685e-08
156.7	3.404e-06	1.665e-06	1.685e-08
156.8	3.404e-06	1.665e-06	1.68e-08
156.9	3.403e-06	1.665e-06	1.678e-08
157	3.404e-06	1.665e-06	1.681e-08
157.1	3.404e-06	1.665e-06	1.685e-08
157.2	3.403e-06	1.666e-06	1.681e-08
157.3	3.403e-06	1.666e-06	1.679e-08
157.4	3.404e-06	1.666e-06	1.68e-08
157.5	3.404e-06	1.666e-06	1.683e-08
157.6	3.404e-06	1.666e-06	1.685e-08
157.7	3.403e-06	1.666e-06	1.685e-08
157.8	3.403e-06	1.666e-06	1.684e-08
157.9	3.403e-06	1.666e-06	1.683e-08
158	3.404e-06	1.666e-06	1.682e-08
158.1	3.404e-06	1.666e-06	1.683e-08
158.2	3.404e-06	1.666e-06	1.683e-08
158.3	3.404e-06	1.666e-06	1.682e-08
158.4	3.403e-06	1.666e-06	1.681e-08
158.5	3.403e-06	1.666e-06	1.679e-08
158.6	3.403e-06	1.666e-06	1.679e-08
158.7	3.403e-06	1.666e-06	1.677e-08
158.8	3.403e-06	1.666e-06	1.679e-08
158.9	3.403e-06	1.666e-06	1.678e-08
159	3.403e-06	1.666e-06	1.677e-08
159.1	3.403e-06	1.666e-06	1.677e-08
159.2	3.403e-06	1.666e-06	1.676e-08
159.3	3.403e-06	1.666e-06	1.675e-08
159.4	3.403e-06	1.666e-06	1.674e-08
159.5	3.403e-06	1.666e-06	1.674e-08
159.6	3.403e-06	1.666e-06	1.676e-08
159.7	3.403e-06	1.666e-06	1.678e-08
159.8	3.403e-06	1.666e-06	1.678e-08
159.9	3.403e-06	1.666e-06	1.678e-08
160	3.403e-06	1.666e-06	1.677e-08
160.1	3.403e-06	1.666e-06	1.678e-08
160.2	3.403e-06	1.666e-06	1.677e-08
160.3	3.403e-06	1.666e-06	1.678e-08
160.4	3.403e-06	1.666e-06	1.68e-08
160.5	3.403e-06	1.666e-06	1.68e-08
160.6	3.403e-06	1.667e-06	1.678e-08
160.7	3.402e-06	1.667e-06	1.679e-08
160.8	3.401e-06	1.667e-06	1.679e-08
160.9	3.401e-06	1.667e-06	1.678e-08
161	3.401e-06	1.667e-06	1.677e-08
161.1	3.401e-06	1.666e-06	1.676e-08
161.2	3.401e-06	1.666e-06	1.677e-08
161.3	3.401e-06	1.666e-06	1.677e-08
161.4	3.401e-06	1.666e-06	1.677e-08
161.5	3.401e-06	1.666e-06	1.674e-08
161.6	3.401e-06	1.666e-06	1.674e-08
161.7	3.401e-06	1.666e-06	1.674e-08
161.8	3.4e-06	1.666e-06	1.674e-08
161.9	3.4e-06	1.666e-06	1.675e-08
162	3.4e-06	1.666e-06	1.673e-08
162.1	3.4e-06	1.666e-06	1.672e-08
162.2	3.4e-06	1.666e-06	1.673e-08
162.3	3.4e-06	1.666e-06	1.672e-08
162.4	3.4e-06	1.666e-06	1.672e-08
162.5	3.4e-06	1.666e-06	1.672e-08
162.6	3.4e-06	1.666e-06	1.674e-08
162.7	3.399e-06	1.666e-06	1.674e-08
162.8	3.399e-06	1.666e-06	1.673e-08
162.9	3.399e-06	1.666e-06	1.672e-08
163	3.399e-06	1.666e-06	1.673e-08
163.1	3.399e-06	1.666e-06	1.674e-08
163.2	3.399e-06	1.666e-06	1.674e-08
163.3	3.399e-06	1.666e-06	1.673e-08
163.4	3.399e-06	1.666e-06	1.672e-08
163.5	3.399e-06	1.667e-06	1.672e-08
163.6	3.399e-06	1.666e-06	1.672e-08
163.7	3.399e-06	1.666e-06	1.672e-08
163.8	3.399e-06	1.666e-06	1.672e-08
163.9	3.399e-06	1.667e-06	1.671e-08
164	3.399e-06	1.667e-06	1.672e-08
164.1	3.399e-06	1.667e-06	1.672e-08
164.2	3.399e-06	1.667e-06	1.67e-08
164.3	3.399e-06	1.667e-06	1.671e-08
164.4	3.399e-06	1.667e-06	1.672e-08
164.5	3.398e-06	1.667e-06	1.671e-08
164.6	3.398e-06	1.667e-06	1.669e-08
164.7	3.398e-06	1.667e-06	1.669e-08
164.8	3.398e-06	1.667e-06	1.67e-08
164.9	3.398e-06	1.667e-06	1.67e-08
165	3.398e-06	1.667e-06	1.668e-08
165.1	3.398e-06	1.667e-06	1.669e-08
165.2	3.398e-06	1.667e-06	1.67e-08
165.3	3.398e-06	1.667e-06	1.671e-08
165.4	3.398e-06	1.667e-06	1.67e-08
165.5	3.398e-06	1.667e-06	1.669e-08
165.6	3.398e-06	1.667e-06	1.67e-08
165.7	3.398e-06	1.667e-06	1.669e-08
165.8	3.397e-06	1.667e-06	1.669e-08
165.9	3.397e-06	1.667e-06	1.668e-08
166	3.397e-06	1.667e-06	1.667e-08
166.1	3.397e-06	1.667e-06	1.666e-08
166.2	3.397e-06	1.667e-06	1.667e-08
166.3	3.397e-06	1.667e-06	1.669e-08
166.4	3.397e-06	1.667e-06	1.669e-08
166.5	3.397e-06	1.667e-06	1.669e-08
166.6	3.397e-06	1.667e-06	1.669e-08
166.7	3.397e-06	1.667e-06	1.669e-08
166.8	3.397e-06	1.667e-06	1.669e-08
166.9	3.397e-06	1.667e-06	1.668e-08
167	3.397e-06	1.667e-06	1.666e-08
167.1	3.397e-06	1.667e-06	1.667e-08
167.2	3.397e-06	1.667e-06	1.668e-08
167.3	3.396e-06	1.667e-06	1.669e-08
167.4	3.396e-06	1.667e-06	1.668e-08
167.5	3.396e-06	1.667e-06	1.667e-08
167.6	3.396e-06	1.667e-06	1.664e-08
167.7	3.396e-06	1.667e-06	1.666e-08
167.8	3.396e-06	1.667e-06	1.667e-08
167.9	3.396e-06	1.667e-06	1.665e-08
168	3.396e-06	1.667e-06	1.666e-08
168.1	3.396e-06	1.667e-06	1.667e-08
168.2	3.396e-06	1.667e-06	1.667e-08
168.3	3.396e-06	1.667e-06	1.666e-08
168.4	3.395e-06	1.667e-06	1.665e-08
168.5	3.395e-06	1.667e-06	1.662e-08
168.6	3.395e-06	1.667e-06	1.66e-08
168.7	3.395e-06	1.667e-06	1.661e-08
168.8	3.395e-06	1.667e-06	1.662e-08
168.9	3.395e-06	1.667e-06	1.662e-08
169	3.395e-06	1.667e-06	1.66e-08
169.1	3.395e-06	1.667e-06	1.66e-08
169.2	3.395e-06	1.667e-06	1.66e-08
169.3	3.395e-06	1.667e-06	1.662e-08
169.4	3.395e-06	1.667e-06	1.66e-08
169.5	3.395e-06	1.667e-06	1.66e-08
169.6	3.394e-06	1.667e-06	1.66e-08
169.7	3.394e-06	1.667e-06	1.661e-08
169.8	3.394e-06	1.667e-06	1.66e-08
169.9	3.394e-06	1.667e-06	1.66e-08
170	3.394e-06	1.667e-06	1.661e-08
170.1	3.394e-06	1.667e-06	1.662e-08
170.2	3.394e-06	1.667e-06	1.661e-08
170.3	3.394e-06	1.667e-06	1.662e-08
170.4	3.394e-06	1.667e-06	1.662e-08
170.5	3.394e-06	1.667e-06	1.664e-08
170.6	3.394e-06	1.667e-06	1.662e-08
170.7	3.394e-06	1.667e-06	1.662e-08
170.8	3.394e-06	1.667e-06	1.661e-08
170.9	3.394e-06	1.667e-06	1.662e-08
171	3.394e-06	1.667e-06	1.663e-08
171.1	3.394e-06	1.667e-06	1.663e-08
171.2	3.393e-06	1.667e-06	1.664e-08
171.3	3.393e-06	1.667e-06	1.666e-08
171.4	3.393e-06	1.667e-06	1.665e-08
171.5	3.393e-06	1.667e-06	1.665e-08
171.6	3.393e-06	1.667e-06	1.662e-08
171.7	3.393e-06	1.667e-06	1.662e-08
171.8	3.393e-06	1.667e-06	1.66e-08
171.9	3.393e-06	1.667e-06	1.661e-08
172	3.393e-06	1.667e-06	1.661e-08
172.1	3.393e-06	1.667e-06	1.661e-08
172.2	3.393e-06	1.667e-06	1.66e-08
172.3	3.393e-06	1.667e-06	1.661e-08
172.4	3.393e-06	1.667e-06	1.661e-08
172.5	3.393e-06	1.667e-06	1.661e-08
172.6	3.393e-06	1.667e-06	1.661e-08
172.7	3.393e-06	1.667e-06	1.66e-08
172.8	3.393e-06	1.667e-06	1.661e-08
172.9	3.393e-06	1.667e-06	1.661e-08
173	3.393e-06	1.667e-06	1.664e-08
173.1	3.393e-06	1.667e-06	1.666e-08
173.2	3.393e-06	1.667e-06	1.665e-08
173.3	3.393e-06	1.667e-06	1.664e-08
173.4	3.392e-06	1.667e-06	1.664e-08
173.5	3.392e-06	1.667e-06	1.663e-08
173.6	3.392e-06	1.667e-06	1.663e-08
173.7	3.392e-06	1.667e-06	1.663e-08
173.8	3.392e-06	1.667e-06	1.663e-08
173.9	3.392e-06	1.667e-06	1.661e-08
174	3.392e-06	1.667e-06	1.66e-08
174.1	3.392e-06	1.668e-06	1.662e-08
174.2	3.392e-06	1.667e-06	1.661e-08
174.3	3.392e-06	1.667e-06	1.66e-08
174.4	3.392e-06	1.667e-06	1.661e-08
174.5	3.392e-06	1.667e-06	1.661e-08
174.6	3.392e-06	1.667e-06	1.66e-08
174.7	3.392e-06	1.667e-06	1.659e-08
174.8	3.392e-06	1.667e-06	1.66e-08
174.9	3.392e-06	1.667e-06	1.661e-08
175	3.392e-06	1.667e-06	1.662e-08
175.1	3.391e-06	1.667e-06	1.661e-08
175.2	3.391e-06	1.667e-06	1.66e-08
175.3	3.391e-06	1.667e-06	1.66e-08
175.4	3.391e-06	1.667e-06	1.66e-08
175.5	3.391e-06	1.667e-06	1.661e-08
175.6	3.391e-06	1.667e-06	1.662e-08
175.7	3.391e-06	1.667e-06	1.661e-08
175.8	3.391e-06	1.667e-06	1.661e-08
175.9	3.391e-06	1.667e-06	1.661e-08
176	3.391e-06	1.667e-06	1.661e-08
176.1	3.391e-06	1.668e-06	1.66e-08
176.2	3.391e-06	1.667e-06	1.659e-08
176.3	3.391e-06	1.668e-06	1.659e-08
176.4	3.391e-06	1.668e-06	1.659e-08
176.5	3.391e-06	1.667e-06	1.66e-08
176.6	3.391e-06	1.667e-06	1.66e-08
176.7	3.391e-06	1.667e-06	1.661e-08
176.8	3.391e-06	1.668e-06	1.661e-08
176.9	3.391e-06	1.668e-06	1.662e-08
177	3.391e-06	1.668e-06	1.661e-08
177.1	3.391e-06	1.668e-06	1.66e-08
177.2	3.39e-06	1.668e-06	1.659e-08
177.3	3.39e-06	1.668e-06	1.659e-08
177.4	3.39e-06	1.668e-06	1.659e-08
177.5	3.39e-06	1.668e-06	1.658e-08
177.6	3.39e-06	1.668e-06	1.658e-08
177.7	3.39e-06	1.668e-06	1.656e-08
177.8	3.39e-06	1.668e-06	1.656e-08
177.9	3.39e-06	1.668e-06	1.657e-08
178	3.39e-06	1.668e-06	1.656e-08
178.1	3.39e-06	1.667e-06	1.655e-08
178.2	3.39e-06	1.668e-06	1.654e-08
178.3	3.39e-06	1.668e-06	1.656e-08
178.4	3.39e-06	1.668e-06	1.658e-08
178.5	3.39e-06	1.668e-06	1.657e-08
178.6	3.39e-06	1.668e-06	1.658e-08
178.7	3.39e-06	1.668e-06	1.659e-08
178.8	3.39e-06	1.668e-06	1.658e-08
178.9	3.39e-06	1.668e-06	1.66e-08
179	3.39e-06	1.668e-06	1.659e-08
179.1	3.39e-06	1.668e-06	1.656e-08
179.2	3.39e-06	1.668e-06	1.657e-08
179.3	3.39e-06	1.668e-06	1.657e-08
179.4	3.389e-06	1.668e-06	1.657e-08
179.5	3.389e-06	1.668e-06	1.659e-08
179.6	3.389e-06	1.668e-06	1.659e-08
179.7	3.389e-06	1.668e-06	1.658e-08
179.8	3.389e-06	1.668e-06	1.658e-08
179.9	3.389e-06	1.668e-06	1.659e-08
180	3.389e-06	1.669e-06	1.659e-08
180.1	3.389e-06	1.669e-06	1.657e-08
180.2	3.389e-06	1.669e-06	1.655e-08
180.3	3.389e-06	1.669e-06	1.655e-08
180.4	3.389e-06	1.669e-06	1.656e-08
180.5	3.389e-06	1.668e-06	1.655e-08
180.6	3.389e-06	1.668e-06	1.654e-08
180.7	3.389e-06	1.668e-06	1.655e-08
180.8	3.389e-06	1.668e-06	1.656e-08
180.9	3.389e-06	1.668e-06	1.656e-08
181	3.389e-06	1.668e-06	1.657e-08
181.1	3.389e-06	1.669e-06	1.654e-08
181.2	3.389e-06	1.669e-06	1.654e-08
181.3	3.388e-06	1.669e-06	1.653e-08
181.4	3.389e-06	1.669e-06	1.654e-08
181.5	3.389e-06	1.669e-06	1.655e-08
181.6	3.389e-06	1.669e-06	1.654e-08
181.7	3.389e-06	1.669e-06	1.653e-08
181.8	3.389e-06	1.669e-06	1.653e-08
181.9	3.388e-06	1.67e-06	1.653e-08
182	3.388e-06	1.67e-06	1.652e-08
182.1	3.388e-06	1.67e-06	1.653e-08
182.2	3.388e-06	1.669e-06	1.652e-08
182.3	3.388e-06	1.669e-06	1.653e-08
182.4	3.388e-06	1.669e-06	1.655e-08
182.5	3.388e-06	1.669e-06	1.654e-08
182.6	3.388e-06	1.669e-06	1.656e-08
182.7	3.388e-06	1.669e-06	1.654e-08
182.8	3.388e-06	1.669e-06	1.654e-08
182.9	3.388e-06	1.669e-06	1.655e-08
183	3.388e-06	1.67e-06	1.655e-08
183.1	3.388e-06	1.67e-06	1.654e-08
183.2	3.388e-06	1.67e-06	1.654e-08
183.3	3.388e-06	1.67e-06	1.654e-08
183.4	3.388e-06	1.67e-06	1.653e-08
183.5	3.388e-06	1.67e-06	1.653e-08
183.6	3.388e-06	1.67e-06	1.653e-08
183.7	3.388e-06	1.67e-06	1.652e-08
183.8	3.388e-06	1.67e-06	1.653e-08
183.9	3.388e-06	1.67e-06	1.651e-08
184	3.388e-06	1.67e-06	1.65e-08
184.1	3.388e-06	1.67e-06	1.652e-08
184.2	3.388e-06	1.67e-06	1.652e-08
184.3	3.388e-06	1.67e-06	1.652e-08
184.4	3.388e-06	1.67e-06	1.651e-08
184.5	3.387e-06	1.67e-06	1.651e-08
184.6	3.387e-06	1.67e-06	1.651e-08
184.7	3.387e-06	1.67e-06	1.653e-08
184.8	3.387e-06	1.67e-06	1.652e-08
184.9	3.387e-06	1.67e-06	1.653e-08
185	3.387e-06	1.67e-06	1.652e-08
185.1	3.387e-06	1.67e-06	1.652e-08
185.2	3.387e-06	1.67e-06	1.651e-08
185.3	3.387e-06	1.67e-06	1.651e-08
185.4	3.387e-06	1.67e-06	1.651e-08
185.5	3.387e-06	1.67e-06	1.651e-08
185.6	3.387e-06	1.67e-06	1.651e-08
185.7	3.387e-06	1.67e-06	1.652e-08
185.8	3.387e-06	1.67e-06	1.654e-08
185.9	3.388e-06	1.671e-06	1.652e-08
186	3.387e-06	1.671e-06	1.652e-08
