# Supplementary material for: Single-atom Ni-N4 provides a robust cellular NO sensor
Source: Nat Commun. 2020 Jun 24;11:3188. doi: 10.1038/s41467-020-17018-6 (PMC7314822; doi:10.1038/s41467-020-17018-6)
Supplement: Supplementary file 4 — Source Data [file 41467_2020_17018_MOESM4_ESM.zip › Source Data-NCOMMS-20-00390/Supplementary Figure 10.xlsx]

## Sheet: Sheet1
Parameter X1	Parameter Y1
0.1	2.578e-07
0.2	2.557e-07
0.3	2.55e-07
0.4	2.547e-07
0.5	2.544e-07
0.6	2.541e-07
0.7	2.539e-07
0.8	2.536e-07
0.9	2.533e-07
1	2.53e-07
1.1	2.528e-07
1.2	2.525e-07
1.3	2.523e-07
1.4	2.52e-07
1.5	2.518e-07
1.6	2.516e-07
1.7	2.514e-07
1.8	2.512e-07
1.9	2.51e-07
2	2.508e-07
2.1	2.505e-07
2.2	2.503e-07
2.3	2.501e-07
2.4	2.499e-07
2.5	2.497e-07
2.6	2.496e-07
2.7	2.494e-07
2.8	2.493e-07
2.9	2.492e-07
3	2.491e-07
3.1	2.49e-07
3.2	2.488e-07
3.3	2.487e-07
3.4	2.485e-07
3.5	2.484e-07
3.6	2.482e-07
3.7	2.481e-07
3.8	2.479e-07
3.9	2.477e-07
4	2.476e-07
4.1	2.474e-07
4.2	2.473e-07
4.3	2.472e-07
4.4	2.47e-07
4.5	2.469e-07
4.6	2.467e-07
4.7	2.466e-07
4.8	2.464e-07
4.9	2.463e-07
5	2.461e-07
5.1	2.46e-07
5.2	2.459e-07
5.3	2.458e-07
5.4	2.457e-07
5.5	2.455e-07
5.6	2.454e-07
5.7	2.453e-07
5.8	2.452e-07
5.9	2.451e-07
6	2.451e-07
6.1	2.45e-07
6.2	2.449e-07
6.3	2.448e-07
6.4	2.447e-07
6.5	2.446e-07
6.6	2.445e-07
6.7	2.444e-07
6.8	2.443e-07
6.9	2.442e-07
7	2.441e-07
7.1	2.441e-07
7.2	2.44e-07
7.3	2.439e-07
7.4	2.438e-07
7.5	2.437e-07
7.6	2.437e-07
7.7	2.436e-07
7.8	2.434e-07
7.9	2.433e-07
8	2.432e-07
8.1	2.431e-07
8.2	2.429e-07
8.3	2.428e-07
8.4	2.427e-07
8.5	2.426e-07
8.6	2.425e-07
8.7	2.424e-07
8.8	2.423e-07
8.9	2.422e-07
9	2.421e-07
9.1	2.421e-07
9.2	2.42e-07
9.3	2.42e-07
9.4	2.419e-07
9.5	2.419e-07
9.6	2.418e-07
9.7	2.417e-07
9.8	2.416e-07
9.9	2.415e-07
10	2.414e-07
10.1	2.413e-07
10.2	2.412e-07
10.3	2.411e-07
10.4	2.41e-07
10.5	2.409e-07
10.6	2.408e-07
10.7	2.408e-07
10.8	2.407e-07
10.9	2.406e-07
11	2.406e-07
11.1	2.405e-07
11.2	2.405e-07
11.3	2.404e-07
11.4	2.404e-07
11.5	2.403e-07
11.6	2.403e-07
11.7	2.402e-07
11.8	2.401e-07
11.9	2.401e-07
12	2.4e-07
12.1	2.399e-07
12.2	2.398e-07
12.3	2.398e-07
12.4	2.397e-07
12.5	2.397e-07
12.6	2.398e-07
12.7	2.397e-07
12.8	2.397e-07
12.9	2.397e-07
13	2.397e-07
13.1	2.397e-07
13.2	2.397e-07
13.3	2.397e-07
13.4	2.396e-07
13.5	2.396e-07
13.6	2.396e-07
13.7	2.395e-07
13.8	2.394e-07
13.9	2.393e-07
14	2.392e-07
14.1	2.391e-07
14.2	2.389e-07
14.3	2.388e-07
14.4	2.386e-07
14.5	2.385e-07
14.6	2.384e-07
14.7	2.383e-07
14.8	2.383e-07
14.9	2.384e-07
15	2.384e-07
15.1	2.384e-07
15.2	2.384e-07
15.3	2.384e-07
15.4	2.383e-07
15.5	2.383e-07
15.6	2.383e-07
15.7	2.382e-07
15.8	2.381e-07
15.9	2.381e-07
16	2.381e-07
16.1	2.38e-07
16.2	2.379e-07
16.3	2.378e-07
16.4	2.378e-07
16.5	2.377e-07
16.6	2.376e-07
16.7	2.375e-07
16.8	2.374e-07
16.9	2.373e-07
17	2.373e-07
17.1	2.372e-07
17.2	2.372e-07
17.3	2.372e-07
17.4	2.372e-07
17.5	2.373e-07
17.6	2.373e-07
17.7	2.373e-07
17.8	2.373e-07
17.9	2.374e-07
18	2.374e-07
18.1	2.374e-07
18.2	2.375e-07
18.3	2.375e-07
18.4	2.375e-07
18.5	2.375e-07
18.6	2.375e-07
18.7	2.374e-07
18.8	2.374e-07
18.9	2.374e-07
19	2.374e-07
19.1	2.374e-07
19.2	2.374e-07
19.3	2.373e-07
19.4	2.373e-07
19.5	2.373e-07
19.6	2.373e-07
19.7	2.373e-07
19.8	2.372e-07
19.9	2.371e-07
20	2.37e-07
20.1	2.369e-07
20.2	2.367e-07
20.3	2.366e-07
20.4	2.365e-07
20.5	2.364e-07
20.6	2.363e-07
20.7	2.361e-07
20.8	2.361e-07
20.9	2.361e-07
21	2.36e-07
21.1	2.36e-07
21.2	2.36e-07
21.3	2.36e-07
21.4	2.359e-07
21.5	2.359e-07
21.6	2.359e-07
21.7	2.359e-07
21.8	2.36e-07
21.9	2.361e-07
22	2.362e-07
22.1	2.363e-07
22.2	2.364e-07
22.3	2.364e-07
22.4	2.365e-07
22.5	2.365e-07
22.6	2.365e-07
22.7	2.365e-07
22.8	2.365e-07
22.9	2.365e-07
23	2.364e-07
23.1	2.364e-07
23.2	2.363e-07
23.3	2.362e-07
23.4	2.361e-07
23.5	2.359e-07
23.6	2.358e-07
23.7	2.356e-07
23.8	2.355e-07
23.9	2.353e-07
24	2.351e-07
24.1	2.351e-07
24.2	2.35e-07
24.3	2.35e-07
24.4	2.35e-07
24.5	2.351e-07
24.6	2.351e-07
24.7	2.351e-07
24.8	2.352e-07
24.9	2.352e-07
25	2.353e-07
25.1	2.353e-07
25.2	2.354e-07
25.3	2.354e-07
25.4	2.354e-07
25.5	2.354e-07
25.6	2.353e-07
25.7	2.353e-07
25.8	2.353e-07
25.9	2.352e-07
26	2.351e-07
26.1	2.351e-07
26.2	2.351e-07
26.3	2.351e-07
26.4	2.351e-07
26.5	2.351e-07
26.6	2.351e-07
26.7	2.351e-07
26.8	2.351e-07
26.9	2.351e-07
27	2.35e-07
27.1	2.349e-07
27.2	2.347e-07
27.3	2.346e-07
27.4	2.345e-07
27.5	2.344e-07
27.6	2.343e-07
27.7	2.342e-07
27.8	2.342e-07
27.9	2.341e-07
28	2.341e-07
28.1	2.342e-07
28.2	2.342e-07
28.3	2.343e-07
28.4	2.344e-07
28.5	2.346e-07
28.6	2.347e-07
28.7	2.348e-07
28.8	2.35e-07
28.9	2.351e-07
29	2.352e-07
29.1	2.353e-07
29.2	2.353e-07
29.3	2.353e-07
29.4	2.353e-07
29.5	2.352e-07
29.6	2.351e-07
29.7	2.35e-07
29.8	2.349e-07
29.9	2.348e-07
30	2.347e-07
30.1	2.346e-07
30.2	2.344e-07
30.3	2.343e-07
30.4	2.342e-07
30.5	2.341e-07
30.6	2.34e-07
30.7	2.339e-07
30.8	2.339e-07
30.9	2.339e-07
31	2.338e-07
31.1	2.339e-07
31.2	2.339e-07
31.3	2.339e-07
31.4	2.34e-07
31.5	2.34e-07
31.6	2.34e-07
31.7	2.341e-07
31.8	2.341e-07
31.9	2.341e-07
32	2.341e-07
32.1	2.342e-07
32.2	2.342e-07
32.3	2.343e-07
32.4	2.343e-07
32.5	2.343e-07
32.6	2.342e-07
32.7	2.342e-07
32.8	2.341e-07
32.9	2.34e-07
33	2.339e-07
33.1	2.338e-07
33.2	2.337e-07
33.3	2.336e-07
33.4	2.335e-07
33.5	2.334e-07
33.6	2.333e-07
33.7	2.332e-07
33.8	2.332e-07
33.9	2.332e-07
34	2.332e-07
34.1	2.331e-07
34.2	2.331e-07
34.3	2.331e-07
34.4	2.331e-07
34.5	2.33e-07
34.6	2.33e-07
34.7	2.33e-07
34.8	2.33e-07
34.9	2.33e-07
35	2.33e-07
35.1	2.33e-07
35.2	2.33e-07
35.3	2.331e-07
35.4	2.332e-07
35.5	2.332e-07
35.6	2.333e-07
35.7	2.333e-07
35.8	2.334e-07
35.9	2.335e-07
36	2.336e-07
36.1	2.336e-07
36.2	2.336e-07
36.3	2.335e-07
36.4	2.335e-07
36.5	2.333e-07
36.6	2.332e-07
36.7	2.33e-07
36.8	2.329e-07
36.9	2.327e-07
37	2.325e-07
37.1	2.324e-07
37.2	2.322e-07
37.3	2.321e-07
37.4	2.321e-07
37.5	2.32e-07
37.6	2.32e-07
37.7	2.321e-07
37.8	2.321e-07
37.9	2.322e-07
38	2.322e-07
38.1	2.323e-07
38.2	2.324e-07
38.3	2.325e-07
38.4	2.325e-07
38.5	2.326e-07
38.6	2.326e-07
38.7	2.326e-07
38.8	2.325e-07
38.9	2.325e-07
39	2.325e-07
39.1	2.325e-07
39.2	2.325e-07
39.3	2.325e-07
39.4	2.324e-07
39.5	2.324e-07
39.6	2.323e-07
39.7	2.324e-07
39.8	2.324e-07
39.9	2.324e-07
40	2.324e-07
40.1	2.324e-07
40.2	2.323e-07
40.3	2.323e-07
40.4	2.322e-07
40.5	2.322e-07
40.6	2.321e-07
40.7	2.32e-07
40.8	2.319e-07
40.9	2.319e-07
41	2.318e-07
41.1	2.318e-07
41.2	2.318e-07
41.3	2.318e-07
41.4	2.319e-07
41.5	2.319e-07
41.6	2.319e-07
41.7	2.32e-07
41.8	2.32e-07
41.9	2.321e-07
42	2.321e-07
42.1	2.321e-07
42.2	2.321e-07
42.3	2.321e-07
42.4	2.321e-07
42.5	2.321e-07
42.6	2.32e-07
42.7	2.319e-07
42.8	2.318e-07
42.9	2.316e-07
43	2.315e-07
43.1	2.313e-07
43.2	2.312e-07
43.3	2.311e-07
43.4	2.31e-07
43.5	2.31e-07
43.6	2.31e-07
43.7	2.31e-07
43.8	2.311e-07
43.9	2.311e-07
44	2.312e-07
44.1	2.313e-07
44.2	2.314e-07
44.3	2.315e-07
44.4	2.315e-07
44.5	2.315e-07
44.6	2.315e-07
44.7	2.315e-07
44.8	2.315e-07
44.9	2.314e-07
45	2.313e-07
45.1	2.312e-07
45.2	2.311e-07
45.3	2.311e-07
45.4	2.31e-07
45.5	2.309e-07
45.6	2.309e-07
45.7	2.308e-07
45.8	2.308e-07
45.9	2.308e-07
46	2.308e-07
46.1	2.308e-07
46.2	2.308e-07
46.3	2.308e-07
46.4	2.308e-07
46.5	2.308e-07
46.6	2.308e-07
46.7	2.308e-07
46.8	2.308e-07
46.9	2.308e-07
47	2.307e-07
47.1	2.307e-07
47.2	2.306e-07
47.3	2.305e-07
47.4	2.304e-07
47.5	2.303e-07
47.6	2.302e-07
47.7	2.302e-07
47.8	2.301e-07
47.9	2.301e-07
48	2.301e-07
48.1	2.301e-07
48.2	2.302e-07
48.3	2.302e-07
48.4	2.303e-07
48.5	2.304e-07
48.6	2.305e-07
48.7	2.306e-07
48.8	2.307e-07
48.9	2.308e-07
49	2.31e-07
49.1	2.311e-07
49.2	2.311e-07
49.3	2.312e-07
49.4	2.312e-07
49.5	2.312e-07
49.6	2.312e-07
49.7	2.312e-07
49.8	2.311e-07
49.9	2.31e-07
50	2.308e-07
50.1	2.307e-07
50.2	2.305e-07
50.3	2.304e-07
50.4	2.303e-07
50.5	2.301e-07
50.6	2.3e-07
50.7	2.3e-07
50.8	2.299e-07
50.9	2.298e-07
51	2.298e-07
51.1	2.298e-07
51.2	2.298e-07
51.3	2.299e-07
51.4	2.299e-07
51.5	2.299e-07
51.6	2.299e-07
51.7	2.299e-07
51.8	2.298e-07
51.9	2.298e-07
52	2.298e-07
52.1	2.299e-07
52.2	2.299e-07
52.3	2.3e-07
52.4	2.3e-07
52.5	2.3e-07
52.6	2.301e-07
52.7	2.302e-07
52.8	2.302e-07
52.9	2.303e-07
53	2.303e-07
53.1	2.303e-07
53.2	2.303e-07
53.3	2.303e-07
53.4	2.303e-07
53.5	2.302e-07
53.6	2.302e-07
53.7	2.301e-07
53.8	2.3e-07
53.9	2.299e-07
54	2.298e-07
54.1	2.296e-07
54.2	2.295e-07
54.3	2.294e-07
54.4	2.293e-07
54.5	2.292e-07
54.6	2.292e-07
54.7	2.292e-07
54.8	2.292e-07
54.9	2.293e-07
55	2.294e-07
55.1	2.295e-07
55.2	2.296e-07
55.3	2.297e-07
55.4	2.298e-07
55.5	2.299e-07
55.6	2.3e-07
55.7	2.3e-07
55.8	2.3e-07
55.9	2.3e-07
56	2.3e-07
56.1	2.3e-07
56.2	2.299e-07
56.3	2.298e-07
56.4	2.297e-07
56.5	2.297e-07
56.6	2.296e-07
56.7	2.296e-07
56.8	2.295e-07
56.9	2.295e-07
57	2.295e-07
57.1	2.295e-07
57.2	2.294e-07
57.3	2.295e-07
57.4	2.294e-07
57.5	2.294e-07
57.6	2.294e-07
57.7	2.293e-07
57.8	2.292e-07
57.9	2.292e-07
58	2.291e-07
58.1	2.291e-07
58.2	2.291e-07
58.3	2.291e-07
58.4	2.291e-07
58.5	2.291e-07
58.6	2.291e-07
58.7	2.291e-07
58.8	2.291e-07
58.9	2.292e-07
59	2.292e-07
59.1	2.293e-07
59.2	2.295e-07
59.3	2.297e-07
59.4	2.298e-07
59.5	2.3e-07
59.6	2.302e-07
59.7	2.303e-07
59.8	2.304e-07
59.9	2.305e-07
60	2.305e-07
60.1	2.304e-07
60.2	2.304e-07
60.3	2.303e-07
60.4	2.302e-07
60.5	2.301e-07
60.6	2.301e-07
60.7	2.3e-07
60.8	2.299e-07
60.9	2.298e-07
61	2.297e-07
61.1	2.296e-07
61.2	2.295e-07
61.3	2.294e-07
61.4	2.293e-07
61.5	2.293e-07
61.6	2.293e-07
61.7	2.293e-07
61.8	2.294e-07
61.9	2.295e-07
62	2.296e-07
62.1	2.296e-07
62.2	2.297e-07
62.3	2.298e-07
62.4	2.298e-07
62.5	2.298e-07
62.6	2.298e-07
62.7	2.298e-07
62.8	2.297e-07
62.9	2.297e-07
63	2.296e-07
63.1	2.296e-07
63.2	2.296e-07
63.3	2.295e-07
63.4	2.295e-07
63.5	2.295e-07
63.6	2.295e-07
63.7	2.295e-07
63.8	2.296e-07
63.9	2.297e-07
64	2.297e-07
64.1	2.298e-07
64.2	2.299e-07
64.3	2.3e-07
64.4	2.301e-07
64.5	2.302e-07
64.6	2.303e-07
64.7	2.304e-07
64.8	2.306e-07
64.9	2.307e-07
65	2.307e-07
65.1	2.308e-07
65.2	2.308e-07
65.3	2.307e-07
65.4	2.307e-07
65.5	2.306e-07
65.6	2.306e-07
65.7	2.305e-07
65.8	2.304e-07
65.9	2.303e-07
66	2.302e-07
66.1	2.301e-07
66.2	2.301e-07
66.3	2.3e-07
66.4	2.3e-07
66.5	2.299e-07
66.6	2.299e-07
66.7	2.299e-07
66.8	2.299e-07
66.9	2.3e-07
67	2.3e-07
67.1	2.301e-07
67.2	2.302e-07
67.3	2.303e-07
67.4	2.304e-07
67.5	2.306e-07
67.6	2.308e-07
67.7	2.309e-07
67.8	2.31e-07
67.9	2.311e-07
68	2.312e-07
68.1	2.312e-07
68.2	2.312e-07
68.3	2.312e-07
68.4	2.312e-07
68.5	2.312e-07
68.6	2.311e-07
68.7	2.31e-07
68.8	2.31e-07
68.9	2.31e-07
69	2.309e-07
69.1	2.309e-07
69.2	2.308e-07
69.3	2.308e-07
69.4	2.307e-07
69.5	2.307e-07
69.6	2.306e-07
69.7	2.305e-07
69.8	2.305e-07
69.9	2.305e-07
70	2.306e-07
70.1	2.306e-07
70.2	2.306e-07
70.3	2.306e-07
70.4	2.306e-07
70.5	2.306e-07
70.6	2.306e-07
70.7	2.306e-07
70.8	2.307e-07
70.9	2.307e-07
71	2.307e-07
71.1	2.307e-07
71.2	2.307e-07
71.3	2.307e-07
71.4	2.307e-07
71.5	2.308e-07
71.6	2.308e-07
71.7	2.309e-07
71.8	2.309e-07
71.9	2.31e-07
72	2.31e-07
72.1	2.311e-07
72.2	2.312e-07
72.3	2.312e-07
72.4	2.313e-07
72.5	2.313e-07
72.6	2.314e-07
72.7	2.314e-07
72.8	2.314e-07
72.9	2.314e-07
73	2.314e-07
73.1	2.314e-07
73.2	2.314e-07
73.3	2.314e-07
73.4	2.314e-07
73.5	2.314e-07
73.6	2.314e-07
73.7	2.314e-07
73.8	2.314e-07
73.9	2.314e-07
74	2.314e-07
74.1	2.315e-07
74.2	2.315e-07
74.3	2.316e-07
74.4	2.316e-07
74.5	2.316e-07
74.6	2.316e-07
74.7	2.316e-07
74.8	2.315e-07
74.9	2.315e-07
75	2.314e-07
75.1	2.313e-07
75.2	2.312e-07
75.3	2.311e-07
75.4	2.309e-07
75.5	2.309e-07
75.6	2.308e-07
75.7	2.307e-07
75.8	2.306e-07
75.9	2.306e-07
76	2.306e-07
76.1	2.306e-07
76.2	2.306e-07
76.3	2.306e-07
76.4	2.306e-07
76.5	2.306e-07
76.6	2.307e-07
76.7	2.308e-07
76.8	2.308e-07
76.9	2.308e-07
77	2.308e-07
77.1	2.308e-07
77.2	2.308e-07
77.3	2.307e-07
77.4	2.307e-07
77.5	2.307e-07
77.6	2.307e-07
77.7	2.307e-07
77.8	2.306e-07
77.9	2.306e-07
78	2.305e-07
78.1	2.305e-07
78.2	2.305e-07
78.3	2.304e-07
78.4	2.304e-07
78.5	2.303e-07
78.6	2.303e-07
78.7	2.303e-07
78.8	2.303e-07
78.9	2.303e-07
79	2.303e-07
79.1	2.304e-07
79.2	2.304e-07
79.3	2.304e-07
79.4	2.304e-07
79.5	2.304e-07
79.6	2.304e-07
79.7	2.305e-07
79.8	2.305e-07
79.9	2.306e-07
80	2.306e-07
80.1	2.307e-07
80.2	2.307e-07
80.3	2.307e-07
80.4	2.306e-07
80.5	2.306e-07
80.6	2.305e-07
80.7	2.304e-07
80.8	2.303e-07
80.9	2.302e-07
81	2.302e-07
81.1	2.301e-07
81.2	2.3e-07
81.3	2.299e-07
81.4	2.299e-07
81.5	2.298e-07
81.6	2.298e-07
81.7	2.297e-07
81.8	2.297e-07
81.9	2.297e-07
82	2.297e-07
82.1	2.297e-07
82.2	2.296e-07
82.3	2.296e-07
82.4	2.296e-07
82.5	2.296e-07
82.6	2.296e-07
82.7	2.295e-07
82.8	2.295e-07
82.9	2.294e-07
83	2.293e-07
83.1	2.292e-07
83.2	2.291e-07
83.3	2.29e-07
83.4	2.289e-07
83.5	2.288e-07
83.6	2.288e-07
83.7	2.287e-07
83.8	2.287e-07
83.9	2.287e-07
84	2.287e-07
84.1	2.288e-07
84.2	2.289e-07
84.3	2.29e-07
84.4	2.291e-07
84.5	2.292e-07
84.6	2.292e-07
84.7	2.292e-07
84.8	2.293e-07
84.9	2.293e-07
85	2.293e-07
85.1	2.293e-07
85.2	2.292e-07
85.3	2.291e-07
85.4	2.29e-07
85.5	2.289e-07
85.6	2.287e-07
85.7	2.286e-07
85.8	2.285e-07
85.9	2.283e-07
86	2.282e-07
86.1	2.281e-07
86.2	2.28e-07
86.3	2.279e-07
86.4	2.279e-07
86.5	2.279e-07
86.6	2.279e-07
86.7	2.279e-07
86.8	2.279e-07
86.9	2.28e-07
87	2.28e-07
87.1	2.28e-07
87.2	2.28e-07
87.3	2.28e-07
87.4	2.28e-07
87.5	2.28e-07
87.6	2.28e-07
87.7	2.28e-07
87.8	2.28e-07
87.9	2.279e-07
88	2.279e-07
88.1	2.278e-07
88.2	2.277e-07
88.3	2.276e-07
88.4	2.276e-07
88.5	2.274e-07
88.6	2.273e-07
88.7	2.272e-07
88.8	2.271e-07
88.9	2.27e-07
89	2.269e-07
89.1	2.269e-07
89.2	2.268e-07
89.3	2.268e-07
89.4	2.268e-07
89.5	2.267e-07
89.6	2.266e-07
89.7	2.265e-07
89.8	2.264e-07
89.9	2.263e-07
90	2.262e-07
90.1	2.261e-07
90.2	2.261e-07
90.3	2.261e-07
90.4	2.261e-07
90.5	2.261e-07
90.6	2.261e-07
90.7	2.261e-07
90.8	2.262e-07
90.9	2.262e-07
91	2.263e-07
91.1	2.263e-07
91.2	2.263e-07
91.3	2.263e-07
91.4	2.263e-07
91.5	2.263e-07
91.6	2.262e-07
91.7	2.263e-07
91.8	2.262e-07
91.9	2.261e-07
92	2.26e-07
92.1	2.259e-07
92.2	2.258e-07
92.3	2.257e-07
92.4	2.256e-07
92.5	2.255e-07
92.6	2.254e-07
92.7	2.254e-07
92.8	2.253e-07
92.9	2.253e-07
93	2.253e-07
93.1	2.253e-07
93.2	2.253e-07
93.3	2.254e-07
93.4	2.254e-07
93.5	2.254e-07
93.6	2.253e-07
93.7	2.253e-07
93.8	2.252e-07
93.9	2.252e-07
94	2.251e-07
94.1	2.25e-07
94.2	2.25e-07
94.3	2.25e-07
94.4	2.249e-07
94.5	2.249e-07
94.6	2.249e-07
94.7	2.25e-07
94.8	2.25e-07
94.9	2.25e-07
95	2.251e-07
95.1	2.25e-07
95.2	2.25e-07
95.3	2.249e-07
95.4	2.249e-07
95.5	2.248e-07
95.6	2.248e-07
95.7	2.248e-07
95.8	2.248e-07
95.9	2.248e-07
96	2.248e-07
96.1	2.248e-07
96.2	2.248e-07
96.3	2.248e-07
96.4	2.247e-07
96.5	2.247e-07
96.6	2.246e-07
96.7	2.246e-07
96.8	2.245e-07
96.9	2.245e-07
97	2.244e-07
97.1	2.244e-07
97.2	2.244e-07
97.3	2.244e-07
97.4	2.244e-07
97.5	2.243e-07
97.6	2.243e-07
97.7	2.243e-07
97.8	2.243e-07
97.9	2.243e-07
98	2.243e-07
98.1	2.244e-07
98.2	2.245e-07
98.3	2.247e-07
98.4	2.248e-07
98.5	2.248e-07
98.6	2.249e-07
98.7	2.249e-07
98.8	2.249e-07
98.9	2.248e-07
99	2.247e-07
99.1	2.246e-07
99.2	2.245e-07
99.3	2.243e-07
99.4	2.242e-07
99.5	2.24e-07
99.6	2.239e-07
99.7	2.238e-07
99.8	2.236e-07
99.9	2.236e-07
100	2.235e-07
100.1	2.234e-07
100.2	2.234e-07
100.3	2.233e-07
100.4	2.233e-07
100.5	2.232e-07
100.6	2.232e-07
100.7	2.232e-07
100.8	2.232e-07
100.9	2.232e-07
101	2.232e-07
101.1	2.231e-07
101.2	2.231e-07
101.3	2.231e-07
101.4	2.23e-07
101.5	2.23e-07
101.6	2.23e-07
101.7	2.23e-07
101.8	2.23e-07
101.9	2.23e-07
102	2.23e-07
102.1	2.23e-07
102.2	2.231e-07
102.3	2.231e-07
102.4	2.231e-07
102.5	2.231e-07
102.6	2.231e-07
102.7	2.231e-07
102.8	2.23e-07
102.9	2.23e-07
103	2.23e-07
103.1	2.23e-07
103.2	2.23e-07
103.3	2.231e-07
103.4	2.232e-07
103.5	2.233e-07
103.6	2.234e-07
103.7	2.235e-07
103.8	2.235e-07
103.9	2.236e-07
104	2.236e-07
104.1	2.236e-07
104.2	2.235e-07
104.3	2.235e-07
104.4	2.234e-07
104.5	2.233e-07
104.6	2.233e-07
104.7	2.232e-07
104.8	2.231e-07
104.9	2.23e-07
105	2.229e-07
105.1	2.227e-07
105.2	2.226e-07
105.3	2.225e-07
105.4	2.224e-07
105.5	2.223e-07
105.6	2.223e-07
105.7	2.223e-07
105.8	2.223e-07
105.9	2.223e-07
106	2.223e-07
106.1	2.223e-07
106.2	2.223e-07
106.3	2.223e-07
106.4	2.222e-07
106.5	2.222e-07
106.6	2.221e-07
106.7	2.221e-07
106.8	2.221e-07
106.9	2.222e-07
107	2.222e-07
107.1	2.222e-07
107.2	2.222e-07
107.3	2.222e-07
107.4	2.222e-07
107.5	2.223e-07
107.6	2.222e-07
107.7	2.222e-07
107.8	2.221e-07
107.9	2.221e-07
108	2.22e-07
108.1	2.219e-07
108.2	2.219e-07
108.3	2.218e-07
108.4	2.218e-07
108.5	2.217e-07
108.6	2.216e-07
108.7	2.216e-07
108.8	2.215e-07
108.9	2.215e-07
109	2.215e-07
109.1	2.216e-07
109.2	2.217e-07
109.3	2.217e-07
109.4	2.218e-07
109.5	2.219e-07
109.6	2.22e-07
109.7	2.22e-07
109.8	2.22e-07
109.9	2.22e-07
110	2.22e-07
110.1	2.22e-07
110.2	2.22e-07
110.3	2.219e-07
110.4	2.219e-07
110.5	2.219e-07
110.6	2.218e-07
110.7	2.218e-07
110.8	2.218e-07
110.9	2.217e-07
111	2.217e-07
111.1	2.217e-07
111.2	2.216e-07
111.3	2.216e-07
111.4	2.217e-07
111.5	2.218e-07
111.6	2.218e-07
111.7	2.219e-07
111.8	2.22e-07
111.9	2.221e-07
112	2.221e-07
112.1	2.221e-07
112.2	2.222e-07
112.3	2.221e-07
112.4	2.222e-07
112.5	2.222e-07
112.6	2.222e-07
112.7	2.222e-07
112.8	2.223e-07
112.9	2.223e-07
113	2.223e-07
113.1	2.224e-07
113.2	2.223e-07
113.3	2.223e-07
113.4	2.223e-07
113.5	2.223e-07
113.6	2.222e-07
113.7	2.222e-07
113.8	2.221e-07
113.9	2.22e-07
114	2.22e-07
114.1	2.219e-07
114.2	2.218e-07
114.3	2.217e-07
114.4	2.216e-07
114.5	2.215e-07
114.6	2.214e-07
114.7	2.213e-07
114.8	2.213e-07
114.9	2.213e-07
115	2.213e-07
115.1	2.214e-07
115.2	2.214e-07
115.3	2.215e-07
115.4	2.216e-07
115.5	2.218e-07
115.6	2.219e-07
115.7	2.22e-07
115.8	2.222e-07
115.9	2.222e-07
116	2.223e-07
116.1	2.224e-07
116.2	2.225e-07
116.3	2.225e-07
116.4	2.226e-07
116.5	2.225e-07
116.6	2.225e-07
116.7	2.224e-07
116.8	2.224e-07
116.9	2.223e-07
117	2.222e-07
117.1	2.222e-07
117.2	2.221e-07
117.3	2.221e-07
117.4	2.221e-07
117.5	2.22e-07
117.6	2.22e-07
117.7	2.22e-07
117.8	2.22e-07
117.9	2.219e-07
118	2.219e-07
118.1	2.219e-07
118.2	2.219e-07
118.3	2.22e-07
118.4	2.22e-07
118.5	2.22e-07
118.6	2.221e-07
118.7	2.222e-07
118.8	2.222e-07
118.9	2.222e-07
119	2.222e-07
119.1	2.222e-07
119.2	2.221e-07
119.3	2.221e-07
119.4	2.221e-07
119.5	2.221e-07
119.6	2.22e-07
119.7	2.22e-07
119.8	2.219e-07
119.9	2.219e-07
120	2.218e-07
120.1	2.218e-07
120.2	2.218e-07
120.3	2.218e-07
120.4	2.218e-07
120.5	2.218e-07
120.6	2.219e-07
120.7	2.22e-07
120.8	2.221e-07
120.9	2.222e-07
121	2.223e-07
121.1	2.224e-07
121.2	2.224e-07
121.3	2.224e-07
121.4	2.224e-07
121.5	2.224e-07
121.6	2.224e-07
121.7	2.224e-07
121.8	2.224e-07
121.9	2.224e-07
122	2.225e-07
122.1	2.225e-07
122.2	2.226e-07
122.3	2.227e-07
122.4	2.227e-07
122.5	2.227e-07
122.6	2.228e-07
122.7	2.229e-07
122.8	2.229e-07
122.9	2.23e-07
123	2.23e-07
123.1	2.231e-07
123.2	2.231e-07
123.3	2.232e-07
123.4	2.232e-07
123.5	2.233e-07
123.6	2.233e-07
123.7	2.234e-07
123.8	2.233e-07
123.9	2.234e-07
124	2.234e-07
124.1	2.234e-07
124.2	2.234e-07
124.3	2.235e-07
124.4	2.236e-07
124.5	2.237e-07
124.6	2.238e-07
124.7	2.238e-07
124.8	2.239e-07
124.9	2.24e-07
125	2.24e-07
125.1	2.24e-07
125.2	2.241e-07
125.3	2.241e-07
125.4	2.241e-07
125.5	2.241e-07
125.6	2.242e-07
125.7	2.243e-07
125.8	2.243e-07
125.9	2.244e-07
126	2.244e-07
126.1	2.244e-07
126.2	2.244e-07
126.3	2.244e-07
126.4	2.244e-07
126.5	2.243e-07
126.6	2.243e-07
126.7	2.243e-07
126.8	2.242e-07
126.9	2.242e-07
127	2.242e-07
127.1	2.243e-07
127.2	2.243e-07
127.3	2.245e-07
127.4	2.246e-07
127.5	2.247e-07
127.6	2.249e-07
127.7	2.251e-07
127.8	2.253e-07
127.9	2.255e-07
128	2.257e-07
128.1	2.258e-07
128.2	2.26e-07
128.3	2.261e-07
128.4	2.262e-07
128.5	2.263e-07
128.6	2.263e-07
128.7	2.263e-07
128.8	2.264e-07
128.9	2.264e-07
129	2.263e-07
129.1	2.263e-07
129.2	2.263e-07
129.3	2.263e-07
129.4	2.262e-07
129.5	2.262e-07
129.6	2.262e-07
129.7	2.262e-07
129.8	2.262e-07
129.9	2.262e-07
130	2.263e-07
130.1	2.263e-07
130.2	2.264e-07
130.3	2.265e-07
130.4	2.265e-07
130.5	2.266e-07
130.6	2.266e-07
130.7	2.266e-07
130.8	2.267e-07
130.9	2.267e-07
131	2.268e-07
131.1	2.268e-07
131.2	2.268e-07
131.3	2.268e-07
131.4	2.269e-07
131.5	2.269e-07
131.6	2.269e-07
131.7	2.27e-07
131.8	2.27e-07
131.9	2.271e-07
132	2.271e-07
132.1	2.271e-07
132.2	2.272e-07
132.3	2.271e-07
132.4	2.272e-07
132.5	2.272e-07
132.6	2.273e-07
132.7	2.273e-07
132.8	2.273e-07
132.9	2.273e-07
133	2.273e-07
133.1	2.273e-07
133.2	2.273e-07
133.3	2.273e-07
133.4	2.273e-07
133.5	2.273e-07
133.6	2.273e-07
133.7	2.272e-07
133.8	2.272e-07
133.9	2.271e-07
134	2.271e-07
134.1	2.271e-07
134.2	2.271e-07
134.3	2.27e-07
134.4	2.27e-07
134.5	2.27e-07
134.6	2.269e-07
134.7	2.269e-07
134.8	2.269e-07
134.9	2.269e-07
135	2.268e-07
135.1	2.269e-07
135.2	2.269e-07
135.3	2.27e-07
135.4	2.27e-07
135.5	2.271e-07
135.6	2.272e-07
135.7	2.272e-07
135.8	2.273e-07
135.9	2.273e-07
136	2.273e-07
136.1	2.273e-07
136.2	2.272e-07
136.3	2.271e-07
136.4	2.27e-07
136.5	2.268e-07
136.6	2.266e-07
136.7	2.264e-07
136.8	2.261e-07
136.9	2.259e-07
137	2.256e-07
137.1	2.254e-07
137.2	2.253e-07
137.3	2.251e-07
137.4	2.25e-07
137.5	2.249e-07
137.6	2.248e-07
137.7	2.248e-07
137.8	2.249e-07
137.9	2.249e-07
138	2.25e-07
138.1	2.251e-07
138.2	2.253e-07
138.3	2.253e-07
138.4	2.255e-07
138.5	2.255e-07
138.6	2.255e-07
138.7	2.256e-07
138.8	2.255e-07
138.9	2.254e-07
139	2.254e-07
139.1	2.253e-07
139.2	2.251e-07
139.3	2.25e-07
139.4	2.248e-07
139.5	2.247e-07
139.6	2.245e-07
139.7	2.244e-07
139.8	2.243e-07
139.9	2.241e-07
140	2.24e-07
140.1	2.238e-07
140.2	2.237e-07
140.3	2.236e-07
140.4	2.235e-07
140.5	2.234e-07
140.6	2.234e-07
140.7	2.234e-07
140.8	2.233e-07
140.9	2.233e-07
141	2.233e-07
141.1	2.233e-07
141.2	2.233e-07
141.3	2.233e-07
141.4	2.232e-07
141.5	2.231e-07
141.6	2.23e-07
141.7	2.23e-07
141.8	2.228e-07
141.9	2.227e-07
142	2.226e-07
142.1	2.225e-07
142.2	2.223e-07
142.3	2.222e-07
142.4	2.22e-07
142.5	2.219e-07
142.6	2.218e-07
142.7	2.217e-07
142.8	2.216e-07
142.9	2.215e-07
143	2.214e-07
143.1	2.213e-07
143.2	2.212e-07
143.3	2.212e-07
143.4	2.211e-07
143.5	2.211e-07
143.6	2.21e-07
143.7	2.21e-07
143.8	2.208e-07
143.9	2.207e-07
144	2.206e-07
144.1	2.205e-07
144.2	2.204e-07
144.3	2.203e-07
144.4	2.201e-07
144.5	2.2e-07
144.6	2.199e-07
144.7	2.197e-07
144.8	2.196e-07
144.9	2.195e-07
145	2.194e-07
145.1	2.193e-07
145.2	2.192e-07
145.3	2.191e-07
145.4	2.19e-07
145.5	2.189e-07
145.6	2.189e-07
145.7	2.188e-07
145.8	2.188e-07
145.9	2.188e-07
146	2.188e-07
146.1	2.188e-07
146.2	2.188e-07
146.3	2.188e-07
146.4	2.188e-07
146.5	2.188e-07
146.6	2.189e-07
146.7	2.189e-07
146.8	2.189e-07
146.9	2.19e-07
147	2.189e-07
147.1	2.189e-07
147.2	2.188e-07
147.3	2.188e-07
147.4	2.187e-07
147.5	2.186e-07
147.6	2.186e-07
147.7	2.185e-07
147.8	2.184e-07
147.9	2.184e-07
148	2.183e-07
148.1	2.182e-07
148.2	2.182e-07
148.3	2.181e-07
148.4	2.18e-07
148.5	2.179e-07
148.6	2.178e-07
148.7	2.177e-07
148.8	2.176e-07
148.9	2.176e-07
149	2.175e-07
149.1	2.174e-07
149.2	2.174e-07
149.3	2.174e-07
149.4	2.173e-07
149.5	2.173e-07
149.6	2.173e-07
149.7	2.172e-07
149.8	2.172e-07
149.9	2.173e-07
150	2.172e-07
150.1	2.173e-07
150.2	2.173e-07
150.3	2.173e-07
150.4	2.173e-07
150.5	2.174e-07
150.6	2.174e-07
150.7	2.174e-07
150.8	2.174e-07
150.9	2.174e-07
151	2.173e-07
151.1	2.174e-07
151.2	2.174e-07
151.3	2.174e-07
151.4	2.175e-07
151.5	2.176e-07
151.6	2.177e-07
151.7	2.177e-07
151.8	2.178e-07
151.9	2.179e-07
152	2.179e-07
152.1	2.18e-07
152.2	2.18e-07
152.3	2.18e-07
152.4	2.181e-07
152.5	2.181e-07
152.6	2.181e-07
152.7	2.181e-07
152.8	2.181e-07
152.9	2.181e-07
153	2.181e-07
153.1	2.182e-07
153.2	2.182e-07
153.3	2.181e-07
153.4	2.182e-07
153.5	2.182e-07
153.6	2.183e-07
153.7	2.183e-07
153.8	2.184e-07
153.9	2.185e-07
154	2.186e-07
154.1	2.187e-07
154.2	2.188e-07
154.3	2.188e-07
154.4	2.19e-07
154.5	2.191e-07
154.6	2.192e-07
154.7	2.193e-07
154.8	2.195e-07
154.9	2.196e-07
155	2.197e-07
155.1	2.198e-07
155.2	2.199e-07
155.3	2.2e-07
155.4	2.201e-07
155.5	2.202e-07
155.6	2.202e-07
155.7	2.202e-07
155.8	2.202e-07
155.9	2.201e-07
156	2.201e-07
156.1	2.201e-07
156.2	2.199e-07
156.3	2.198e-07
156.4	2.197e-07
156.5	2.196e-07
156.6	2.194e-07
156.7	2.194e-07
156.8	2.194e-07
156.9	2.194e-07
157	2.194e-07
157.1	2.196e-07
157.2	2.197e-07
157.3	2.198e-07
157.4	2.2e-07
157.5	2.202e-07
157.6	2.203e-07
157.7	2.205e-07
157.8	2.207e-07
157.9	2.208e-07
158	2.209e-07
158.1	2.21e-07
158.2	2.211e-07
158.3	2.212e-07
158.4	2.213e-07
158.5	2.213e-07
158.6	2.213e-07
158.7	2.213e-07
158.8	2.213e-07
158.9	2.212e-07
159	2.213e-07
159.1	2.213e-07
159.2	2.214e-07
159.3	2.214e-07
159.4	2.215e-07
159.5	2.216e-07
159.6	2.217e-07
159.7	2.218e-07
159.8	2.218e-07
159.9	2.219e-07
160	2.219e-07
160.1	2.22e-07
160.2	2.22e-07
160.3	2.22e-07
160.4	2.221e-07
160.5	2.222e-07
160.6	2.223e-07
160.7	2.224e-07
160.8	2.225e-07
160.9	2.226e-07
161	2.227e-07
161.1	2.228e-07
161.2	2.229e-07
161.3	2.23e-07
161.4	2.231e-07
161.5	2.231e-07
161.6	2.232e-07
161.7	2.233e-07
161.8	2.234e-07
161.9	2.235e-07
162	2.236e-07
162.1	2.236e-07
162.2	2.237e-07
162.3	2.237e-07
162.4	2.237e-07
162.5	2.237e-07
162.6	2.237e-07
162.7	2.237e-07
162.8	2.237e-07
162.9	2.236e-07
163	2.236e-07
163.1	2.236e-07
163.2	2.236e-07
163.3	2.236e-07
163.4	2.236e-07
163.5	2.235e-07
163.6	2.235e-07
163.7	2.236e-07
163.8	2.235e-07
163.9	2.236e-07
164	2.236e-07
164.1	2.237e-07
164.2	2.237e-07
164.3	2.238e-07
164.4	2.239e-07
164.5	2.239e-07
164.6	2.24e-07
164.7	2.24e-07
164.8	2.241e-07
164.9	2.241e-07
165	2.242e-07
165.1	2.243e-07
165.2	2.244e-07
165.3	2.244e-07
165.4	2.245e-07
165.5	2.245e-07
165.6	2.245e-07
165.7	2.245e-07
165.8	2.245e-07
165.9	2.246e-07
166	2.246e-07
166.1	2.245e-07
166.2	2.245e-07
166.3	2.245e-07
166.4	2.244e-07
166.5	2.244e-07
166.6	2.243e-07
166.7	2.242e-07
166.8	2.241e-07
166.9	2.24e-07
167	2.239e-07
167.1	2.237e-07
167.2	2.236e-07
167.3	2.235e-07
167.4	2.234e-07
167.5	2.233e-07
167.6	2.233e-07
167.7	2.233e-07
167.8	2.232e-07
167.9	2.232e-07
168	2.232e-07
168.1	2.231e-07
168.2	2.231e-07
168.3	2.231e-07
168.4	2.23e-07
168.5	2.23e-07
168.6	2.23e-07
168.7	2.229e-07
168.8	2.229e-07
168.9	2.229e-07
169	2.228e-07
169.1	2.227e-07
169.2	2.227e-07
169.3	2.226e-07
169.4	2.226e-07
169.5	2.225e-07
169.6	2.225e-07
169.7	2.225e-07
169.8	2.225e-07
169.9	2.226e-07
170	2.226e-07
170.1	2.227e-07
170.2	2.227e-07
170.3	2.228e-07
170.4	2.228e-07
170.5	2.228e-07
170.6	2.228e-07
170.7	2.227e-07
170.8	2.227e-07
170.9	2.227e-07
171	2.226e-07
171.1	2.226e-07
171.2	2.225e-07
171.3	2.224e-07
171.4	2.223e-07
171.5	2.222e-07
171.6	2.22e-07
171.7	2.219e-07
171.8	2.218e-07
171.9	2.216e-07
172	2.215e-07
172.1	2.214e-07
172.2	2.214e-07
172.3	2.213e-07
172.4	2.213e-07
172.5	2.213e-07
172.6	2.212e-07
172.7	2.212e-07
172.8	2.211e-07
172.9	2.211e-07
173	2.21e-07
173.1	2.21e-07
173.2	2.21e-07
173.3	2.209e-07
173.4	2.209e-07
173.5	2.209e-07
173.6	2.209e-07
173.7	2.209e-07
173.8	2.208e-07
173.9	2.207e-07
174	2.206e-07
174.1	2.205e-07
174.2	2.203e-07
174.3	2.201e-07
174.4	2.2e-07
174.5	2.199e-07
174.6	2.198e-07
174.7	2.197e-07
174.8	2.197e-07
174.9	2.196e-07
175	2.196e-07
175.1	2.195e-07
175.2	2.195e-07
175.3	2.194e-07
175.4	2.194e-07
175.5	2.193e-07
175.6	2.193e-07
175.7	2.193e-07
175.8	2.192e-07
175.9	2.192e-07
176	2.191e-07
176.1	2.19e-07
176.2	2.189e-07
176.3	2.188e-07
176.4	2.186e-07
176.5	2.185e-07
176.6	2.183e-07
176.7	2.181e-07
176.8	2.179e-07
176.9	2.177e-07
177	2.175e-07
177.1	2.174e-07
177.2	2.173e-07
177.3	2.171e-07
177.4	2.17e-07
177.5	2.169e-07
177.6	2.167e-07
177.7	2.167e-07
177.8	2.166e-07
177.9	2.165e-07
178	2.165e-07
178.1	2.165e-07
178.2	2.164e-07
178.3	2.163e-07
178.4	2.163e-07
178.5	2.162e-07
178.6	2.161e-07
178.7	2.161e-07
178.8	2.16e-07
178.9	2.159e-07
179	2.159e-07
179.1	2.158e-07
179.2	2.157e-07
179.3	2.157e-07
179.4	2.157e-07
179.5	2.157e-07
179.6	2.156e-07
179.7	2.157e-07
179.8	2.157e-07
179.9	2.157e-07
180	2.157e-07
180.1	2.157e-07
180.2	2.157e-07
180.3	2.158e-07
180.4	2.158e-07
180.5	2.157e-07
180.6	2.156e-07
180.7	2.156e-07
180.8	2.155e-07
180.9	2.153e-07
181	2.151e-07
181.1	2.15e-07
181.2	2.148e-07
181.3	2.147e-07
181.4	2.146e-07
181.5	2.145e-07
181.6	2.145e-07
181.7	2.145e-07
181.8	2.145e-07
181.9	2.145e-07
182	2.145e-07
182.1	2.145e-07
182.2	2.145e-07
182.3	2.146e-07
182.4	2.146e-07
182.5	2.146e-07
182.6	2.146e-07
182.7	2.146e-07
182.8	2.146e-07
182.9	2.145e-07
183	2.145e-07
183.1	2.144e-07
183.2	2.143e-07
183.3	2.142e-07
183.4	2.14e-07
183.5	2.139e-07
183.6	2.138e-07
183.7	2.138e-07
183.8	2.137e-07
183.9	2.137e-07
184	2.137e-07
184.1	2.138e-07
184.2	2.138e-07
184.3	2.139e-07
184.4	2.14e-07
184.5	2.14e-07
184.6	2.141e-07
184.7	2.141e-07
184.8	2.142e-07
184.9	2.142e-07
185	2.143e-07
185.1	2.143e-07
185.2	2.143e-07
185.3	2.144e-07
185.4	2.144e-07
185.5	2.144e-07
185.6	2.144e-07
185.7	2.144e-07
185.8	2.144e-07
185.9	2.144e-07
186	2.144e-07
186.1	2.145e-07
186.2	2.145e-07
186.3	2.146e-07
186.4	2.146e-07
186.5	2.147e-07
186.6	2.148e-07
186.7	2.149e-07
186.8	2.15e-07
186.9	2.15e-07
187	2.151e-07
187.1	2.151e-07
187.2	2.152e-07
187.3	2.153e-07
187.4	2.153e-07
187.5	2.154e-07
187.6	2.155e-07
187.7	2.155e-07
187.8	2.156e-07
187.9	2.156e-07
188	2.156e-07
188.1	2.156e-07
188.2	2.157e-07
188.3	2.157e-07
188.4	2.158e-07
188.5	2.158e-07
188.6	2.16e-07
188.7	2.16e-07
188.8	2.161e-07
188.9	2.162e-07
189	2.163e-07
189.1	2.164e-07
189.2	2.164e-07
189.3	2.165e-07
189.4	2.165e-07
189.5	2.166e-07
189.6	2.166e-07
189.7	2.166e-07
189.8	2.166e-07
189.9	2.167e-07
190	2.167e-07
190.1	2.167e-07
190.2	2.167e-07
190.3	2.167e-07
190.4	2.167e-07
190.5	2.167e-07
190.6	2.168e-07
190.7	2.168e-07
190.8	2.168e-07
190.9	2.169e-07
191	2.169e-07
191.1	2.169e-07
191.2	2.17e-07
191.3	2.17e-07
191.4	2.169e-07
191.5	2.169e-07
191.6	2.169e-07
191.7	2.169e-07
191.8	2.169e-07
191.9	2.169e-07
192	2.169e-07
192.1	2.169e-07
192.2	2.169e-07
192.3	2.17e-07
192.4	2.17e-07
192.5	2.171e-07
192.6	2.172e-07
192.7	2.173e-07
192.8	2.175e-07
192.9	2.177e-07
193	2.18e-07
193.1	2.182e-07
193.2	2.184e-07
193.3	2.186e-07
193.4	2.187e-07
193.5	2.189e-07
193.6	2.19e-07
193.7	2.191e-07
193.8	2.191e-07
193.9	2.192e-07
194	2.192e-07
194.1	2.192e-07
194.2	2.192e-07
194.3	2.191e-07
194.4	2.191e-07
194.5	2.191e-07
194.6	2.19e-07
194.7	2.188e-07
194.8	2.187e-07
194.9	2.186e-07
195	2.185e-07
195.1	2.185e-07
195.2	2.185e-07
195.3	2.184e-07
195.4	2.185e-07
195.5	2.185e-07
195.6	2.186e-07
195.7	2.186e-07
195.8	2.187e-07
195.9	2.188e-07
196	2.189e-07
196.1	2.19e-07
196.2	2.19e-07
196.3	2.191e-07
196.4	2.191e-07
196.5	2.192e-07
196.6	2.192e-07
196.7	2.191e-07
196.8	2.191e-07
196.9	2.191e-07
197	2.19e-07
197.1	2.19e-07
197.2	2.189e-07
197.3	2.189e-07
197.4	2.189e-07
197.5	2.189e-07
197.6	2.189e-07
197.7	2.19e-07
197.8	2.191e-07
197.9	2.192e-07
198	2.192e-07
198.1	2.194e-07
198.2	2.195e-07
198.3	2.196e-07
198.4	2.198e-07
198.5	2.199e-07
198.6	2.2e-07
198.7	2.201e-07
198.8	2.202e-07
198.9	2.203e-07
199	2.203e-07
199.1	2.204e-07
199.2	2.203e-07
199.3	2.203e-07
199.4	2.203e-07
199.5	2.203e-07
199.6	2.202e-07
199.7	2.202e-07
199.8	2.203e-07
199.9	2.203e-07
[truncated: 7,962 more rows]
