# Supplementary material for: Single-atom Ni-N4 provides a robust cellular NO sensor
Source: Nat Commun. 2020 Jun 24;11:3188. doi: 10.1038/s41467-020-17018-6 (PMC7314822; doi:10.1038/s41467-020-17018-6)
Supplement: Supplementary file 4 — Source Data [file 41467_2020_17018_MOESM4_ESM.zip › Source Data-NCOMMS-20-00390/Supplementary Figure 11.xlsx]

## Sheet: Supplementary Figure 11a
Parameter X1	Parameter Y1
20	0.89
50	0.9356
80	0.9672
100	0.9833

## Sheet: Supplementary Figure 11b
Parameter X1	Parameter Y1
100	0.9963
200	0.9934
300	0.9994
400	1.0001
500	0.9968
600	1.0015
700	1.0034
800	0.9975
900	0.9955
1000	0.9984
