# Supplementary material for: Single-atom Ni-N4 provides a robust cellular NO sensor
Source: Nat Commun. 2020 Jun 24;11:3188. doi: 10.1038/s41467-020-17018-6 (PMC7314822; doi:10.1038/s41467-020-17018-6)
Supplement: Supplementary file 4 — Source Data [file 41467_2020_17018_MOESM4_ESM.zip › Source Data-NCOMMS-20-00390/Supplementary Figure 12.xlsx]

## Sheet: Sheet1
Parameter X1	Parameter Y1	Parameter Y2	Parameter Y3	Parameter Y4	Average	SD
20	82.7834	87.6167	105.759	91.0907	91.8125	9.90218
40	76.901	87.669	99.2155	100.649	91.1086	11.112
60	86.7073	95.5187	111.699	102.31	99.0587	10.5742
80	62.1664	76.4882	96.1204	82.822	79.3992	14.1038
