# Supplementary material for: Single-atom Ni-N4 provides a robust cellular NO sensor
Source: Nat Commun. 2020 Jun 24;11:3188. doi: 10.1038/s41467-020-17018-6 (PMC7314822; doi:10.1038/s41467-020-17018-6)
Supplement: Supplementary file 4 — Source Data [file 41467_2020_17018_MOESM4_ESM.zip › Source Data-NCOMMS-20-00390/Supplementary Figure 2.xlsx]

## Sheet: Sheet1
Parameter X1	Parameter Y1	Parameter Y2		Parameter X2	Parameter Y3
10	2568	2696		44.507	2.034
10.0204	2518	2577		51.846	1.762
10.0409	2525	2613		76.37	1.246
10.0613	2465	2645
10.0817	2526	2712
10.1022	2566	2683
10.1226	2553	2681
10.143	2505	2657
10.1634	2550	2645
10.1839	2530	2729
10.2043	2451	2655
10.2248	2493	2649
10.2452	2521	2633
10.2656	2515	2728
10.286	2518	2667
10.3065	2451	2677
10.3269	2505	2653
10.3473	2482	2644
10.3678	2546	2734
10.3882	2475	2711
10.4086	2492	2700
10.4291	2508	2698
10.4495	2461	2596
10.4699	2543	2682
10.4904	2550	2680
10.5108	2473	2673
10.5312	2545	2678
10.5517	2515	2639
10.5721	2511	2571
10.5925	2463	2578
10.613	2503	2620
10.6334	2439	2660
10.6538	2559	2674
10.6743	2419	2657
10.6947	2549	2605
10.7151	2429	2554
10.7356	2454	2471
10.756	2484	2598
10.7764	2456	2577
10.7969	2394	2569
10.8173	2467	2612
10.8377	2437	2651
10.8582	2397	2648
10.8786	2470	2504
10.899	2388	2580
10.9194	2428	2509
10.9399	2388	2608
10.9603	2449	2590
10.9808	2436	2637
11.0012	2397	2601
11.0216	2399	2577
11.042	2467	2621
11.0625	2375	2477
11.0829	2357	2602
11.1033	2437	2522
11.1238	2330	2537
11.1442	2509	2538
11.1646	2400	2557
11.1851	2358	2561
11.2055	2375	2408
11.2259	2410	2540
11.2464	2422	2607
11.2668	2433	2567
11.2872	2459	2525
11.3077	2438	2568
11.3281	2453	2548
11.3485	2409	2561
11.369	2404	2561
11.3894	2407	2460
11.4098	2410	2543
11.4303	2280	2453
11.4507	2350	2538
11.4711	2416	2478
11.4916	2313	2540
11.512	2310	2554
11.5324	2369	2510
11.5528	2373	2467
11.5733	2270	2622
11.5937	2315	2509
11.6142	2297	2449
11.6346	2314	2519
11.655	2382	2463
11.6754	2293	2379
11.6959	2318	2507
11.7163	2354	2444
11.7367	2336	2446
11.7572	2298	2378
11.7776	2275	2467
11.798	2335	2469
11.8185	2336	2529
11.8389	2323	2461
11.8593	2283	2498
11.8798	2313	2569
11.9002	2367	2449
11.9206	2228	2526
11.9411	2265	2391
11.9615	2256	2449
11.9819	2246	2445
12.0024	2323	2449
12.0228	2282	2507
12.0432	2278	2378
12.0637	2245	2417
12.0841	2319	2348
12.1045	2228	2353
12.125	2351	2412
12.1454	2247	2434
12.1658	2237	2339
12.1862	2303	2385
12.2067	2196	2390
12.2271	2261	2421
12.2476	2232	2422
12.268	2232	2446
12.2884	2216	2354
12.3088	2298	2348
12.3293	2203	2382
12.3497	2289	2432
12.3701	2189	2371
12.3906	2216	2404
12.411	2220	2377
12.4314	2170	2448
12.4519	2217	2383
12.4723	2267	2313
12.4927	2246	2349
12.5132	2127	2413
12.5336	2240	2271
12.554	2162	2393
12.5745	2226	2380
12.5949	2160	2330
12.6153	2100	2323
12.6358	2126	2354
12.6562	2115	2443
12.6766	2161	2305
12.6971	2155	2332
12.7175	2140	2341
12.7379	2076	2283
12.7584	2188	2462
12.7788	2151	2317
12.7992	2217	2357
12.8196	2220	2160
12.8401	2201	2295
12.8605	2258	2220
12.881	2100	2256
12.9014	2128	2463
12.9218	2139	2232
12.9422	2126	2319
12.9627	2139	2376
12.9831	2096	2395
13.0035	2044	2258
13.024	2047	2189
13.0444	2128	2233
13.0648	2159	2388
13.0853	2085	2207
13.1057	2117	2261
13.1261	2148	2354
13.1466	2127	2279
13.167	2126	2303
13.1874	2161	2276
13.2079	2112	2191
13.2283	2052	2262
13.2487	2124	2265
13.2692	2074	2249
13.2896	2126	2234
13.31	2058	2148
13.3305	2101	2164
13.3509	2119	2226
13.3713	2158	2242
13.3918	2005	2251
13.4122	2145	2194
13.4326	1976	2156
13.453	2056	2252
13.4735	2018	2275
13.4939	2019	2156
13.5144	2078	2241
13.5348	2101	2166
13.5552	2055	2277
13.5756	2067	2087
13.5961	2028	2203
13.6165	2054	2175
13.637	1933	2153
13.6574	1974	2148
13.6778	2023	2191
13.6982	2157	2207
13.7187	2004	2182
13.7391	2026	2216
13.7595	1997	2153
13.78	1971	2097
13.8004	1995	2227
13.8208	2022	2247
13.8413	1937	2187
13.8617	2099	2170
13.8821	1976	2135
13.9026	2019	2163
13.923	2026	2175
13.9434	2066	2132
13.9639	1985	2150
13.9843	1966	2185
14.0047	1958	2200
14.0252	2039	2170
14.0456	2007	2203
14.066	2020	2044
14.0865	1883	2045
14.1069	1954	2148
14.1273	1963	2159
14.1478	1997	2092
14.1682	1940	2184
14.1886	1931	2121
14.209	1897	2105
14.2295	1924	2081
14.2499	1957	2112
14.2704	1921	2062
14.2908	1958	2041
14.3112	1990	2128
14.3316	1902	2128
14.3521	1905	2088
14.3725	1853	1984
14.3929	1923	2020
14.4134	1934	2149
14.4338	1828	2035
14.4542	1851	2065
14.4747	1912	1993
14.4951	1902	2004
14.5155	1921	2107
14.536	1895	2082
14.5564	1889	2097
14.5768	1939	2023
14.5973	1917	2060
14.6177	1916	2099
14.6381	1844	2081
14.6586	1850	2045
14.679	1935	2094
14.6994	1852	2072
14.7199	1888	2052
14.7403	1791	2067
14.7607	1845	2056
14.7812	1842	2062
14.8016	1875	2027
14.822	1820	1994
14.8424	1896	2083
14.8629	1843	2012
14.8833	1847	1887
14.9038	1846	1995
14.9242	1799	1976
14.9446	1834	2014
14.965	1764	1998
14.9855	1840	1957
15.0059	1894	2021
15.0263	1786	1995
15.0468	1824	1893
15.0672	1757	1984
15.0876	1765	1979
15.1081	1915	1899
15.1285	1790	2047
15.1489	1816	1994
15.1694	1835	2017
15.1898	1747	2007
15.2102	1813	1948
15.2307	1802	1950
15.2511	1819	1930
15.2715	1768	1952
15.292	1859	1908
15.3124	1753	1904
15.3328	1784	2054
15.3533	1713	1945
15.3737	1815	1984
15.3941	1770	1836
15.4146	1799	1942
15.435	1738	1864
15.4554	1766	1929
15.4758	1839	1947
15.4963	1735	1909
15.5167	1720	1920
15.5372	1689	2003
15.5576	1655	1946
15.578	1753	1850
15.5984	1755	1916
15.6189	1746	1960
15.6393	1713	1938
15.6597	1822	1917
15.6802	1726	1847
15.7006	1699	1847
15.721	1730	1887
15.7415	1715	1886
15.7619	1706	1839
15.7823	1629	1925
15.8028	1677	1909
15.8232	1700	1873
15.8436	1743	1970
15.8641	1751	1859
15.8845	1665	1913
15.9049	1689	1883
15.9254	1741	1844
15.9458	1719	1809
15.9662	1667	1952
15.9867	1710	1883
16.0071	1679	1879
16.0275	1608	1866
16.048	1762	1898
16.0684	1710	1805
16.0888	1615	1853
16.1092	1656	1790
16.1297	1775	1904
16.1501	1676	1832
16.1705	1741	1870
16.191	1662	1838
16.2114	1605	1798
16.2319	1628	1850
16.2523	1716	1803
16.2727	1614	1833
16.2931	1650	1860
16.3136	1636	1823
16.334	1723	1836
16.3544	1620	1813
16.3749	1582	1814
16.3953	1658	1799
16.4157	1658	1777
16.4362	1627	1787
16.4566	1663	1774
16.477	1629	1803
16.4975	1620	1820
16.5179	1578	1822
16.5383	1695	1759
16.5588	1591	1685
16.5792	1584	1730
16.5996	1557	1805
16.6201	1609	1725
16.6405	1577	1734
16.6609	1626	1865
16.6814	1617	1784
16.7018	1585	1817
16.7222	1517	1770
16.7427	1634	1750
16.7631	1583	1713
16.7835	1575	1755
16.804	1547	1781
16.8244	1576	1759
16.8448	1575	1786
16.8652	1594	1698
16.8857	1591	1715
16.9061	1613	1847
16.9265	1504	1690
16.947	1513	1706
16.9674	1577	1762
16.9878	1606	1710
17.0083	1557	1720
17.0287	1533	1727
17.0491	1590	1727
17.0696	1509	1749
17.09	1511	1694
17.1104	1540	1744
17.1309	1583	1631
17.1513	1494	1721
17.1717	1582	1736
17.1922	1533	1628
17.2126	1444	1730
17.233	1536	1735
17.2535	1552	1639
17.2739	1498	1691
17.2943	1493	1755
17.3148	1497	1632
17.3352	1487	1729
17.3556	1466	1605
17.3761	1492	1690
17.3965	1441	1689
17.4169	1479	1674
17.4373	1470	1682
17.4578	1524	1627
17.4782	1514	1638
17.4987	1441	1717
17.5191	1478	1683
17.5395	1497	1605
17.56	1412	1626
17.5804	1574	1675
17.6008	1475	1636
17.6212	1411	1601
17.6417	1472	1637
17.6621	1438	1599
17.6825	1445	1659
17.703	1460	1732
17.7234	1567	1686
17.7438	1448	1711
17.7643	1436	1604
17.7847	1480	1592
17.8051	1391	1633
17.8256	1470	1584
17.846	1396	1632
17.8664	1430	1648
17.8869	1409	1615
17.9073	1482	1642
17.9277	1410	1600
17.9482	1459	1632
17.9686	1401	1625
17.989	1377	1589
18.0095	1357	1574
18.0299	1388	1679
18.0503	1384	1613
18.0708	1430	1624
18.0912	1433	1574
18.1116	1365	1572
18.132	1373	1619
18.1525	1406	1476
18.1729	1338	1478
18.1933	1412	1640
18.2138	1343	1571
18.2342	1366	1607
18.2547	1454	1564
18.2751	1430	1571
18.2955	1363	1641
18.3159	1408	1587
18.3364	1436	1548
18.3568	1369	1572
18.3772	1359	1533
18.3977	1385	1554
18.4181	1318	1621
18.4385	1293	1603
18.459	1366	1557
18.4794	1419	1557
18.4998	1404	1591
18.5203	1346	1528
18.5407	1333	1576
18.5611	1457	1574
18.5816	1412	1504
18.602	1372	1639
18.6224	1352	1523
18.6429	1395	1505
18.6633	1308	1530
18.6837	1311	1541
18.7042	1379	1568
18.7246	1264	1576
18.745	1260	1515
18.7655	1290	1524
18.7859	1271	1537
18.8063	1326	1550
18.8268	1330	1514
18.8472	1300	1508
18.8676	1340	1540
18.888	1267	1519
18.9085	1357	1582
18.9289	1274	1593
18.9493	1270	1531
18.9698	1324	1609
18.9902	1271	1496
19.0106	1260	1556
19.0311	1296	1499
19.0515	1288	1554
19.0719	1249	1514
19.0924	1304	1575
19.1128	1242	1458
19.1332	1327	1481
19.1537	1328	1453
19.1741	1296	1635
19.1945	1334	1483
19.215	1349	1455
19.2354	1302	1451
19.2558	1271	1523
19.2763	1260	1540
19.2967	1323	1478
19.3171	1330	1480
19.3376	1264	1479
19.358	1276	1470
19.3784	1241	1444
19.3988	1306	1497
19.4193	1278	1471
19.4397	1233	1551
19.4601	1251	1450
19.4806	1272	1507
19.501	1269	1477
19.5215	1264	1516
19.5419	1241	1469
19.5623	1346	1471
19.5827	1258	1512
19.6032	1236	1503
19.6236	1278	1469
19.644	1284	1490
19.6645	1322	1445
19.6849	1226	1463
19.7053	1229	1501
19.7258	1289	1482
19.7462	1289	1477
19.7666	1273	1487
19.7871	1259	1425
19.8075	1268	1481
19.8279	1196	1483
19.8484	1264	1525
19.8688	1263	1424
19.8892	1326	1501
19.9097	1253	1461
19.9301	1227	1420
19.9505	1262	1477
19.971	1236	1440
19.9914	1229	1452
20.0118	1259	1369
20.0323	1207	1400
20.0527	1226	1492
20.0731	1237	1400
20.0936	1234	1477
20.114	1185	1445
20.1344	1250	1427
20.1548	1230	1425
20.1753	1221	1475
20.1957	1239	1492
20.2161	1253	1396
20.2366	1240	1364
20.257	1208	1398
20.2774	1252	1434
20.2979	1270	1423
20.3183	1230	1442
20.3387	1174	1430
20.3592	1218	1515
20.3796	1203	1440
20.4	1224	1379
20.4205	1289	1444
20.4409	1191	1445
20.4613	1229	1460
20.4818	1198	1340
20.5022	1206	1420
20.5226	1282	1455
20.5431	1205	1403
20.5635	1153	1435
20.5839	1151	1369
20.6044	1256	1479
20.6248	1253	1395
20.6452	1170	1422
20.6657	1225	1368
20.6861	1144	1395
20.7065	1157	1427
20.7269	1147	1450
20.7474	1190	1398
20.7678	1180	1453
20.7883	1215	1458
20.8087	1144	1343
20.8291	1191	1461
20.8496	1126	1379
20.87	1121	1513
20.8904	1152	1424
20.9108	1184	1408
20.9313	1147	1376
20.9517	1271	1443
20.9721	1158	1401
20.9926	1185	1383
21.013	1177	1408
21.0334	1128	1388
21.0539	1143	1412
21.0743	1194	1393
21.0947	1140	1345
21.1152	1131	1359
21.1356	1126	1367
21.156	1192	1502
21.1765	1146	1388
21.1969	1166	1344
21.2173	1086	1416
21.2378	1171	1442
21.2582	1182	1325
21.2786	1122	1461
21.2991	1125	1419
21.3195	1166	1360
21.3399	1162	1320
21.3604	1151	1350
21.3808	1139	1417
21.4012	1188	1372
21.4216	1138	1452
21.4421	1166	1335
21.4625	1096	1331
21.4829	1142	1401
21.5034	1107	1372
21.5238	1154	1358
21.5443	1102	1396
21.5647	1126	1401
21.5851	1179	1366
21.6055	1110	1408
21.626	1142	1348
21.6464	1129	1378
21.6668	1131	1371
21.6873	1054	1343
21.7077	1111	1321
21.7281	1122	1308
21.7486	1117	1410
21.769	1075	1377
21.7894	1133	1351
21.8099	1161	1330
21.8303	1107	1392
21.8507	1117	1375
21.8712	1140	1355
21.8916	1032	1395
21.912	1128	1337
21.9325	1149	1320
21.9529	1152	1337
21.9733	1154	1360
21.9938	1134	1305
22.0142	1096	1316
22.0346	1121	1290
22.0551	1085	1310
22.0755	1091	1313
22.0959	1137	1400
22.1164	1134	1343
22.1368	1094	1311
22.1572	1117	1275
22.1776	1070	1342
22.1981	1091	1345
22.2185	1124	1372
22.2389	1094	1306
22.2594	1062	1306
22.2798	1098	1371
22.3002	1108	1323
22.3207	1084	1305
22.3411	1085	1334
22.3615	1105	1315
22.382	1055	1330
22.4024	1139	1285
22.4228	1032	1341
22.4433	1034	1344
22.4637	1079	1281
22.4841	1046	1368
22.5046	1073	1342
22.525	1075	1308
22.5454	1096	1299
22.5659	1116	1280
22.5863	1061	1270
22.6067	1056	1304
22.6272	1026	1245
22.6476	1078	1293
22.668	1052	1315
22.6884	1102	1389
22.7089	1058	1297
22.7293	1022	1355
22.7497	1079	1250
22.7702	1055	1269
22.7906	1014	1301
22.8111	1015	1324
22.8315	1048	1311
22.8519	1069	1292
22.8723	1039	1242
22.8928	1054	1292
22.9132	1095	1318
22.9336	1041	1281
22.9541	1060	1266
22.9745	1052	1258
22.9949	1056	1322
23.0154	1048	1240
23.0358	1016	1254
23.0562	1067	1288
23.0767	1013	1213
23.0971	1007	1267
23.1175	1088	1220
23.138	981	1266
23.1584	1050	1326
23.1788	1031	1216
23.1993	1035	1266
23.2197	993	1221
23.2401	964	1242
23.2606	1031	1261
23.281	1017	1267
23.3014	1046	1249
23.3219	1058	1185
23.3423	1019	1235
23.3627	1051	1247
23.3832	979	1225
23.4036	935	1230
23.424	990	1220
23.4444	1024	1210
23.4649	1021	1178
23.4853	1045	1219
23.5057	963	1240
23.5262	1000	1241
23.5466	1027	1231
23.567	973	1232
23.5875	1000	1188
23.6079	1020	1189
23.6283	1038	1202
23.6488	994	1212
23.6692	1004	1188
23.6896	1008	1204
23.7101	964	1118
23.7305	940	1231
23.7509	966	1208
23.7714	1003	1179
23.7918	929	1207
23.8122	976	1166
23.8327	962	1193
23.8531	1016	1131
23.8735	969	1230
23.894	1006	1198
23.9144	1019	1285
23.9348	976	1186
23.9553	965	1208
23.9757	1029	1219
23.9961	967	1249
24.0165	990	1178
24.037	966	1214
24.0574	991	1219
24.0779	931	1157
24.0983	994	1112
24.1187	993	1144
24.1392	997	1174
24.1596	933	1206
24.18	966	1194
24.2004	914	1147
24.2209	942	1164
24.2413	955	1175
24.2617	962	1121
24.2822	952	1202
24.3026	983	1139
24.323	988	1215
24.3435	949	1124
24.3639	910	1203
24.3843	923	1142
24.4048	929	1205
24.4252	943	1121
24.4456	945	1163
24.4661	912	1110
24.4865	925	1136
24.5069	941	1090
24.5274	871	1155
24.5478	915	1146
24.5682	933	1157
24.5887	912	1069
24.6091	882	1128
24.6295	949	1068
24.65	949	1186
24.6704	916	1097
24.6908	938	1119
24.7112	881	1161
24.7317	932	1107
24.7521	952	1105
24.7725	941	1071
24.793	901	1102
24.8134	877	1147
24.8339	924	1116
24.8543	882	1073
24.8747	925	1092
24.8951	861	1090
24.9156	895	1131
24.936	891	1043
24.9564	930	1069
24.9769	925	1045
24.9973	920	1048
25.0177	887	1117
25.0382	906	1077
25.0586	860	1019
25.079	839	1126
25.0995	892	1119
25.1199	926	1024
25.1403	836	1034
25.1608	930	1071
25.1812	917	1041
25.2016	858	1091
25.2221	891	1087
25.2425	851	1029
25.2629	829	973
25.2834	891	1059
25.3038	904	1047
25.3242	808	1054
25.3447	830	1078
25.3651	835	1080
25.3855	840	1044
25.406	850	1047
25.4264	834	1042
25.4468	867	977
25.4672	867	1014
25.4877	874	1027
25.5081	830	1064
25.5285	847	1029
25.549	826	1060
25.5694	859	988
25.5898	873	1048
25.6103	801	1007
25.6307	822	996
25.6511	872	963
25.6716	845	1031
25.692	830	1033
25.7124	816	1026
25.7329	812	985
25.7533	828	1033
25.7737	812	1025
25.7942	796	1052
25.8146	832	1060
25.835	822	1000
25.8555	794	1022
25.8759	825	1023
25.8963	820	1017
25.9168	781	1014
25.9372	817	1012
25.9576	800	989
25.9781	840	1008
25.9985	770	967
26.0189	815	975
26.0393	813	961
26.0598	844	978
26.0802	829	958
26.1007	807	932
26.1211	795	978
26.1415	817	972
26.1619	814	1001
26.1824	749	974
26.2028	780	953
26.2232	838	938
26.2437	764	886
26.2641	768	908
26.2845	740	946
26.305	775	985
26.3254	883	934
26.3458	829	908
26.3663	780	1001
26.3867	811	917
26.4071	814	874
26.4276	764	973
26.448	794	949
26.4684	768	957
26.4889	751	995
26.5093	838	989
26.5297	786	889
26.5502	775	945
26.5706	809	896
26.591	759	871
26.6115	804	900
26.6319	701	902
26.6523	752	939
26.6728	790	893
26.6932	763	918
26.7136	755	866
26.734	741	928
26.7545	653	926
26.7749	738	864
26.7953	742	822
26.8158	737	932
26.8362	813	911
26.8566	747	866
26.8771	754	913
26.8975	782	933
26.9179	718	901
26.9384	756	883
26.9588	700	859
26.9792	724	892
26.9997	727	841
27.0201	740	871
27.0405	780	828
27.061	740	865
27.0814	690	821
27.1018	706	879
27.1223	724	856
27.1427	740	880
27.1631	744	837
27.1836	730	836
27.204	749	884
27.2244	725	827
27.2449	716	808
27.2653	731	886
27.2857	754	826
27.3061	726	810
27.3266	685	811
27.347	745	885
27.3675	754	800
27.3879	712	858
27.4083	701	855
27.4288	726	795
27.4492	693	815
27.4696	709	799
27.49	719	842
27.5105	714	862
27.5309	708	811
27.5513	706	862
27.5718	733	822
27.5922	732	838
27.6126	687	828
27.6331	697	812
27.6535	671	807
27.6739	716	806
27.6944	699	781
27.7148	709	789
27.7352	661	868
27.7557	647	835
27.7761	692	806
27.7965	678	784
27.817	697	796
27.8374	677	763
27.8578	711	814
27.8783	650	801
27.8987	687	822
27.9191	699	807
27.9396	588	727
27.96	681	768
27.9804	668	790
28.0008	640	835
28.0213	671	770
28.0417	653	785
28.0621	680	755
28.0826	680	716
28.103	658	797
28.1234	661	776
28.1439	690	754
28.1643	632	767
28.1847	625	790
28.2052	652	726
28.2256	648	729
28.246	708	730
28.2665	657	767
28.2869	638	732
28.3073	615	815
28.3278	622	720
28.3482	643	774
28.3686	623	731
28.3891	647	809
28.4095	602	799
28.4299	650	733
28.4504	636	738
28.4708	613	717
28.4912	662	709
28.5117	631	699
28.5321	720	711
28.5525	567	695
28.573	623	731
28.5934	600	686
28.6138	638	724
28.6343	642	753
28.6547	659	716
28.6751	584	726
28.6956	581	676
28.716	629	734
28.7364	634	703
28.7569	612	714
28.7773	616	764
28.7977	609	766
28.8181	601	677
28.8386	588	737
28.859	630	760
28.8794	589	755
28.8999	584	698
28.9203	620	704
28.9407	595	682
28.9612	611	746
28.9816	601	721
29.002	614	689
29.0225	619	721
29.0429	638	679
29.0633	568	749
29.0838	598	691
29.1042	557	638
29.1246	564	716
29.1451	609	623
29.1655	600	675
29.1859	586	675
29.2064	616	676
29.2268	609	639
29.2472	570	723
29.2677	607	628
29.2881	620	708
29.3085	618	702
29.3289	565	684
29.3494	644	680
29.3698	627	715
29.3903	568	650
29.4107	582	711
29.4311	552	633
29.4516	538	653
29.472	597	703
29.4924	589	699
29.5128	624	707
29.5333	603	708
29.5537	598	607
29.5741	585	681
29.5946	567	623
29.615	591	689
29.6354	597	609
29.6559	555	645
29.6763	544	677
29.6967	608	635
29.7172	604	655
29.7376	533	605
29.758	553	621
29.7785	577	591
29.7989	557	637
29.8193	570	618
29.8398	562	684
29.8602	585	677
29.8806	559	657
29.9011	594	667
29.9215	558	642
29.9419	591	613
29.9624	566	659
29.9828	558	648
30.0032	573	648
30.0236	577	634
30.0441	542	658
30.0645	585	631
30.0849	518	623
30.1054	512	606
30.1258	585	620
30.1462	502	643
30.1667	547	632
30.1871	552	597
30.2075	573	611
30.228	543	608
30.2484	531	582
30.2688	564	591
30.2893	523	657
30.3097	538	610
30.3301	526	651
30.3506	538	672
30.371	546	600
30.3914	540	607
30.4119	524	590
30.4323	529	629
30.4527	530	601
30.4732	582	610
30.4936	527	595
30.514	537	566
30.5345	510	584
30.5549	554	592
30.5753	539	638
30.5957	503	620
30.6162	540	642
30.6366	503	591
30.6571	499	604
30.6775	524	593
30.6979	526	602
30.7184	512	589
30.7388	496	601
30.7592	512	600
30.7797	558	578
30.8001	551	579
30.8205	513	587
30.8409	505	599
30.8614	471	588
30.8818	515	535
30.9022	505	571
30.9227	521	606
30.9431	499	576
30.9635	491	586
30.984	475	585
31.0044	525	550
31.0248	530	549
31.0453	498	581
31.0657	497	574
31.0861	536	569
31.1066	530	596
31.127	481	576
31.1474	454	563
31.1679	545	563
31.1883	523	553
31.2087	494	578
31.2292	478	530
31.2496	492	558
31.27	535	562
31.2904	505	537
31.3109	489	599
31.3313	478	558
31.3517	464	565
31.3722	525	601
31.3926	490	544
31.413	468	521
31.4335	488	518
31.4539	465	557
31.4743	464	509
31.4948	487	548
31.5152	502	550
31.5356	497	531
31.5561	526	515
31.5765	471	559
31.5969	480	535
31.6174	431	530
31.6378	497	538
31.6582	468	584
31.6787	482	581
31.6991	456	544
31.7195	471	491
31.74	467	503
31.7604	457	555
31.7808	482	516
31.8013	418	510
31.8217	469	493
31.8421	483	518
31.8626	474	531
31.883	452	565
31.9034	460	561
31.9239	429	552
31.9443	493	535
31.9647	449	478
31.9852	491	543
32.0056	481	542
32.026	481	494
32.0465	466	549
32.0669	433	499
32.0873	469	518
32.1078	478	491
32.1282	471	498
32.1486	465	536
32.169	513	499
32.1895	494	544
32.2099	478	553
32.2303	437	540
32.2508	421	497
32.2712	416	516
32.2916	413	513
32.3121	427	495
32.3325	440	500
32.3529	440	485
32.3734	474	494
32.3938	443	480
32.4142	452	464
32.4347	450	525
32.4551	445	509
32.4755	432	501
32.496	412	497
32.5164	431	512
32.5368	420	523
32.5573	417	528
32.5777	465	481
32.5981	456	517
32.6185	442	532
32.639	473	487
32.6594	437	479
32.6799	425	493
32.7003	393	487
32.7207	430	529
32.7411	407	471
32.7616	457	502
32.782	441	473
32.8024	421	497
32.8229	403	512
32.8433	420	494
32.8637	413	489
32.8842	422	498
32.9046	411	478
32.925	436	508
32.9455	451	461
32.9659	465	465
32.9863	448	495
33.0068	437	456
33.0272	451	484
33.0476	462	446
33.0681	410	497
33.0885	452	442
33.1089	404	445
33.1294	407	473
33.1498	406	453
33.1702	414	492
33.1907	411	472
33.2111	431	486
33.2315	436	488
33.252	418	476
33.2724	417	460
33.2928	415	411
33.3132	406	468
33.3337	407	456
33.3541	414	458
33.3745	430	462
33.395	390	443
33.4154	426	418
33.4358	411	474
33.4563	403	493
33.4767	394	408
33.4971	418	456
33.5176	407	433
33.538	381	427
33.5584	449	488
33.5789	440	467
33.5993	446	470
33.6197	405	480
33.6402	434	452
33.6606	384	443
33.681	393	475
33.7015	392	404
33.7219	423	462
33.7423	398	457
33.7628	395	456
33.7832	398	467
33.8036	351	446
33.8241	407	473
33.8445	415	454
33.8649	392	412
33.8854	384	469
33.9058	383	448
33.9262	370	430
33.9466	400	467
33.9671	387	419
33.9875	420	423
34.008	385	437
34.0284	376	407
34.0488	397	424
34.0692	400	429
34.0897	397	436
34.1101	371	403
34.1305	409	407
34.151	395	439
34.1714	364	458
34.1918	393	452
34.2123	362	412
34.2327	381	441
34.2531	399	441
34.2736	370	440
34.294	371	412
34.3144	383	452
34.3349	351	414
34.3553	383	400
34.3757	371	414
34.3962	358	462
34.4166	398	403
34.437	386	387
34.4575	351	401
34.4779	368	439
34.4983	364	428
34.5188	373	382
34.5392	365	400
34.5596	351	436
34.58	383	396
34.6005	367	418
34.6209	366	406
34.6414	392	416
34.6618	370	392
34.6822	323	423
34.7026	358	402
34.7231	361	402
34.7435	381	387
34.764	370	406
34.7844	356	402
34.8048	367	438
34.8252	354	413
34.8457	355	437
34.8661	369	438
34.8865	352	388
34.907	392	404
34.9274	352	414
34.9478	377	372
34.9683	360	406
34.9887	343	405
35.0091	340	371
35.0296	371	432
35.05	381	410
35.0704	374	404
35.0909	325	376
35.1113	352	391
35.1317	356	377
35.1522	351	389
35.1726	346	361
35.193	360	382
35.2135	351	410
35.2339	357	393
35.2543	328	373
35.2747	355	388
35.2952	354	390
35.3156	364	424
35.3361	327	405
35.3565	363	395
35.3769	352	378
35.3974	367	390
35.4178	362	385
35.4382	326	382
35.4586	330	368
35.4791	354	378
35.4995	368	368
35.5199	357	384
35.5404	337	396
35.5608	323	366
35.5812	358	364
35.6017	348	374
35.6221	331	380
35.6425	321	360
35.663	316	395
35.6834	319	387
35.7038	334	391
35.7243	344	346
35.7447	334	391
35.7651	309	398
35.7856	345	397
35.806	350	374
35.8264	315	353
35.8469	366	346
35.8673	333	355
35.8877	358	361
35.9081	343	356
35.9286	332	337
35.949	349	353
35.9695	340	393
35.9899	345	366
36.0103	362	379
36.0307	301	383
36.0512	312	385
36.0716	346	356
36.092	316	367
36.1125	336	375
36.1329	318	359
36.1533	332	376
36.1738	321	371
36.1942	318	363
36.2146	294	360
36.2351	327	356
36.2555	331	371
36.2759	315	353
36.2964	351	351
36.3168	316	368
36.3372	311	350
36.3577	322	356
36.3781	312	370
36.3985	309	336
36.419	317	362
36.4394	332	376
36.4598	316	351
36.4803	317	316
36.5007	313	326
36.5211	315	353
36.5416	288	367
36.562	323	338
36.5824	305	330
36.6028	323	365
36.6233	306	349
36.6437	326	351
36.6641	328	346
36.6846	289	352
36.705	334	315
36.7254	310	332
36.7459	308	378
36.7663	289	363
36.7867	318	353
36.8072	316	347
36.8276	288	334
36.848	321	367
36.8685	313	352
36.8889	300	361
36.9093	293	358
36.9298	275	327
36.9502	297	347
36.9706	318	345
36.9911	283	322
37.0115	293	358
37.0319	315	305
37.0524	304	333
37.0728	309	340
37.0932	300	365
37.1137	291	343
37.1341	303	334
37.1545	304	364
37.175	321	324
37.1954	310	314
37.2158	318	324
37.2362	285	343
37.2567	268	321
37.2771	317	329
37.2976	285	329
37.318	334	343
37.3384	297	347
37.3588	306	327
37.3793	283	311
37.3997	270	318
37.4201	292	321
37.4406	315	366
37.461	308	310
37.4814	273	338
37.5019	264	307
37.5223	319	305
37.5427	286	350
37.5632	283	331
37.5836	302	348
37.604	295	316
37.6245	290	311
37.6449	262	336
37.6653	263	338
37.6858	322	281
37.7062	283	324
37.7266	283	324
37.7471	302	311
37.7675	269	339
37.7879	257	298
37.8084	320	318
37.8288	272	304
37.8492	295	329
37.8697	287	322
37.8901	281	342
37.9105	249	312
37.931	299	354
37.9514	285	332
37.9718	270	340
37.9922	275	302
38.0127	283	329
38.0331	281	319
38.0536	285	309
38.074	265	337
38.0944	253	297
38.1148	283	338
38.1353	282	307
38.1557	285	301
38.1761	282	309
38.1966	297	307
38.217	287	330
38.2374	294	323
38.2579	271	372
38.2783	311	310
38.2987	290	285
38.3192	248	322
38.3396	276	307
38.36	269	282
38.3805	292	326
38.4009	272	323
38.4213	283	307
38.4418	293	309
38.4622	256	318
38.4826	296	320
38.5031	262	329
38.5235	266	314
38.5439	247	315
38.5643	282	302
38.5848	284	317
38.6052	270	308
38.6257	272	336
38.6461	271	278
38.6665	265	301
38.687	278	321
38.7074	281	299
38.7278	265	304
38.7482	270	295
38.7687	268	312
38.7891	285	307
38.8095	248	314
38.83	281	307
38.8504	262	318
38.8708	281	335
38.8913	272	321
38.9117	274	306
38.9321	277	295
38.9526	293	298
38.973	247	289
38.9934	260	303
39.0139	263	315
39.0343	257	293
39.0547	258	299
39.0752	254	317
39.0956	262	328
39.116	270	279
39.1365	249	305
39.1569	271	294
39.1773	287	332
39.1977	295	322
39.2182	273	278
39.2386	281	310
39.2591	266	287
39.2795	270	303
39.2999	291	304
39.3203	251	293
39.3408	254	281
39.3612	295	303
39.3816	286	261
39.4021	254	325
39.4225	291	319
39.4429	261	296
39.4634	272	285
39.4838	272	321
39.5042	247	274
39.5247	258	271
39.5451	228	290
39.5655	261	332
39.586	275	281
39.6064	265	319
39.6268	277	306
39.6473	264	294
39.6677	262	297
39.6881	282	313
39.7086	266	275
39.729	255	279
39.7494	276	291
39.7699	250	302
39.7903	274	247
39.8107	255	295
39.8312	262	279
39.8516	274	273
39.872	277	289
39.8924	258	292
39.9129	266	310
39.9333	269	321
39.9537	270	282
39.9742	227	283
39.9946	264	273
40.015	242	284
40.0355	246	325
40.0559	271	287
40.0763	264	307
40.0968	239	312
40.1172	267	318
40.1376	239	272
40.1581	242	298
40.1785	247	310
40.1989	249	306
40.2194	256	278
40.2398	271	278
40.2602	253	312
40.2807	253	281
40.3011	250	258
40.3215	252	299
40.342	243	307
40.3624	281	314
40.3828	243	307
40.4033	286	284
40.4237	242	274
40.4441	257	297
40.4646	291	274
40.485	238	302
40.5054	242	308
40.5258	269	269
40.5463	263	299
40.5667	269	289
40.5872	228	305
40.6076	240	292
40.628	249	321
40.6484	238	306
40.6689	213	285
40.6893	266	284
40.7097	265	265
40.7302	256	264
40.7506	226	290
40.771	235	292
40.7915	258	280
40.8119	257	270
40.8323	236	277
40.8528	265	293
40.8732	235	279
40.8936	264	308
40.9141	252	277
40.9345	274	295
40.9549	282	294
40.9754	272	297
40.9958	230	278
41.0162	241	306
41.0367	236	272
41.0571	257	312
41.0775	259	280
41.098	241	273
41.1184	273	271
41.1388	253	288
41.1593	252	302
41.1797	248	293
41.2001	224	271
41.2206	236	292
41.241	244	281
41.2614	235	268
41.2818	270	277
41.3023	242	280
41.3227	250	306
41.3432	262	264
41.3636	227	308
41.384	224	324
41.4044	228	255
41.4249	248	289
41.4453	243	306
41.4657	240	289
41.4862	213	272
41.5066	256	291
41.527	243	279
41.5475	270	283
41.5679	233	278
41.5883	256	310
41.6088	248	280
41.6292	244	248
41.6496	243	285
41.6701	256	271
41.6905	236	272
41.7109	228	305
41.7314	236	275
41.7518	250	254
41.7722	243	273
41.7927	236	285
41.8131	241	251
41.8335	261	282
41.8539	236	299
41.8744	242	272
41.8948	240	300
41.9153	280	292
41.9357	234	288
41.9561	249	293
41.9766	264	302
41.997	257	283
42.0174	235	270
42.0378	252	265
42.0583	234	276
42.0787	272	324
42.0991	242	273
42.1196	216	282
42.14	236	269
42.1604	235	289
42.1809	273	264
42.2013	236	266
42.2217	236	268
42.2422	233	285
42.2626	236	289
42.283	197	259
42.3035	220	293
42.3239	225	269
42.3443	279	291
42.3648	255	278
42.3852	237	326
42.4056	219	275
42.4261	242	258
42.4465	246	276
42.4669	252	294
42.4873	247	253
42.5078	228	280
42.5282	239	265
42.5487	242	286
42.5691	221	320
42.5895	235	277
42.6099	248	266
42.6304	261	288
42.6508	249	267
42.6712	219	251
42.6917	266	281
42.7121	211	267
42.7325	249	310
42.753	238	291
42.7734	261	258
42.7938	266	285
42.8143	247	282
42.8347	240	272
42.8551	268	270
42.8756	229	278
42.896	253	298
42.9164	238	306
42.9369	238	252
42.9573	222	267
42.9777	259	300
42.9982	220	284
43.0186	243	258
43.039	230	259
43.0595	262	264
43.0799	233	269
43.1003	257	282
43.1208	214	305
43.1412	220	270
43.1616	226	247
43.182	258	269
43.2025	235	262
43.2229	226	316
43.2433	232	254
43.2638	205	273
43.2842	230	281
43.3046	238	270
43.3251	221	311
43.3455	238	300
43.3659	206	307
43.3864	229	316
43.4068	231	275
43.4272	195	322
43.4477	256	309
43.4681	210	240
43.4885	241	274
43.509	257	257
43.5294	223	276
43.5498	229	269
43.5703	239	258
43.5907	235	279
43.6111	215	287
43.6316	219	267
43.652	261	258
43.6724	228	268
43.6929	250	262
43.7133	231	271
43.7337	233	255
43.7542	208	246
43.7746	233	305
43.795	245	239
43.8154	212	270
43.8359	229	303
43.8563	207	277
43.8768	207	234
43.8972	215	283
43.9176	230	265
43.938	217	244
43.9585	211	283
43.9789	246	272
43.9993	219	265
44.0198	226	247
44.0402	213	268
44.0606	240	293
44.0811	238	272
44.1015	226	245
44.1219	213	274
44.1424	195	301
44.1628	204	277
44.1832	239	286
44.2037	209	280
44.2241	213	296
44.2445	219	283
44.265	219	263
44.2854	206	271
44.3058	225	267
44.3263	219	266
44.3467	217	215
44.3671	226	257
44.3876	210	261
44.408	231	268
44.4284	213	313
44.4489	195	251
44.4693	203	269
44.4897	200	286
44.5102	215	242
44.5306	238	242
44.551	197	253
44.5714	220	249
44.5919	193	260
44.6123	223	257
44.6328	209	271
44.6532	190	261
44.6736	202	252
44.694	241	243
44.7145	210	245
44.7349	230	262
44.7553	238	283
44.7758	221	260
44.7962	215	232
44.8166	202	240
44.8371	214	253
44.8575	215	281
44.8779	187	252
44.8984	222	265
44.9188	209	245
44.9392	224	269
44.9597	201	249
44.9801	239	272
45.0005	213	248
45.021	203	254
45.0414	218	254
45.0618	203	271
45.0823	215	271
45.1027	222	247
45.1231	235	235
45.1435	181	267
45.164	211	245
45.1844	209	241
45.2049	219	245
45.2253	203	240
45.2457	201	248
45.2662	195	237
45.2866	215	231
45.307	215	247
45.3274	206	258
45.3479	212	252
45.3683	194	226
45.3887	229	267
45.4092	193	274
45.4296	207	271
45.45	219	226
45.4705	194	239
45.4909	204	204
45.5113	233	235
45.5318	214	260
45.5522	202	223
45.5726	180	252
45.5931	219	246
45.6135	204	252
45.6339	206	240
45.6544	205	252
45.6748	209	270
45.6952	197	231
45.7157	217	240
45.7361	189	226
45.7565	214	253
45.7769	206	261
45.7974	204	256
45.8178	192	242
45.8383	191	248
45.8587	222	221
45.8791	189	245
45.8995	203	245
45.92	196	231
45.9404	203	246
45.9609	202	250
45.9813	201	222
46.0017	232	258
46.0221	189	235
46.0426	208	210
46.063	212	231
46.0834	199	233
46.1039	210	210
46.1243	203	232
46.1447	194	214
46.1652	191	247
46.1856	192	227
46.206	199	214
46.2265	214	216
46.2469	219	242
46.2673	159	256
46.2878	174	236
46.3082	181	208
46.3286	190	238
46.3491	196	251
46.3695	201	276
46.3899	183	217
46.4104	217	243
46.4308	193	237
46.4512	191	269
46.4716	172	216
46.4921	186	205
46.5125	175	216
46.5329	190	229
46.5534	236	228
46.5738	178	224
46.5943	166	239
46.6147	169	244
46.6351	205	213
46.6555	159	222
46.676	194	218
46.6964	157	211
46.7168	194	214
46.7373	190	236
46.7577	189	217
46.7781	185	206
46.7986	178	191
46.819	172	241
46.8394	188	208
46.8599	192	239
46.8803	178	222
46.9007	172	218
46.9212	188	237
46.9416	199	195
46.962	177	203
46.9825	201	216
47.0029	193	225
47.0233	179	243
47.0438	172	250
47.0642	189	201
47.0846	200	211
47.105	169	218
47.1255	186	202
47.1459	186	225
47.1664	163	215
47.1868	200	231
47.2072	188	225
47.2276	193	212
47.2481	185	217
47.2685	182	214
47.2889	194	203
47.3094	179	233
47.3298	179	211
47.3502	197	196
47.3707	180	225
47.3911	171	209
47.4115	174	228
47.432	200	204
47.4524	211	225
47.4728	179	215
47.4933	167	216
47.5137	193	208
47.5341	184	200
47.5546	181	193
47.575	176	230
47.5954	161	224
47.6159	196	224
47.6363	208	232
47.6567	156	234
47.6772	168	226
47.6976	196	199
47.718	185	221
47.7385	176	224
47.7589	173	211
47.7793	175	253
47.7998	200	194
47.8202	168	228
47.8406	182	187
47.861	172	214
47.8815	179	204
47.9019	183	184
47.9224	199	206
47.9428	174	203
47.9632	156	218
47.9836	179	193
48.0041	182	201
48.0245	187	224
48.0449	180	211
48.0654	157	206
48.0858	150	212
48.1062	180	210
48.1267	195	189
48.1471	185	207
48.1675	199	213
48.188	172	221
48.2084	189	203
48.2288	171	201
48.2493	180	203
48.2697	161	207
48.2901	165	228
48.3106	200	204
48.331	177	212
48.3514	173	214
48.3719	187	217
48.3923	174	232
48.4127	174	207
48.4331	164	223
48.4536	193	198
48.474	164	204
48.4945	171	217
48.5149	159	201
48.5353	167	191
48.5558	187	221
48.5762	142	213
48.5966	141	201
48.617	163	211
48.6375	159	211
48.6579	194	240
48.6783	152	193
48.6988	173	203
48.7192	166	188
48.7396	170	197
48.7601	190	189
48.7805	151	209
48.8009	183	199
48.8214	186	199
48.8418	172	193
48.8622	163	208
48.8827	150	203
48.9031	170	209
48.9235	153	198
48.944	165	201
48.9644	166	192
48.9848	188	216
49.0053	177	193
49.0257	184	202
49.0461	165	181
49.0665	158	209
49.087	159	205
49.1074	178	213
49.1279	161	218
49.1483	174	201
49.1687	158	180
49.1891	169	207
49.2096	165	173
49.23	150	194
49.2505	161	204
49.2709	171	194
49.2913	186	187
49.3117	169	189
49.3322	163	207
49.3526	150	197
49.373	188	176
49.3935	179	161
49.4139	176	186
49.4343	155	167
49.4548	167	188
49.4752	152	204
49.4956	149	202
49.5161	162	199
49.5365	175	186
49.5569	166	195
49.5774	156	200
49.5978	181	184
49.6182	149	203
49.6387	154	204
49.6591	183	193
49.6795	177	184
49.7	148	192
49.7204	161	183
49.7408	171	184
49.7612	154	184
49.7817	178	202
49.8021	171	192
49.8225	163	191
49.843	173	194
49.8634	155	191
49.8839	185	174
49.9043	151	197
49.9247	135	197
49.9451	171	179
49.9656	141	184
49.986	172	179
50.0064	163	185
50.0269	160	179
50.0473	160	187
50.0677	156	184
50.0882	172	219
50.1086	172	162
50.129	155	177
50.1495	160	204
50.1699	149	215
50.1903	160	163
50.2108	159	191
50.2312	167	191
50.2516	140	196
50.2721	158	210
50.2925	140	196
50.3129	148	173
50.3334	175	208
50.3538	143	205
50.3742	155	187
50.3946	180	169
50.4151	157	201
50.4355	151	174
50.456	166	199
50.4764	172	192
50.4968	151	171
50.5172	158	199
50.5377	134	174
50.5581	150	184
50.5785	138	176
50.599	163	202
50.6194	167	193
50.6398	173	184
50.6603	150	186
50.6807	160	210
50.7011	142	191
50.7216	160	183
50.742	163	173
50.7624	151	186
50.7829	157	188
50.8033	131	167
50.8237	163	187
[truncated: 1,918 more rows]
