# Supplementary material for: Single-atom Ni-N4 provides a robust cellular NO sensor
Source: Nat Commun. 2020 Jun 24;11:3188. doi: 10.1038/s41467-020-17018-6 (PMC7314822; doi:10.1038/s41467-020-17018-6)
Supplement: Supplementary file 4 — Source Data [file 41467_2020_17018_MOESM4_ESM.zip › Source Data-NCOMMS-20-00390/Supplementary Figure 3.xlsx]

## Sheet: Supplementary Figure 3a
Parameter X	Parameter Y1	Parameter Y2	Parameter Y3	Parameter Y4	Parameter Y5	Parameter Y6
404.95	4182.79	4240.31	4182.79	4198.15	4206.94	4200.81
404.9	4347.48	4241.55	4182.79	4198.38	4207.46	4201.29
404.85	4195.4	4242.55	4182.51	4198.34	4207.73	4201.51
404.8	4394.1	4243.85	4182.49	4198.56	4208.26	4202.01
404.75	4393.03	4244.86	4182.13	4198.44	4208.48	4202.2
404.7	4234.69	4245.92	4181.78	4198.34	4208.72	4202.41
404.65	4178.81	4247.3	4181.69	4198.51	4209.25	4202.91
404.6	4300.51	4248.83	4181.69	4198.78	4209.89	4203.54
404.55	4363.61	4250.2	4181.49	4198.85	4210.35	4203.98
404.5	4440.34	4251.53	4181.18	4198.82	4210.73	4204.35
404.45	4227.97	4252.8	4180.74	4198.67	4210.99	4204.62
404.4	4327.33	4254.48	4180.66	4198.88	4211.65	4205.28
404.35	4304.23	4256.07	4180.42	4198.93	4212.16	4205.81
404.3	4400.41	4257.77	4180.21	4199.03	4212.74	4206.42
404.25	4236.23	4259.39	4179.84	4198.97	4213.18	4206.91
404.2	4247.04	4261.36	4179.74	4199.19	4213.93	4207.72
404.15	4107.21	4263.41	4179.63	4199.41	4214.7	4208.56
404.1	4085.77	4265.79	4179.75	4199.87	4215.73	4209.69
404.05	4224.27	4268.31	4179.91	4200.38	4216.84	4210.91
404	4308.38	4270.7	4179.83	4200.65	4217.75	4211.96
403.95	4242.2	4273.07	4179.61	4200.8	4218.56	4212.93
403.9	4314.41	4275.67	4179.51	4201.07	4219.52	4214.09
403.85	4258.31	4278.27	4179.28	4201.23	4220.4	4215.21
403.8	4227.23	4281.12	4179.15	4201.49	4221.43	4216.5
403.75	4210.07	4284.17	4179.07	4201.81	4222.55	4217.94
403.7	4201.8	4287.41	4179.01	4202.17	4223.76	4219.51
403.65	4335.19	4290.84	4178.98	4202.56	4225.03	4221.2
403.6	4314.43	4294.22	4178.71	4202.73	4226.14	4222.77
403.55	4378.81	4297.84	4178.48	4202.96	4227.34	4224.52
403.5	4404.57	4301.57	4178.14	4203.08	4228.49	4226.28
403.45	4423.06	4305.48	4177.76	4203.17	4229.67	4228.15
403.4	4287.35	4309.6	4177.35	4203.25	4230.89	4230.15
403.35	4359.13	4314.21	4177.16	4203.57	4232.42	4232.55
403.3	4273.12	4318.98	4176.85	4203.78	4233.9	4235
403.25	4391.48	4324.19	4176.69	4204.15	4235.62	4237.8
403.2	4316.49	4329.52	4176.33	4204.34	4237.24	4240.6
403.15	4432.66	4335.32	4176.09	4204.67	4239.08	4243.76
403.1	4436.06	4341.28	4175.66	4204.81	4240.83	4246.95
403.05	4324.63	4347.62	4175.22	4204.98	4242.69	4250.38
403	4493.3	4354.55	4174.96	4205.34	4244.86	4254.27
402.95	4350.57	4361.63	4174.43	4205.44	4246.88	4258.15
402.9	4341.87	4369.41	4174.13	4205.81	4249.29	4262.57
402.85	4335.04	4377.69	4173.84	4206.2	4251.87	4267.31
402.8	4567.31	4386.5	4173.57	4206.63	4254.63	4272.38
402.75	4424.78	4395.46	4172.91	4206.69	4257.19	4277.4
402.7	4507.59	4405.23	4172.48	4207.01	4260.19	4282.99
402.65	4550.8	4415.47	4171.91	4207.22	4263.27	4288.81
402.6	4433.48	4426.26	4171.27	4207.37	4266.53	4294.91
402.55	4429.31	4437.93	4170.83	4207.75	4270.26	4301.58
402.5	4340.06	4450.3	4170.39	4208.17	4274.28	4308.63
402.45	4388.23	4463.55	4170.11	4208.77	4278.79	4316.21
402.4	4381.51	4477.5	4169.74	4209.31	4283.58	4324.08
402.35	4301.75	4492.24	4169.38	4209.9	4288.79	4332.32
402.3	4398.24	4507.96	4169.16	4210.65	4294.57	4341.05
402.25	4602.43	4524.36	4168.77	4211.28	4300.69	4349.93
402.2	4503.96	4541.29	4168.04	4211.6	4307	4358.77
402.15	4587.38	4559.3	4167.47	4212.12	4314.08	4368.04
402.1	4543.55	4578.06	4166.76	4212.54	4321.68	4377.36
402.05	4564.89	4597.83	4166.12	4213.08	4330.09	4386.9
402	4493.26	4618.45	4165.45	4213.63	4339.26	4396.46
401.95	4539.78	4640.09	4164.89	4214.34	4349.43	4406.1
401.9	4562.12	4662.53	4164.26	4215.03	4360.5	4415.53
401.85	4751.41	4685.76	4163.59	4215.73	4372.56	4424.64
401.8	4878.6	4709.46	4162.59	4216.16	4385.46	4433.02
401.75	4776.91	4733.65	4161.38	4216.44	4399.36	4440.61
401.7	4725.52	4758.68	4160.34	4216.96	4414.77	4447.65
401.65	4754.3	4784.42	4159.39	4217.62	4431.69	4453.89
401.6	4781.14	4810.64	4158.38	4218.31	4450.07	4459.02
401.55	4769.49	4837.32	4157.33	4219.03	4470.03	4462.91
401.5	4718.08	4864.48	4156.3	4219.85	4491.71	4465.51
401.45	5002.26	4892.19	4155.35	4220.85	4515.26	4466.78
401.4	4974.43	4919.92	4153.91	4221.45	4540.2	4466.09
401.35	4914.8	4948.22	4152.53	4222.21	4567.11	4463.96
401.3	5050.73	4977.24	4151.24	4223.17	4596.1	4460.45
401.25	5173.07	5006.71	4149.72	4224.01	4626.83	4455.3
401.2	5041.41	5036.76	4147.99	4224.78	4659.33	4448.63
401.15	4957.07	5067.93	4146.48	4225.9	4694.02	4440.98
401.1	5152.54	5100.16	4145.11	4227.3	4730.66	4432.42
401.05	5266.36	5133.04	4143.4	4228.53	4768.68	4422.64
401	5244.98	5166.59	4141.51	4229.74	4807.93	4411.93
400.95	5149.9	5200.91	4139.64	4231.17	4848.33	4400.7
400.9	5355.62	5235.89	4137.94	4232.95	4889.6	4389.2
400.85	5301.59	5270.56	4135.88	4234.6	4930.62	4377.09
400.8	5375.62	5304.87	4133.91	4236.57	4971.2	4364.92
400.75	5360.29	5337.86	4131.81	4238.66	5010.23	4352.59
400.7	5362.31	5368.87	4129.73	4241.04	5046.95	4340.34
400.65	5519.12	5396.94	4127.65	4243.71	5080.3	4328.22
400.6	5509.29	5420.78	4125.3	4246.43	5108.91	4316.04
400.55	5371.86	5439.71	4122.96	4249.5	5132.01	4304.12
400.5	5404.59	5453.04	4120.85	4253.15	5148.84	4292.74
400.45	5293.38	5459.78	4118.68	4257.14	5158.37	4281.62
400.4	5347.72	5459.73	4116.69	4261.73	5160.35	4271.03
400.35	5411.85	5452.48	4114.61	4266.67	5154.31	4260.72
400.3	5551.63	5438.21	4112.42	4271.98	5140.41	4250.65
400.25	5368.57	5417.35	4109.98	4277.54	5119.04	4240.73
400.2	5406.74	5391.22	4107.86	4283.95	5091.48	4231.49
400.15	5318.91	5360.42	4105.66	4290.87	5058.32	4222.55
400.1	5239.07	5326.28	4103.61	4298.52	5020.85	4214.12
400.05	5235.45	5289.86	4101.69	4306.95	4980.11	4206.18
400	5175.14	5252.14	4099.77	4316.04	4937.07	4198.59
399.95	5335.19	5214.17	4097.96	4325.93	4892.73	4191.43
399.9	5207.41	5176.38	4095.87	4336.27	4847.53	4184.31
399.85	5261.31	5140.03	4093.99	4347.59	4802.7	4177.72
399.8	5254.57	5105.33	4092.01	4359.6	4758.43	4171.32
399.75	5250.65	5072.87	4090.05	4372.43	4715.32	4165.22
399.7	5388.94	5042.96	4088.09	4386.09	4673.66	4159.38
399.65	4978.99	5015.59	4085.89	4400.39	4633.43	4153.55
399.6	5001.44	4991.88	4084.38	4416.23	4595.74	4148.65
399.55	4862.2	4971.14	4082.83	4432.93	4559.94	4143.94
399.5	5039.43	4953.73	4081.51	4450.72	4526.37	4139.66
399.45	5101.19	4939.07	4079.89	4469.09	4494.49	4135.28
399.4	5152.29	4927.31	4078.17	4488.22	4464.46	4130.97
399.35	5162.15	4918.39	4076.35	4508.07	4436.28	4126.74
399.3	5062.39	4912.25	4074.51	4528.7	4409.93	4122.65
399.25	4901.1	4908.93	4072.84	4550.19	4385.55	4118.88
399.2	5001.98	4908.36	4071.45	4572.6	4363.15	4115.51
399.15	4889.94	4909.89	4069.87	4595.37	4342.17	4112.09
399.1	4924.66	4913.64	4068.49	4618.71	4322.92	4108.98
399.05	4751.79	4919.08	4067.04	4642.23	4305.02	4105.91
399	4784.51	4926.28	4065.88	4666.06	4288.75	4103.24
398.95	4838.74	4934.54	4064.67	4689.63	4273.65	4100.59
398.9	4975.74	4943.48	4063.36	4712.65	4259.6	4097.94
398.85	4842.96	4952.53	4061.82	4734.67	4246.36	4095.14
398.8	4941.19	4961.76	4060.5	4755.82	4234.31	4092.62
398.75	4978.58	4970.31	4059.01	4775.35	4222.98	4090.01
398.7	4952.77	4977.86	4057.45	4792.99	4212.38	4087.39
398.65	4962.64	4984.06	4055.94	4808.52	4202.55	4084.87
398.6	4831.53	4988.43	4054.41	4821.48	4193.37	4082.39
398.55	4972.6	4990.81	4053.09	4831.83	4185.01	4080.17
398.5	4987.94	4990.43	4051.54	4838.8	4176.96	4077.75
398.45	4932.3	4987.23	4049.96	4842.43	4169.37	4075.35
398.4	4883.5	4981.15	4048.47	4842.69	4162.31	4073.08
398.35	4935.68	4972.09	4047.05	4839.52	4155.74	4070.93
398.3	4870.4	4959.87	4045.55	4832.81	4149.44	4068.72
398.25	4765.94	4944.81	4044.16	4822.89	4143.58	4066.65
398.2	4918.4	4927.12	4042.94	4810.02	4138.19	4064.78
398.15	4893.04	4906.62	4041.46	4794.03	4132.82	4062.69
398.1	5066.39	4883.92	4040.02	4775.57	4127.73	4060.66
398.05	4861.47	4858.97	4038.28	4754.62	4122.56	4058.35
398	4844.99	4832.8	4036.89	4732.22	4117.95	4056.42
397.95	4717.19	4805.42	4035.53	4708.39	4113.55	4054.53
397.9	4806.05	4777.33	4034.37	4683.67	4109.54	4052.88
397.85	4908.32	4748.52	4033.07	4658.05	4105.53	4051.09
397.8	4787.96	4719.22	4031.59	4631.77	4101.49	4049.14
397.75	4898.7	4690.09	4030.31	4605.5	4097.78	4047.42
397.7	4809.67	4660.93	4028.84	4579.08	4094.02	4045.52
397.65	4775.38	4632.27	4027.52	4553.02	4090.51	4043.79
397.6	4717.56	4604.2	4026.26	4527.43	4087.17	4042.13
397.55	4763.21	4576.86	4025.09	4502.44	4084.03	4040.57
397.5	4777.06	4550.19	4023.84	4478.03	4080.9	4038.95
397.45	4712.72	4524.31	4022.57	4454.3	4077.83	4037.32
397.4	4505.52	4499.41	4021.41	4431.45	4074.95	4035.81
397.35	4493.27	4475.78	4020.59	4409.79	4072.5	4034.66
397.3	4547.29	4453.09	4019.79	4389	4070.13	4033.54
397.25	4435.82	4431.28	4018.9	4368.99	4067.75	4032.34
397.2	4296.28	4410.62	4018.19	4350.06	4065.61	4031.33
397.15	4372.42	4391.12	4017.72	4332.22	4063.78	4030.57
397.1	4434.6	4372.45	4017.12	4315.14	4061.86	4029.68
397.05	4298.95	4354.57	4016.42	4298.8	4059.9	4028.71
397	4473.49	4337.83	4015.94	4283.52	4058.22	4027.97
396.95	4320.99	4321.67	4015.16	4268.77	4056.29	4026.93
396.9	4193.19	4306.59	4014.65	4255.06	4054.66	4026.17
396.85	4177.73	4292.55	4014.35	4242.32	4053.29	4025.63
396.8	4136.74	4279.3	4014.07	4230.33	4051.99	4025.12
396.75	4148.13	4266.88	4013.86	4219.12	4050.8	4024.68
396.7	4265.47	4255.14	4013.64	4208.55	4049.62	4024.24
396.65	4165.79	4243.88	4013.21	4198.42	4048.28	4023.6
396.6	4154.05	4233.43	4012.95	4189.05	4047.15	4023.14
396.55	4202.59	4223.6	4012.71	4180.27	4046.06	4022.7
396.5	4102.42	4214.27	4012.39	4171.95	4044.92	4022.18
396.45	4104.78	4205.65	4012.24	4164.31	4043.98	4021.84
396.4	4062.09	4197.52	4012.08	4157.13	4043.07	4021.5
396.35	4031.66	4189.96	4012	4150.47	4042.25	4021.24
396.3	4142.99	4182.88	4011.97	4144.27	4041.51	4021.03
396.25	4082.08	4176.04	4011.74	4138.28	4040.61	4020.64
396.2	4086.77	4169.69	4011.63	4132.76	4039.83	4020.36
396.15	4117.47	4163.7	4011.5	4127.56	4039.06	4020.07
396.1	4102.61	4157.99	4011.32	4122.63	4038.26	4019.73
396.05	4121.92	4152.63	4011.17	4118.02	4037.51	4019.43
396	4141.01	4147.53	4010.98	4113.64	4036.75	4019.09
395.95	4039.4	4142.67	4010.76	4109.48	4035.97	4018.73
395.9	4262.26	4138.23	4010.71	4105.73	4035.38	4018.54
395.85	4081.55	4133.66	4010.28	4101.81	4034.43	4017.98
395.8	4126.68	4129.6	4010.16	4098.4	4033.81	4017.73
395.75	4071.89	4125.68	4009.97	4095.1	4033.12	4017.4
395.7	4080.52	4122.04	4009.86	4092.06	4032.54	4017.17
395.65	4167.77	4118.56	4009.74	4089.16	4031.95	4016.93
395.6	4078.2	4115.09	4009.48	4086.26	4031.24	4016.54
395.55	4135.14	4111.93	4009.36	4083.66	4030.69	4016.31
395.5	4203.01	4108.82	4009.15	4081.08	4030.05	4015.98
395.45	4026.17	4105.72	4008.82	4078.5	4029.32	4015.54
395.4	3906.48	4103.04	4008.79	4076.33	4028.89	4015.41
395.35	3976.58	4100.69	4008.96	4074.47	4028.68	4015.47
395.3	4000.51	4098.32	4009.02	4072.58	4028.35	4015.42
395.25	4009.16	4096.01	4009.03	4070.74	4028	4015.34
395.2	4043.41	4093.78	4009.03	4068.96	4027.65	4015.24
395.15	4136.3	4091.59	4008.97	4067.21	4027.24	4015.08
395.1	4052.3	4089.32	4008.76	4065.37	4026.69	4014.77
395.05	4035.82	4087.28	4008.69	4063.74	4026.29	4014.61
395	4110.1	4085.33	4008.64	4062.21	4025.93	4014.47
394.95	4071.21	4083.33	4008.47	4060.61	4025.45	4014.21
394.9	4148.95	4081.47	4008.36	4059.13	4025.04	4014.02
394.85	4109.77	4079.53	4008.12	4057.57	4024.51	4013.7
394.8	4132.47	4077.72	4007.95	4056.13	4024.05	4013.45
394.75	3983.31	4075.93	4007.74	4054.7	4023.56	4013.15
394.7	3986.64	4074.45	4007.78	4053.57	4023.33	4013.12
394.65	4100.22	4073.01	4007.82	4052.47	4023.11	4013.07
394.6	4015.16	4071.43	4007.66	4051.22	4022.69	4012.84
394.55	3943.09	4070.04	4007.65	4050.16	4022.43	4012.76
394.5	4082.83	4068.82	4007.76	4049.26	4022.29	4012.79
394.45	4173.64	4067.41	4007.63	4048.15	4021.93	4012.6
394.4	4020.36	4065.88	4007.35	4046.92	4021.41	4012.25
394.35	4074.45	4064.65	4007.33	4045.99	4021.16	4012.16
394.3	4010.34	4063.36	4007.22	4044.99	4020.83	4011.98
394.25	4001.22	4062.22	4007.21	4044.14	4020.61	4011.91
394.2	3981.95	4061.13	4007.22	4043.32	4020.4	4011.85
394.15	4058.35	4060.11	4007.26	4042.57	4020.24	4011.83
394.1	4127.95	4058.99	4007.18	4041.71	4019.95	4011.68
394.05	4047.71	4057.78	4006.97	4040.76	4019.55	4011.42
394	4115.13	4056.73	4006.91	4039.96	4019.29	4011.29
393.95	3983.33	4055.6	4006.72	4039.08	4018.92	4011.05
393.9	4023.25	4054.72	4006.76	4038.44	4018.77	4011.04
393.85	4035.96	4053.8	4006.73	4037.75	4018.56	4010.95
393.8	4028.01	4052.88	4006.68	4037.06	4018.34	4010.85
393.75	4113.2	4052	4006.65	4036.41	4018.13	4010.76
393.7	4096.41	4051	4006.47	4035.63	4017.78	4010.53
393.65	4013.92	4050.05	4006.32	4034.89	4017.47	4010.32
393.6	4073.23	4049.26	4006.3	4034.31	4017.29	4010.26
393.55	4071.2	4048.39	4006.19	4033.65	4017.02	4010.1
393.5	4006.08	4047.54	4006.08	4033.01	4016.76	4009.94

## Sheet: Supplementary Figure 3b
Parameter X	Parameter Y1	Parameter Y2	Parameter Y3	Parameter Y4	Parameter Y5	Parameter Y6
298.5	2600.68	2673.86	2600.68	2631.24	2635.73	2608.25
298.45	2542.54	2674.43	2600.68	2631.46	2636	2608.33
298.4	2815.91	2675.09	2600.77	2631.76	2636.37	2608.49
298.35	2504.96	2675.35	2600.44	2631.66	2636.33	2608.24
298.3	2748.98	2676.08	2600.59	2632.03	2636.76	2608.46
298.25	2736.07	2676.45	2600.36	2632.03	2636.83	2608.32
298.2	2648.64	2676.85	2600.16	2632.06	2636.92	2608.2
298.15	2766.65	2677.39	2600.09	2632.22	2637.14	2608.2
298.1	2689.78	2677.76	2599.84	2632.2	2637.19	2608.04
298.05	2630.65	2678.24	2599.7	2632.3	2637.36	2607.99
298	2660.5	2678.83	2599.66	2632.5	2637.62	2608.02
297.95	2681.51	2679.38	2599.57	2632.65	2637.84	2608.02
297.9	2660.7	2679.9	2599.44	2632.77	2638.04	2607.98
297.85	2655.66	2680.47	2599.35	2632.92	2638.26	2607.98
297.8	2787.13	2681.05	2599.26	2633.09	2638.5	2607.99
297.75	2648.72	2681.44	2598.98	2633.06	2638.55	2607.8
297.7	2919.31	2682.04	2598.91	2633.24	2638.81	2607.81
297.65	2762.91	2682.25	2598.43	2633.02	2638.66	2607.43
297.6	2609.82	2682.7	2598.18	2633.03	2638.76	2607.28
297.55	2458.56	2683.39	2598.16	2633.28	2639.08	2607.36
297.5	2649.26	2684.32	2598.37	2633.76	2639.64	2607.67
297.45	2483.15	2684.97	2598.3	2633.95	2639.92	2607.69
297.4	2652.04	2685.88	2598.47	2634.4	2640.45	2607.97
297.35	2609.02	2686.54	2598.39	2634.59	2640.73	2607.99
297.3	2718.41	2687.28	2598.37	2634.86	2641.08	2608.08
297.25	2526.49	2687.86	2598.19	2634.96	2641.27	2608.01
297.2	2709.26	2688.74	2598.3	2635.36	2641.76	2608.22
297.15	2515.31	2689.36	2598.13	2635.48	2641.97	2608.17
297.1	2585.69	2690.27	2598.26	2635.9	2642.49	2608.41
297.05	2548.3	2691.1	2598.28	2636.21	2642.9	2608.54
297	2770.23	2691.99	2598.35	2636.59	2643.37	2608.73
296.95	2475.49	2692.55	2598.09	2636.64	2643.51	2608.59
296.9	2662.85	2693.58	2598.28	2637.13	2644.1	2608.9
296.85	2581.33	2694.33	2598.18	2637.34	2644.42	2608.93
296.8	2482.05	2695.21	2598.21	2637.68	2644.86	2609.08
296.75	2492.56	2696.26	2598.38	2638.18	2645.47	2609.38
296.7	2626.91	2697.3	2598.54	2638.66	2646.05	2609.67
296.65	2911.26	2698.16	2598.5	2638.94	2646.45	2609.76
296.6	2828.49	2698.59	2598.03	2638.8	2646.42	2609.42
296.55	2641.8	2699.17	2597.68	2638.79	2646.52	2609.21
296.5	2507.76	2700.03	2597.61	2639.06	2646.91	2609.29
296.45	2729.13	2701.12	2597.75	2639.54	2647.51	2609.57
296.4	2558.2	2701.88	2597.55	2639.69	2647.78	2609.51
296.35	2897.26	2702.91	2597.61	2640.1	2648.31	2609.72
296.3	2621.85	2703.45	2597.16	2640.01	2648.34	2609.42
296.25	2680.93	2704.41	2597.12	2640.33	2648.79	2609.53
296.2	2693.76	2705.3	2597	2640.57	2649.16	2609.57
296.15	2723.79	2706.19	2596.85	2640.8	2649.52	2609.58
296.1	2783.77	2707.05	2596.66	2640.98	2649.84	2609.55
296.05	2544.34	2707.82	2596.38	2641.08	2650.07	2609.43
296	2663.51	2708.98	2596.46	2641.54	2650.68	2609.68
295.95	2813.75	2709.97	2596.36	2641.83	2651.11	2609.75
295.9	2813.97	2710.76	2596.03	2641.9	2651.32	2609.6
295.85	2699.38	2711.55	2595.7	2641.97	2651.54	2609.45
295.8	2726.33	2712.54	2595.55	2642.22	2651.94	2609.47
295.75	2500.04	2713.5	2595.35	2642.43	2652.31	2609.46
295.7	2603.68	2714.82	2595.5	2642.99	2653.03	2609.8
295.65	2765.83	2716.01	2595.48	2643.4	2653.59	2609.98
295.6	2524.71	2716.96	2595.23	2643.57	2653.93	2609.92
295.55	2507.08	2718.3	2595.33	2644.11	2654.63	2610.22
295.5	2580.37	2719.69	2595.47	2644.68	2655.38	2610.56
295.45	2504.56	2720.98	2595.49	2645.15	2656.01	2610.79
295.4	2413.91	2722.41	2595.62	2645.74	2656.78	2611.14
295.35	2615.03	2723.99	2595.9	2646.47	2657.69	2611.63
295.3	2646.42	2725.3	2595.87	2646.9	2658.31	2611.83
295.25	2424.23	2726.57	2595.79	2647.29	2658.89	2611.98
295.2	2549.94	2728.2	2596.05	2648.03	2659.81	2612.47
295.15	2553.68	2729.67	2596.12	2648.58	2660.56	2612.77
295.1	2333.63	2731.16	2596.18	2649.13	2661.31	2613.08
295.05	2533.47	2732.99	2596.58	2650.02	2662.41	2613.72
295	2757.68	2734.56	2596.67	2650.62	2663.22	2614.07
294.95	2505.32	2735.8	2596.43	2650.89	2663.7	2614.09
294.9	2509.56	2737.46	2596.57	2651.54	2664.57	2614.49
294.85	2637.64	2739.13	2596.7	2652.2	2665.45	2614.89
294.8	2551.58	2740.64	2596.64	2652.67	2666.14	2615.1
294.75	2439.68	2742.3	2596.71	2653.28	2666.98	2615.45
294.7	2792.92	2744.16	2596.94	2654.06	2668	2615.98
294.65	2778.63	2745.51	2596.65	2654.32	2668.51	2615.98
294.6	2936.95	2746.91	2596.37	2654.61	2669.04	2616.01
294.55	2678.95	2748.11	2595.86	2654.67	2669.36	2615.81
294.5	2675.83	2749.72	2595.74	2655.13	2670.07	2616
294.45	2792.12	2751.37	2595.62	2655.6	2670.8	2616.2
294.4	2512.69	2752.87	2595.32	2655.9	2671.38	2616.24
294.35	2581.37	2754.83	2595.45	2656.63	2672.38	2616.71
294.3	2549.48	2756.71	2595.47	2657.27	2673.3	2617.08
294.25	2657.16	2758.68	2595.54	2657.96	2674.28	2617.5
294.2	2550.08	2760.51	2595.44	2658.51	2675.12	2617.78
294.15	2627.41	2762.55	2595.51	2659.22	2676.14	2618.22
294.1	2463.13	2764.51	2595.47	2659.82	2677.05	2618.56
294.05	2425.69	2766.75	2595.66	2660.69	2678.23	2619.15
294	2920.75	2769.08	2595.92	2661.62	2679.49	2619.81
293.95	2732.13	2770.71	2595.43	2661.82	2680.01	2619.74
293.9	2676.41	2772.66	2595.23	2662.31	2680.84	2619.96
293.85	2779.07	2774.74	2595.1	2662.89	2681.78	2620.28
293.8	2900.5	2776.7	2594.83	2663.34	2682.57	2620.45
293.75	2580.55	2778.53	2594.37	2663.61	2683.21	2620.45
293.7	2611.94	2780.88	2594.39	2664.37	2684.34	2620.95
293.65	2582.05	2783.23	2594.36	2665.1	2685.45	2621.41
293.6	2595.82	2785.67	2594.38	2665.88	2686.62	2621.93
293.55	2746.62	2788.14	2594.38	2666.66	2687.8	2622.44
293.5	2679.71	2790.43	2594.15	2667.22	2688.77	2622.74
293.45	2665.59	2792.88	2594.02	2667.9	2689.87	2623.15
293.4	2510.7	2795.39	2593.91	2668.61	2691.01	2623.6
293.35	2659.72	2798.2	2594.04	2669.57	2692.41	2624.3
293.3	2854.46	2800.83	2593.94	2670.31	2693.61	2624.8
293.25	2624.01	2803.23	2593.55	2670.78	2694.54	2625.01
293.2	2609.88	2806.04	2593.5	2671.61	2695.84	2625.59
293.15	2907.38	2808.92	2593.48	2672.47	2697.19	2626.22
293.1	2989.64	2811.43	2593.01	2672.91	2698.12	2626.41
293.05	2719.93	2813.87	2592.41	2673.23	2698.96	2626.5
293	3030.27	2816.78	2592.22	2673.98	2700.23	2627.01
292.95	2949.68	2819.29	2591.56	2674.27	2701.06	2627.09
292.9	3078.89	2822	2591.02	2674.7	2702.05	2627.3
292.85	2726.65	2824.58	2590.29	2674.95	2702.87	2627.34
292.8	2726.51	2827.77	2590.09	2675.75	2704.25	2627.94
292.75	2787.6	2831.03	2589.88	2676.57	2705.66	2628.56
292.7	2908.92	2834.28	2589.58	2677.31	2707.02	2629.11
292.65	2858.24	2837.43	2589.11	2677.89	2708.23	2629.51
292.6	2841.44	2840.74	2588.7	2678.57	2709.55	2630.02
292.55	2626.93	2844.17	2588.32	2679.28	2710.94	2630.58
292.5	3108.98	2848	2588.26	2680.34	2712.68	2631.5
292.45	3086.17	2851.21	2587.48	2680.7	2713.74	2631.72
292.4	3130.33	2854.54	2586.73	2681.11	2714.88	2632.02
292.35	2986.77	2857.91	2585.91	2681.48	2715.99	2632.28
292.3	3092.84	2861.6	2585.31	2682.08	2717.35	2632.79
292.25	2598.4	2865.24	2584.55	2682.55	2718.6	2633.19
292.2	2714.29	2869.72	2584.53	2683.78	2720.64	2634.37
292.15	2939.38	2874.15	2584.34	2684.86	2722.55	2635.42
292.1	3100.68	2878.36	2583.8	2685.62	2724.17	2636.17
292.05	2849.16	2882.46	2583.03	2686.17	2725.6	2636.74
292	2902.24	2887.05	2582.62	2687.12	2727.46	2637.73
291.95	2766.11	2891.7	2582.14	2688.02	2729.29	2638.69
291.9	2819.69	2896.7	2581.87	2689.14	2731.38	2639.91
291.85	3047.62	2901.76	2581.51	2690.22	2733.44	2641.11
291.8	2732.59	2906.62	2580.81	2690.98	2735.22	2642.04
291.75	3100.58	2912.11	2580.58	2692.24	2737.54	2643.5
291.7	3041.36	2917.21	2579.8	2692.99	2739.36	2644.47
291.65	3265.57	2922.58	2579.11	2693.84	2741.34	2645.61
291.6	2936.27	2927.77	2578.08	2694.4	2743.04	2646.49
291.55	2990.22	2933.65	2577.54	2695.48	2745.3	2647.94
291.5	3188.54	2939.63	2576.92	2696.51	2747.56	2649.4
291.45	3320.17	2945.52	2576	2697.28	2749.59	2650.65
291.4	2962.73	2951.42	2574.88	2697.88	2751.5	2651.8
291.35	3334.65	2958.07	2574.3	2699.06	2754.02	2653.59
291.3	3397.44	2964.39	2573.16	2699.72	2756.06	2654.93
291.25	2963.89	2970.86	2571.92	2700.32	2758.09	2656.29
291.2	3144.3	2978.22	2571.33	2701.6	2760.86	2658.42
291.15	3267.63	2985.59	2570.47	2702.66	2763.45	2660.42
291.1	3289.28	2993.04	2569.42	2703.57	2765.94	2662.37
291.05	2937.76	3000.76	2568.34	2704.5	2768.5	2664.45
291	3240.88	3009.31	2567.79	2705.99	2771.68	2667.21
290.95	3334.23	3017.74	2566.78	2707.08	2774.51	2669.7
290.9	3269.27	3026.38	2565.62	2708.07	2777.31	2672.24
290.85	3352.3	3035.47	2564.57	2709.21	2780.31	2675.09
290.8	3415.79	3044.84	2563.38	2710.27	2783.31	2678.03
290.75	3543.32	3054.53	2562.1	2711.28	2786.33	2681.12
290.7	3339.7	3064.47	2560.63	2712.16	2789.28	2684.29
290.65	3451.58	3075.2	2559.46	2713.4	2792.66	2688.06
290.6	3656.16	3086.27	2558.12	2714.53	2796.01	2691.97
290.55	3761.88	3097.59	2556.47	2715.4	2799.19	2695.93
290.5	3507.12	3109.33	2554.66	2716.18	2802.35	2700.11
290.45	3864.27	3122.09	2553.23	2717.4	2806.05	2705.09
290.4	3838.22	3135	2551.26	2718.14	2809.37	2710.01
290.35	3572.89	3148.69	2549.32	2718.99	2812.88	2715.46
290.3	3554.5	3163.58	2547.79	2720.31	2816.97	2721.88
290.25	3311.66	3179.36	2546.27	2721.72	2821.25	2728.93
290.2	3503.46	3196.43	2545.12	2723.57	2826.09	2737.02
290.15	3873.91	3214.25	2543.68	2725.21	2830.83	2745.57
290.1	3854.7	3232.59	2541.69	2726.37	2835.22	2754.37
290.05	3917.63	3252.15	2539.71	2727.64	2839.84	2764.09
290	3621.85	3272.88	2537.64	2728.9	2844.59	2774.68
289.95	3665.61	3295.43	2536.01	2730.68	2850	2786.77
289.9	3807.38	3319.41	2534.32	2732.5	2855.6	2799.95
289.85	3885.45	3344.75	2532.41	2734.19	2861.23	2814.15
289.8	3944.8	3371.71	2530.37	2735.86	2867.01	2829.59
289.75	3730.85	3400.38	2528.25	2737.54	2872.97	2846.37
289.7	3880.45	3431.32	2526.44	2739.64	2879.54	2865.02
289.65	3895.82	3464.13	2524.41	2741.63	2886.2	2885.12
289.6	4110.14	3499.11	2522.35	2743.71	2893.15	2906.95
289.55	4077.01	3536.11	2519.96	2745.58	2900.12	2930.33
289.5	4153.54	3575.59	2517.62	2747.62	2907.5	2955.72
289.45	3953.64	3617.52	2515.17	2749.66	2915.13	2983.06
289.4	4370.25	3662.48	2513.01	2752.15	2923.47	3012.87
289.35	4106.1	3709.57	2510.22	2754.13	2931.6	3044.27
289.3	4209.94	3759.98	2507.82	2756.66	2940.58	3078.37
289.25	4460.9	3813.16	2505.26	2759.18	2949.87	3114.64
289.2	4243.34	3868.97	2502.32	2761.47	2959.28	3152.87
289.15	4403.06	3928.19	2499.71	2764.25	2969.57	3193.79
289.1	4079.63	3990.14	2496.85	2766.95	2980.18	3236.71
289.05	4771.69	4055.59	2494.47	2770.31	2991.9	3282.32
289	4584.19	4122.78	2491.05	2772.81	3003.22	3328.85
288.95	4279.95	4192.88	2487.91	2775.78	3015.51	3377.4
288.9	4691.2	4265.83	2485.22	2779.4	3029.02	3427.83
288.85	4577.47	4340.06	2481.9	2782.61	3042.7	3478.55
288.8	4535.49	4415.95	2478.75	2786.21	3057.43	3529.82
288.75	4747.94	4492.66	2475.66	2790.09	3073.12	3580.77
288.7	4761.44	4569.06	2472.25	2793.88	3089.49	3630.19
288.65	4607	4644.6	2468.81	2797.91	3106.91	3677.41
288.6	4724.47	4718.44	2465.6	2802.41	3125.69	3721.53
288.55	4917.13	4789.17	2462.21	2807.02	3145.55	3761.02
288.5	4711.5	4855.49	2458.52	2811.61	3166.42	3794.5
288.45	4834.29	4917.02	2455.13	2816.8	3189.03	3821.46
288.4	4869.07	4972.4	2451.56	2822.13	3213	3840.39
288.35	4946.06	5021.01	2447.93	2827.72	3238.55	3850.6
288.3	4857.56	5062.49	2444.18	2833.55	3265.77	3851.53
288.25	4899.1	5096.99	2440.55	2839.86	3295.01	3843.23
288.2	5013.09	5124.69	2436.86	2846.48	3326.22	3825.7
288.15	5145.3	5146.16	2432.99	2853.34	3359.47	3799.33
288.1	5090.64	5162.34	2428.91	2860.41	3394.83	3764.92
288.05	4863.37	5174.73	2424.91	2868.02	3432.81	3723.73
288	5267.23	5184.9	2421.25	2876.42	3473.77	3677.21
287.95	5312.91	5193.34	2416.98	2884.7	3516.98	3625.61
287.9	4999.54	5201.96	2412.63	2893.44	3563.17	3570.6
287.85	4982.57	5212.62	2408.74	2903.2	3613.02	3513.88
287.8	5079.03	5226.11	2404.87	2913.56	3666.35	3455.95
287.75	4960.1	5243.32	2400.86	2924.38	3723.11	3397.54
287.7	4887.21	5265.54	2397.01	2936.03	3783.87	3339.66
287.65	5058.84	5293.54	2393.27	2948.49	3848.79	3282.8
287.6	5093.36	5327.62	2389.27	2961.41	3917.64	3227.1
287.55	5380.27	5368.62	2385.2	2975.06	3990.92	3173.05
287.5	5299.26	5416.63	2380.71	2989.09	4068.36	3120.6
287.45	5371.61	5472.63	2376.32	3004.11	4150.74	3070.43
287.4	5412.16	5536.81	2371.82	3019.97	4238.09	3022.39
287.35	5288.88	5609.42	2367.26	3036.74	4330.53	2976.65
287.3	5941.36	5691.05	2362.87	3054.77	4428.6	2933.42
287.25	5770.77	5780.65	2357.49	3072.93	4531.14	2891.56
287.2	5765.85	5879.67	2352.36	3092.54	4639.6	2852.25
287.15	5582.63	5988.05	2347.24	3113.46	4753.91	2815.15
287.1	6004.06	6106.03	2342.38	3136.02	4874.27	2780.49
287.05	5783.93	6232.89	2336.88	3159.44	4999.96	2747.24
287	6351.5	6369.44	2331.7	3184.75	5131.78	2716.31
286.95	6581.57	6514.54	2325.66	3210.91	5268.56	2686.38
286.9	6200.7	6668.67	2319.26	3238.56	5410.78	2657.86
286.85	6410.46	6832.4	2313.43	3268.73	5558.97	2631.57
286.8	6918.47	7004.79	2307.28	3300.73	5712.13	2606.49
286.75	6852.22	7184.85	2300.35	3334.23	5869.21	2582.11
286.7	7008.6	7373.08	2293.51	3370.3	6030.65	2559.16
286.65	7523.69	7568.71	2286.43	3408.84	6195.54	2537.2
286.6	7690.02	7770.27	2278.57	3449.48	6362.31	2515.61
286.55	7904.2	7977.66	2270.44	3493.04	6530.68	2494.82
286.5	8063.23	8189.55	2261.97	3539.68	6699.16	2474.66
286.45	7846.68	8404.97	2253.26	3589.8	6866.53	2455.15
286.4	7827.03	8623.27	2244.86	3644.37	7031.85	2436.76
286.35	8248.8	8842.36	2236.47	3703.38	7192.79	2419.13
286.3	8800.18	9060.23	2227.44	3766.69	7346.89	2401.53
286.25	9107.24	9274.67	2217.57	3834.51	7491.59	2383.71
286.2	9083.03	9484.4	2207.22	3907.79	7625.08	2365.97
286.15	9254.34	9688.31	2196.89	3987.72	7745.6	2348.76
286.1	9572.95	9884.24	2186.29	4074.65	7850.42	2331.74
286.05	10101.9	10070.9	2175.19	4169.31	7937.28	2314.65
286	10309.2	10246.6	2163.28	4272.25	8003.77	2297.14
285.95	11297.7	10411.6	2151.05	4385.21	8048.8	2279.65
285.9	11720.5	10564.8	2137.31	4508.5	8069.96	2260.97
285.85	11845.8	10707.9	2122.91	4644.48	8067.28	2241.93
285.8	12037.8	10843.1	2108.3	4795.8	8040.94	2222.95
285.75	12236.4	10972.9	2093.39	4964.59	7991.14	2203.91
285.7	12513.4	11101	2078.15	5153.85	7918.64	2184.77
285.65	13132.2	11232.1	2062.48	5367.1	7824.51	2165.4
285.6	13573.5	11371.3	2045.85	5607.75	7709.98	2145.28
285.55	14771.2	11526.1	2028.53	5881.32	7577.17	2124.64
285.5	15088.3	11703	2009.39	6192.14	7427.25	2102.34
285.45	16069.7	11912.4	1989.74	6548.43	7263.77	2079.69
285.4	16154.8	12163.6	1968.59	6957.16	7087.95	2055.68
285.35	17398.3	12468.5	1947.28	7427.85	6903.6	2031.65
285.3	17909.1	12837.6	1924.07	7968.99	6710.96	2005.84
285.25	18900.7	13284	1900.06	8591.42	6513.33	1979.35
285.2	19200.2	13819.9	1874.52	9305.83	6311.7	1951.44
285.15	20563.5	14460.1	1848.49	10125.3	6108.63	1923.14
285.1	20675.4	15214.9	1820.38	11058.7	5904.12	1892.86
285.05	21425.6	16099.6	1792.06	12120.2	5701.06	1862.46
285	22421.5	17122.8	1762.56	13317.3	5499.69	1830.97
284.95	23575.9	18293.6	1731.53	14658.3	5300.39	1798.03
284.9	24984.5	19617.7	1698.71	16148.3	5103.46	1763.39
284.85	25694.8	21093	1663.74	17784.5	4909.27	1726.65
284.8	26213.4	22714.2	1627.64	19561.6	4719.06	1688.86
284.75	26504.3	24460.4	1590.7	21457.9	4533.61	1650.31
284.7	27846.7	26297.8	1553.28	23439.7	4353.36	1611.32
284.65	28348.2	28170.4	1513.78	25450.8	4176.78	1570.33
284.6	29737.3	29997.1	1473.47	27410.2	4005.36	1528.57
284.55	30076.3	31674.1	1431.01	29213.8	3837.62	1484.72
284.5	30280.8	33076.7	1387.98	30737.1	3675.22	1440.35
284.45	30619	34078.2	1344.58	31853.5	3518.23	1395.66
284.4	31559.1	34568.6	1300.61	32453.1	3366.27	1350.44
284.35	30302.5	34479.4	1255.15	32467.5	3218.43	1303.79
284.3	30712.3	33807.2	1211.52	31893.5	3077.73	1259
284.25	29298.1	32605.9	1167.2	30785.1	2941.62	1213.56
284.2	28954.1	30980.8	1124.94	29247.8	2812.59	1170.23
284.15	28569	29055.3	1083.14	27405.4	2688.81	1127.38
284.1	28389	26957.9	1041.85	25386.3	2570.23	1085.09
284.05	27181.3	24795.1	1000.77	23297.3	2456.25	1043.03
284	26551.6	22655.8	961.441	21227.6	2348.3	1002.76
283.95	24628.8	20597.9	922.999	19235.2	2245.26	963.41
283.9	24478.2	18661.1	887.388	17360.2	2148.83	926.918
283.85	22858.1	16867.3	851.95	15624.4	2056.24	890.627
283.8	21763.7	15226.7	818.894	14038.3	1969.41	856.745
283.75	20564.6	13742.1	787.431	12605.1	1887.43	824.482
283.7	18745.9	12409	757.722	11320.2	1810.24	793.998
283.65	17409.1	11220	730.7	10176.5	1738.57	766.224
283.6	16210	10166	705.646	9165.29	1671.57	740.441
283.55	14841.8	9234.63	682.356	8274.08	1608.81	716.444
283.5	13067.5	8415.53	661.085	7492.76	1550.45	694.489
283.45	12026	7697.06	642.448	6809.86	1496.9	675.187
283.4	10421	7066.44	625.349	6212.77	1446.92	657.441
283.35	9836.35	6514.52	610.634	5692.44	1401.25	642.099
283.3	8630.01	6029.2	596.775	5236.93	1358.19	627.631
283.25	7998.72	5602.98	584.707	4838.83	1318.6	614.972
283.2	7301.28	5226.68	573.57	4489.09	1281.47	603.26
283.15	6285.83	4893.19	563.464	4180.73	1246.79	592.595
283.1	6051.56	4597.27	554.868	3908.59	1214.96	583.456
283.05	5084.75	4332.19	546.611	3666.05	1184.69	574.67
283	4303.6	4094.95	539.794	3450.17	1157.03	567.339
282.95	3667.75	3881.41	534.14	3256.91	1131.6	561.185
282.9	3282.93	3688.12	529.432	3082.9	1108.09	555.99
282.85	3004.62	3512.36	525.296	2925.47	1086.1	551.38
282.8	2468.51	3351.59	521.572	2782.17	1065.37	547.195
282.75	2274.25	3204.6	518.647	2651.82	1046.25	543.821
282.7	2078.47	3069.26	516.01	2532.36	1028.17	540.746
282.65	1645.1	2944.23	513.663	2422.5	1011.08	537.972
282.6	1643.02	2828.94	511.963	2321.72	995.295	535.857
282.55	1565.99	2721.69	510.264	2228.35	980.118	533.753
282.5	1386.99	2621.92	508.678	2141.87	965.638	531.772
282.45	1114.61	2529.03	507.359	2061.72	951.964	530.067
282.4	1383.37	2442.51	506.447	1987.42	939.198	528.779
282.35	1065.93	2361.11	505.129	1917.77	926.512	527.096
282.3	903.281	2285.16	504.287	1853.09	914.745	525.896
282.25	857.063	2214.09	503.688	1792.86	903.652	524.947
282.2	981.253	2147.3	503.157	1736.51	893.029	524.076
282.15	789.296	2084.17	502.438	1683.43	882.593	523.025
282.1	767.147	2024.95	502.007	1633.89	872.81	522.269
282.05	692.877	1969.03	501.609	1587.3	863.395	521.554
282	639.456	1916.32	501.322	1543.59	854.421	520.957
281.95	774.71	1866.53	501.114	1502.47	845.834	520.447
281.9	654.942	1819.13	500.703	1463.46	837.332	519.74
281.85	584.794	1774.38	500.472	1426.81	829.293	519.219
281.8	485.994	1731.99	500.345	1392.26	821.62	518.81
281.75	626.451	1691.9	500.367	1359.72	814.353	518.555
281.7	682.373	1653.57	500.177	1328.71	807.118	518.096
281.65	435.994	1616.99	499.904	1299.21	800.026	517.558
281.6	455.502	1582.53	500	1271.6	793.529	517.395
281.55	541.397	1549.64	500.066	1245.35	787.21	517.209
281.5	634.694	1518.15	500.004	1220.29	780.969	516.9
281.45	618.627	1487.95	499.802	1196.32	774.782	516.455
281.4	438.235	1459.1	499.623	1173.51	768.802	516.04
281.35	522.269	1431.8	499.716	1152.05	763.274	515.9
281.3	601.281	1405.53	499.682	1131.47	757.788	515.639
281.25	477.891	1380.28	499.529	1111.72	752.352	515.264
281.2	531.613	1356.27	499.562	1093.06	747.258	515.079
281.15	622.829	1333.16	499.514	1075.13	742.233	514.817
281.1	624.81	1310.86	499.328	1057.88	737.219	514.423
281.05	656.283	1289.44	499.14	1041.35	732.34	514.03
281	562.405	1268.82	498.904	1025.48	727.552	513.593
280.95	487.595	1249.13	498.808	1010.42	723.033	513.301
280.9	434.734	1230.31	498.825	996.081	718.75	513.125
280.85	460.564	1212.28	498.921	982.425	714.669	513.033
280.8	543.137	1194.89	498.979	969.283	710.663	512.905
280.75	594.578	1178.03	498.913	956.553	706.648	512.657
280.7	521.128	1161.71	498.769	944.248	702.663	512.335
280.65	492.177	1146.07	498.736	932.522	698.89	512.127
280.6	531.212	1131.04	498.745	921.298	695.263	511.966
280.55	550.3	1116.46	498.697	910.437	691.673	511.749
280.5	528.892	1102.38	498.619	899.961	688.149	511.506
280.45	497.599	1088.8	498.574	889.904	684.747	511.299
280.4	450.08	1075.73	498.575	880.256	681.478	511.142
280.35	529.032	1063.17	498.648	871.036	678.366	511.059
280.3	335.254	1050.9	498.602	862.026	675.216	510.86
280.25	483.073	1039.33	498.848	853.63	672.437	510.955
280.2	536.335	1027.92	498.871	845.316	669.512	510.832
280.15	498.199	1016.79	498.815	837.207	666.579	510.631
280.1	505.982	1006.07	498.816	829.435	663.777	510.489
280.05	349.9	995.669	498.805	821.911	661.03	510.339
280	452.541	985.831	499.029	814.878	658.585	510.425
279.95	409.664	976.147	499.099	807.932	656.052	510.361
279.9	581.693	966.817	499.233	801.276	653.644	510.363
279.85	417.287	957.517	499.109	794.587	651.04	510.109
279.8	441.737	948.731	499.232	788.352	648.739	510.104
279.75	451.441	940.174	499.318	782.286	646.461	510.065
279.7	488.275	931.855	499.39	776.399	644.223	510.013
279.65	477.551	923.716	499.407	770.639	641.982	509.909
279.6	545.318	915.83	499.44	765.077	639.811	509.822
279.55	493.297	908.061	499.371	759.581	637.586	509.636
279.5	499.38	900.589	499.38	754.33	635.49	509.53

## Sheet: Supplementary Figure 3c
Parameter X	Parameter Y1	Parameter Y2	Parameter Y3	Parameter Y4	Parameter Y5
542	4755.4	4820.3	4755.4	4773.51	4802.19
541.95	4698.93	4820.96	4755.4	4773.68	4802.68
541.9	4516.96	4821.69	4755.46	4773.91	4803.24
541.85	4722.76	4822.63	4755.73	4774.34	4804.01
541.8	4934.22	4823.35	4755.76	4774.55	4804.56
541.75	4726.6	4823.86	4755.56	4774.53	4804.89
541.7	4835.34	4824.6	4755.6	4774.74	4805.45
541.65	4745.3	4825.23	4755.51	4774.84	4805.9
541.6	4712.97	4825.98	4755.52	4775.03	4806.46
541.55	4724.07	4826.77	4755.57	4775.27	4807.07
541.5	4638.31	4827.56	4755.6	4775.49	4807.67
541.45	4722.52	4828.46	4755.73	4775.81	4808.37
541.4	4922.67	4829.27	4755.77	4776.05	4809
541.35	4736.9	4829.89	4755.58	4776.06	4809.41
541.3	4652.04	4830.71	4755.6	4776.28	4810.03
541.25	4867.65	4831.65	4755.72	4776.6	4810.76
541.2	4794.65	4832.35	4755.6	4776.69	4811.27
541.15	4714.63	4833.16	4755.55	4776.85	4811.86
541.1	4662.57	4834.06	4755.6	4777.11	4812.55
541.05	4628.75	4835.04	4755.7	4777.43	4813.31
541	4856.75	4836.07	4755.84	4777.79	4814.12
540.95	4810.68	4836.87	4755.73	4777.9	4814.69
540.9	4712.61	4837.73	4755.67	4778.07	4815.33
540.85	4660.23	4838.71	4755.72	4778.35	4816.08
540.8	4609.56	4839.77	4755.82	4778.68	4816.9
540.75	4625.46	4840.9	4755.98	4779.08	4817.8
540.7	4618.85	4842.03	4756.13	4779.47	4818.69
540.65	4728.88	4843.18	4756.28	4779.86	4819.59
540.6	4624.61	4844.23	4756.31	4780.14	4820.4
540.55	4651.1	4845.41	4756.45	4780.54	4821.33
540.5	4609.34	4846.59	4756.57	4780.91	4822.24
540.45	4729.69	4847.83	4756.73	4781.34	4823.22
540.4	4618.36	4848.95	4756.76	4781.63	4824.08
540.35	4609.09	4850.22	4756.91	4782.05	4825.08
540.3	4603.28	4851.52	4757.08	4782.49	4826.11
540.25	4772.62	4852.84	4757.25	4782.94	4827.15
540.2	4725.04	4854	4757.23	4783.2	4828.03
540.15	4749.61	4855.24	4757.27	4783.52	4828.98
540.1	4824.38	4856.47	4757.27	4783.82	4829.92
540.05	4741.35	4857.64	4757.2	4784.05	4830.79
540	4782.73	4858.93	4757.22	4784.37	4831.78
539.95	4891.35	4860.19	4757.19	4784.64	4832.73
539.9	4694.42	4861.36	4757.04	4784.81	4833.59
539.85	4778.61	4862.77	4757.11	4785.19	4834.69
539.8	4751.21	4864.12	4757.09	4785.49	4835.71
539.75	4705.51	4865.52	4757.09	4785.83	4836.78
539.7	4708.22	4867	4757.15	4786.22	4837.93
539.65	4807.46	4868.5	4757.2	4786.61	4839.09
539.6	4866.23	4869.93	4757.15	4786.9	4840.17
539.55	4779.63	4871.31	4757.03	4787.14	4841.21
539.5	4772.94	4872.83	4757	4787.47	4842.36
539.45	4758.5	4874.38	4756.98	4787.82	4843.55
539.4	4719.32	4875.98	4756.98	4788.19	4844.78
539.35	4577.49	4877.66	4757.02	4788.6	4846.08
539.3	4596.49	4879.53	4757.22	4789.19	4847.57
539.25	4898.8	4881.41	4757.4	4789.76	4849.06
539.2	4677.61	4883	4757.24	4790	4850.24
539.15	4604.11	4884.86	4757.33	4790.49	4851.7
539.1	4655.99	4886.85	4757.5	4791.08	4853.27
539.05	4774.76	4888.82	4757.61	4791.61	4854.82
539	4730.32	4890.69	4757.59	4792.02	4856.26
538.95	4894.28	4892.66	4757.62	4792.49	4857.79
538.9	4674.39	4894.48	4757.47	4792.78	4859.17
538.85	4742.98	4896.6	4757.56	4793.33	4860.83
538.8	4856.36	4898.68	4757.58	4793.81	4862.45
538.75	4912.98	4900.69	4757.47	4794.17	4863.98
538.7	4828.25	4902.68	4757.3	4794.48	4865.49
538.65	4831.35	4904.81	4757.22	4794.9	4867.13
538.6	4947.57	4906.99	4757.14	4795.32	4868.81
538.55	4825.45	4909.09	4756.93	4795.62	4870.4
538.5	4774.99	4911.38	4756.85	4796.06	4872.17
538.45	4834.16	4913.78	4756.84	4796.57	4874.04
538.4	4767.76	4916.18	4756.75	4797.03	4875.9
538.35	4901.08	4918.7	4756.74	4797.57	4877.87
538.3	4880.91	4921.15	4756.58	4797.98	4879.74
538.25	4811.63	4923.67	4756.44	4798.42	4881.69
538.2	4764.1	4926.34	4756.38	4798.95	4883.77
538.15	4860.95	4929.12	4756.37	4799.54	4885.95
538.1	4702.3	4931.87	4756.26	4800.04	4888.09
538.05	4865.65	4934.86	4756.32	4800.73	4890.46
538	4852.46	4937.75	4756.2	4801.24	4892.7
537.95	4921.27	4940.73	4756.09	4801.79	4895.03
537.9	4852.99	4943.71	4755.91	4802.28	4897.34
537.85	4840.88	4946.85	4755.8	4802.85	4899.8
537.8	4719.97	4950.09	4755.71	4803.46	4902.34
537.75	4838.72	4953.55	4755.75	4804.21	4905.08
537.7	4904.4	4956.96	4755.65	4804.85	4907.76
537.65	5025.18	4960.4	4755.49	4805.43	4910.45
537.6	4991.42	4963.8	4755.19	4805.9	4913.1
537.55	4936.5	4967.34	4754.93	4806.42	4915.85
537.5	4919.49	4971.04	4754.73	4807.02	4918.76
537.45	5033.68	4974.87	4754.55	4807.65	4921.77
537.4	5017.04	4978.69	4754.24	4808.18	4924.75
537.35	4753.4	4982.64	4753.95	4808.75	4927.85
537.3	4855.23	4987	4753.95	4809.62	4931.33
537.25	4984.7	4991.37	4753.84	4810.41	4934.81
537.2	4938.05	4995.73	4753.59	4811.07	4938.24
537.15	4822.28	5000.28	4753.38	4811.81	4941.85
537.1	4924.75	5005.1	4753.31	4812.7	4945.7
537.05	5045.19	5009.94	4753.12	4813.5	4949.56
537	4879.63	5014.81	4752.8	4814.19	4953.41
536.95	5023.89	5020.01	4752.66	4815.09	4957.58
536.9	5014.05	5025.22	4752.36	4815.85	4961.73
536.85	4883.7	5030.62	4752.07	4816.66	4966.03
536.8	4954.15	5036.33	4751.92	4817.63	4970.62
536.75	5043.1	5042.15	4751.7	4818.56	4975.29
536.7	4862.45	5048.07	4751.38	4819.42	4980.03
536.65	4884.51	5054.38	4751.26	4820.5	4985.13
536.6	5028.92	5060.89	4751.11	4821.6	4990.4
536.55	4969.93	5067.45	4750.8	4822.57	4995.68
536.5	4867.11	5074.31	4750.56	4823.64	5001.23
536.45	5114.13	5081.52	4750.43	4824.85	5007.09
536.4	5007.69	5088.7	4750.03	4825.84	5012.9
536.35	5068.64	5096.28	4749.75	4826.97	5019.05
536.3	5027.11	5104.05	4749.4	4828.08	5025.36
536.25	5257.24	5112.16	4749.09	4829.28	5031.97
536.2	5073.78	5120.32	4748.53	4830.26	5038.58
536.15	5037.67	5129	4748.17	4831.49	5045.67
536.1	5226.81	5138.06	4747.85	4832.81	5053.1
536.05	5294.94	5147.25	4747.32	4833.97	5060.61
536	5195.92	5156.74	4746.72	4835.09	5068.37
535.95	5142.66	5166.73	4746.22	4836.38	5076.57
535.9	5087.71	5177.2	4745.79	4837.78	5085.2
535.85	5289.39	5188.17	4745.41	4839.3	5094.27
535.8	5299.11	5199.37	4744.81	4840.65	5103.52
535.75	5337.63	5211.05	4744.2	4842.06	5113.19
535.7	5332.81	5223.21	4743.54	4843.48	5123.27
535.65	5240.25	5235.92	4742.89	4844.97	5133.85
535.6	5147.27	5249.35	4742.34	4846.63	5145.06
535.55	5268.63	5263.49	4741.9	4848.47	5156.92
535.5	5345.75	5278.17	4741.32	4850.24	5169.25
535.45	5287.74	5293.48	4740.65	4852.01	5182.13
535.4	5452.35	5309.63	4740.05	4853.92	5195.76
535.35	5439.67	5326.44	4739.26	4855.73	5209.97
535.3	5622.3	5344.13	4738.49	4857.65	5224.97
535.25	5490.19	5362.57	4737.51	4859.45	5240.63
535.2	5552.02	5382.18	4736.68	4861.5	5257.36
535.15	5468.53	5402.82	4735.78	4863.57	5275.03
535.1	5490.97	5424.77	4734.98	4865.85	5293.89
535.05	5490.94	5447.95	4734.14	4868.22	5313.88
535	5838.15	5472.51	4733.31	4870.69	5335.12
534.95	5654.05	5498.17	4732.09	4872.91	5357.35
534.9	5699.66	5525.64	4731.07	4875.46	5381.25
534.85	5541.09	5554.82	4730	4878.1	5406.73
534.8	5637.11	5586.01	4729.11	4881.05	5434.07
534.75	5730.64	5619.1	4728.11	4884.04	5463.17
534.7	5821.01	5654.25	4727	4887.09	5494.16
534.65	5964.9	5691.62	4725.79	4890.21	5527.2
534.6	6027.9	5731.38	4724.43	4893.36	5562.45
534.55	6240.8	5773.69	4722.99	4896.61	5600.07
534.5	6214.46	5818.64	4721.31	4899.84	5640.12
534.45	6164.47	5866.69	4719.67	4903.31	5683.05
534.4	6332.86	5918.06	4718.07	4907.06	5729.08
534.35	6466.29	5972.81	4716.29	4910.87	5778.23
534.3	6420.85	6031.06	4714.36	4914.79	5830.63
534.25	6758.5	6093.3	4712.48	4919.04	5886.74
534.2	6715	6159.34	4710.23	4923.21	5946.35
534.15	7068.18	6229.84	4708.01	4927.75	6010.1
534.1	7028.77	6304.7	4705.41	4932.25	6077.86
534.05	7321.5	6384.4	4702.85	4937.16	6150.09
534	7307.09	6468.9	4699.96	4942.14	6226.72
533.95	7386.45	6558.78	4697.08	4947.56	6308.3
533.9	7651	6654.14	4694.12	4953.36	6394.9
533.85	7781.36	6755.14	4690.86	4959.38	6486.62
533.8	7665.34	6861.86	4687.45	4965.77	6583.53
533.75	7972.46	6974.88	4684.16	4972.88	6686.16
533.7	8039.04	7093.87	4680.54	4980.27	6794.14
533.65	8090.22	7219.23	4676.83	4988.27	6907.8
533.6	7992.1	7351.21	4673.07	4996.95	7027.33
533.55	8456.64	7489.68	4669.4	5006.51	7152.57
533.5	8479.75	7634.13	4665.23	5016.41	7282.95
533.45	8589.91	7784.93	4661.02	5027.19	7418.76
533.4	8533.28	7941.78	4656.69	5038.84	7559.63
533.35	8639.67	8104.75	4652.41	5051.62	7705.55
533.3	8951.42	8272.8	4648.01	5065.39	7855.42
533.25	8954.57	8445.3	4643.27	5080.03	8008.53
533.2	9222.08	8621.81	4638.51	5095.97	8164.35
533.15	9152.93	8801.06	4633.46	5112.99	8321.52
533.1	9350.2	8982.47	4628.47	5131.59	8479.34
533.05	9685.93	9163.86	4623.26	5151.52	8635.61
533	9863.38	9343.68	4617.68	5172.73	8788.63
532.95	9746.12	9520.23	4611.89	5195.5	8936.62
532.9	9635.28	9691.76	4606.23	5220.26	9077.73
532.85	9878.8	9856.26	4600.68	5247.13	9209.81
532.8	10027.4	10010.6	4594.86	5275.75	9329.69
532.75	10085.7	10152.7	4588.87	5306.35	9435.25
532.7	10301.5	10280.6	4582.81	5339.12	9524.25
532.65	10221.1	10391.9	4576.5	5373.99	9594.38
532.6	10185.9	10485.3	4570.27	5411.4	9644.21
532.55	10184	10559.4	4564.08	5451.29	9672.19
532.5	10460.1	10613.3	4557.88	5493.74	9677.48
532.45	10366.9	10646.6	4551.37	5538.49	9659.48
532.4	10528.4	10659.9	4544.96	5585.99	9618.9
532.35	10628.7	10653.9	4538.36	5636.06	9556.23
532.3	10434.8	10630.1	4531.64	5688.62	9473.08
532.25	10354.5	10590.4	4525.13	5744.03	9371.51
532.2	10378.9	10537	4518.7	5802.12	9253.53
532.15	10456.7	10471.8	4512.23	5862.67	9121.36
532.1	10544.5	10397.1	4505.68	5925.56	8977.18
532.05	10481.9	10315.1	4499.02	5990.41	8823.74
532	10229.9	10228.2	4492.42	6057.22	8663.37
531.95	10186.6	10138.2	4486.09	6125.84	8498.44
531.9	10058.2	10046.5	4479.8	6195.65	8330.67
531.85	10045.6	9954.37	4473.65	6266.3	8161.71
531.8	9926	9862.73	4467.5	6336.89	7993.34
531.75	9666.07	9772.18	4461.48	6406.92	7826.74
531.7	9586.27	9683.13	4455.74	6475.72	7663.15
531.65	9464.73	9595.32	4450.08	6542.18	7503.22
531.6	9362.16	9508.39	4444.55	6605.44	7347.5
531.55	9319.59	9421.97	4439.13	6664.23	7196.86
531.5	9410.45	9335.2	4433.74	6717.48	7051.46
531.45	9012.52	9247.11	4428.26	6763.94	6911.42
531.4	8739.82	9157.36	4423.2	6803.09	6777.46
531.35	8682.66	9064.84	4418.44	6833.88	6649.4
531.3	8891.46	8968.76	4413.73	6855.15	6527.34
531.25	8380.08	8868.06	4408.8	6866.06	6410.79
531.2	8445.26	8763.1	4404.41	6867.01	6300.5
531.15	8511.88	8652.99	4399.96	6857.23	6195.72
531.1	8182.58	8537.6	4395.42	6836.82	6096.2
531.05	8170.27	8417.86	4391.24	6806.65	6002.46
531	8219.95	8293.73	4387.08	6766.97	5913.84
530.95	8128.5	8165.78	4382.85	6718.54	5830.09
530.9	7898.43	8034.91	4378.72	6662.46	5751.17
530.85	7692.55	7901.96	4374.84	6599.87	5676.93
530.8	7536.96	7768.11	4371.18	6531.98	5607.31
530.75	7484	7634.05	4367.69	6459.78	5541.94
530.7	7227.16	7500.49	4364.25	6384.22	5480.52
530.65	7293.91	7368.47	4361.09	6306.53	5423.03
530.6	7298.11	7238.16	4357.85	6227.15	5368.86
530.55	7240.01	7110.55	4354.61	6147.17	5317.99
530.5	6844.36	6986.08	4351.43	6067.27	5270.23
530.45	7060.08	6865.52	4348.68	5988.44	5225.76
530.4	6845.2	6748.51	4345.69	5910.49	5183.71
530.35	6524.91	6635.65	4342.93	5834.24	5144.34
530.3	6504.94	6527.48	4340.52	5760.32	5107.68
530.25	6550.47	6423.64	4338.14	5688.57	5073.2
530.2	6589.6	6324.09	4335.7	5619.12	5040.66
530.15	6314.43	6228.85	4333.21	5552.12	5009.94
530.1	6231.93	6138.11	4331.03	5487.93	4981.21
530.05	6016.13	6051.82	4328.93	5426.56	4954.19
530	6057.36	5969.92	4327.07	5368.11	4928.88
529.95	5946.36	5892.02	4325.16	5312.28	4904.89
529.9	5780.55	5818.15	4323.37	5259.23	4882.29
529.85	5714.88	5748.17	4321.77	5208.92	4861.01
529.8	5654.66	5681.98	4320.23	5161.3	4840.91
529.75	5715.67	5619.36	4318.76	5116.24	4821.88
529.7	5473.34	5560.02	4317.22	5073.53	4803.7
529.65	5451.9	5504.13	4315.94	5033.42	4786.65
529.6	5321.32	5451.25	4314.69	4995.53	4770.4
529.55	5211.32	5401.46	4313.58	4959.99	4755.05
529.5	5295.97	5354.55	4312.59	4926.62	4740.52
529.45	5154.78	5310.14	4311.5	4895.11	4726.53
529.4	4996.86	5268.34	4310.57	4865.62	4713.29
529.35	5047.68	5228.99	4309.81	4838.04	4700.77
529.3	4942.11	5191.82	4309	4812.09	4688.73
529.25	4781.52	5156.83	4308.3	4787.84	4677.3
529.2	4862.16	5123.95	4307.78	4765.24	4666.5
529.15	4907.84	5092.81	4307.17	4743.94	4656.04
529.1	4813.79	5063.27	4306.51	4723.86	4645.92
529.05	4614.64	5035.48	4305.95	4705.13	4636.3
529	4706.68	5009.4	4305.61	4687.76	4627.26
528.95	4644.79	4984.62	4305.16	4671.34	4618.45
528.9	4593.93	4961.22	4304.79	4655.97	4610.04
528.85	4604.58	4939.06	4304.47	4641.56	4601.97
528.8	4550.84	4918.06	4304.14	4628.01	4594.2
528.75	4299.82	4898.19	4303.87	4615.3	4586.75
528.7	4528.82	4879.58	4303.87	4603.61	4579.84
528.65	4573.01	4861.65	4303.62	4592.34	4572.93
528.6	4463.42	4844.51	4303.33	4581.64	4566.19
528.55	4233.34	4828.32	4303.15	4571.66	4559.81
528.5	4380.72	4813.14	4303.23	4562.47	4553.9
528.45	4285.1	4798.51	4303.14	4553.62	4548.02
528.4	4300.37	4784.63	4303.16	4545.34	4542.45
528.35	4549.8	4771.35	4303.17	4537.47	4537.04
528.3	4304.18	4758.38	4302.89	4529.73	4531.54
528.25	4470.09	4746.22	4302.89	4522.63	4526.48
528.2	4468.96	4734.39	4302.71	4515.69	4521.41
528.15	4282.65	4723.04	4302.52	4509.08	4516.48
528.1	4338.63	4712.33	4302.55	4502.97	4511.91
528.05	4154.09	4702	4302.51	4497.08	4507.43
528	4317.06	4692.27	4302.67	4491.65	4503.29
527.95	4437.3	4682.74	4302.65	4486.29	4499.1
527.9	4275.91	4673.43	4302.51	4481.03	4494.9
527.85	4361.14	4664.62	4302.53	4476.15	4491
527.8	4321.59	4656.05	4302.47	4471.39	4487.13
527.75	4333.99	4647.83	4302.45	4466.87	4483.41
527.7	4226.57	4639.88	4302.41	4462.51	4479.79
527.65	4211.83	4632.33	4302.5	4458.43	4476.39
527.6	4255.18	4625.04	4302.6	4454.53	4473.1
527.55	4257.98	4617.96	4302.65	4450.74	4469.87
527.5	4309.99	4611.11	4302.7	4447.09	4466.73
527.45	4200.22	4604.44	4302.69	4443.51	4463.61
527.4	4321.54	4598.1	4302.81	4440.19	4460.71
527.35	4401.77	4591.82	4302.78	4436.85	4457.75
527.3	4263.72	4585.66	4302.68	4433.55	4454.78
527.25	4404.59	4579.84	4302.72	4430.51	4452.05
527.2	4278.47	4574.05	4302.6	4427.42	4449.23
527.15	4343.02	4568.57	4302.63	4424.57	4446.63
527.1	4301.92	4563.18	4302.59	4421.74	4444.02
527.05	4291.77	4557.99	4302.59	4419.06	4441.53
527	4260.85	4552.98	4302.6	4416.47	4439.11
526.95	4180.76	4548.14	4302.65	4414	4436.79
526.9	4372.9	4543.54	4302.78	4411.7	4434.61
526.85	4435.05	4538.85	4302.7	4409.27	4432.28
526.8	4582.22	4534.23	4302.56	4406.84	4429.94
526.75	4461.18	4529.57	4302.25	4404.32	4427.5
526.7	4248.6	4525.17	4302.07	4402.01	4425.24
526.65	4208	4521.12	4302.13	4399.99	4423.26
526.6	4233.73	4517.23	4302.24	4398.08	4421.38
526.55	4401.7	4513.41	4302.31	4396.2	4419.52
526.5	4341.61	4509.52	4302.2	4394.2	4417.52
526.45	4298.63	4505.79	4302.16	4392.32	4415.63
526.4	4261.79	4502.21	4302.16	4390.54	4413.83
526.35	4307.82	4498.76	4302.21	4388.85	4412.12
526.3	4150.5	4495.35	4302.2	4387.16	4410.39
526.25	4242.89	4492.2	4302.37	4385.69	4408.88
526.2	4299.27	4489.04	4302.43	4384.17	4407.31
526.15	4243.45	4485.9	4302.44	4382.63	4405.71
526.1	4312.34	4482.89	4302.5	4381.19	4404.2
526.05	4297.13	4479.89	4302.49	4379.72	4402.66
526	4400.2	4476.97	4302.5	4378.3	4401.17
525.95	4375.79	4474.02	4302.39	4376.81	4399.6
525.9	4423.1	4471.16	4302.31	4375.39	4398.08
525.85	4398.7	4468.31	4302.18	4373.94	4396.55
525.8	4302.15	4465.56	4302.07	4372.56	4395.07
525.75	4264.66	4462.97	4302.07	4371.32	4393.73
525.7	4220.43	4460.49	4302.11	4370.15	4392.45
525.65	4357.02	4458.12	4302.2	4369.06	4391.26
525.6	4354.77	4455.65	4302.14	4367.85	4389.94
525.55	4149.64	4453.24	4302.08	4366.67	4388.65
525.5	4302.25	4451.11	4302.25	4365.75	4387.61
