# Supplementary material for: Single-atom Ni-N4 provides a robust cellular NO sensor
Source: Nat Commun. 2020 Jun 24;11:3188. doi: 10.1038/s41467-020-17018-6 (PMC7314822; doi:10.1038/s41467-020-17018-6)
Supplement: Supplementary file 4 — Source Data [file 41467_2020_17018_MOESM4_ESM.zip › Source Data-NCOMMS-20-00390/Supplementary Figure 5.xlsx]

## Sheet: Supplementary Figure 5a
Parameter X	Parameter Y1	Parameter Y2	Parameter Y3	Parameter Y4	Parameter Y5	Parameter Y6
892.6	4274.41	4276.36	4274.41	4274.95	4275.63	4274.6
892.5	4322.85	4276.37	4274.41	4274.95	4275.64	4274.6
892.4	4264.38	4276.23	4274.25	4274.79	4275.49	4274.44
892.3	4313.94	4276.27	4274.28	4274.83	4275.53	4274.48
892.2	4275.38	4276.16	4274.15	4274.7	4275.41	4274.35
892.1	4293.71	4276.17	4274.14	4274.7	4275.42	4274.34
892	4330.63	4276.12	4274.08	4274.64	4275.36	4274.28
891.9	4344.07	4275.95	4273.89	4274.45	4275.19	4274.09
891.8	4261.85	4275.73	4273.65	4274.22	4274.96	4273.85
891.7	4210.07	4275.78	4273.69	4274.26	4275.02	4273.9
891.6	4317.04	4276.02	4273.91	4274.48	4275.24	4274.11
891.5	4281.74	4275.89	4273.76	4274.33	4275.11	4273.97
891.4	4291.79	4275.88	4273.73	4274.31	4275.1	4273.94
891.3	4275.51	4275.84	4273.67	4274.25	4275.05	4273.88
891.2	4251.34	4275.85	4273.67	4274.25	4275.06	4273.88
891.1	4311.31	4275.94	4273.74	4274.33	4275.14	4273.95
891	4240.67	4275.83	4273.62	4274.21	4275.03	4273.83
890.9	4291.86	4275.96	4273.73	4274.32	4275.16	4273.94
890.8	4242.39	4275.92	4273.67	4274.26	4275.11	4273.88
890.7	4248.85	4276.04	4273.77	4274.37	4275.23	4273.99
890.6	4214.78	4276.15	4273.85	4274.46	4275.33	4274.07
890.5	4179.21	4276.36	4274.05	4274.66	4275.54	4274.27
890.4	4252.95	4276.7	4274.37	4274.98	4275.87	4274.59
890.3	4185.2	4276.79	4274.44	4275.05	4275.96	4274.67
890.2	4287.99	4277.11	4274.74	4275.36	4276.27	4274.97
890.1	4157.64	4277.09	4274.7	4275.32	4276.25	4274.92
890	4299.64	4277.5	4275.09	4275.71	4276.65	4275.32
889.9	4260.14	4277.44	4275.01	4275.63	4276.59	4275.24
889.8	4213.22	4277.51	4275.06	4275.69	4276.65	4275.29
889.7	4301.35	4277.74	4275.27	4275.9	4276.88	4275.5
889.6	4336.23	4277.68	4275.18	4275.81	4276.81	4275.41
889.5	4250.68	4277.5	4274.97	4275.61	4276.62	4275.21
889.4	4189.42	4277.6	4275.05	4275.7	4276.72	4275.29
889.3	4201.91	4277.91	4275.34	4275.99	4277.02	4275.58
889.2	4220.67	4278.18	4275.59	4276.24	4277.29	4275.83
889.1	4272.08	4278.39	4275.77	4276.43	4277.49	4276.01
889	4391.7	4278.43	4275.78	4276.44	4277.52	4276.03
888.9	4194.84	4278.06	4275.4	4276.06	4277.15	4275.64
888.8	4283.23	4278.36	4275.67	4276.33	4277.44	4275.91
888.7	4172.62	4278.36	4275.64	4276.31	4277.44	4275.89
888.6	4160.92	4278.73	4275.98	4276.66	4277.8	4276.24
888.5	4225.76	4279.14	4276.37	4277.05	4278.21	4276.62
888.4	4191.34	4279.34	4276.54	4277.22	4278.4	4276.8
888.3	4249.23	4279.65	4276.83	4277.51	4278.7	4277.08
888.2	4268.86	4279.77	4276.92	4277.61	4278.82	4277.18
888.1	4167.15	4279.82	4276.95	4277.64	4278.87	4277.21
888	4213.69	4280.22	4277.31	4278.01	4279.26	4277.58
887.9	4277.71	4280.46	4277.53	4278.23	4279.49	4277.79
887.8	4307.6	4280.49	4277.53	4278.23	4279.52	4277.79
887.7	4282.24	4280.42	4277.43	4278.14	4279.44	4277.69
887.6	4367.71	4280.43	4277.41	4278.12	4279.44	4277.68
887.5	4241.12	4280.16	4277.11	4277.83	4279.17	4277.38
887.4	4317.51	4280.31	4277.23	4277.95	4279.31	4277.5
887.3	4354.07	4280.21	4277.09	4277.82	4279.2	4277.37
887.2	4438.43	4279.98	4276.84	4277.57	4278.97	4277.11
887.1	4298.69	4279.47	4276.29	4277.03	4278.45	4276.57
887	4209.63	4279.43	4276.22	4276.96	4278.4	4276.5
886.9	4300.21	4279.69	4276.44	4277.19	4278.65	4276.73
886.8	4274.05	4279.64	4276.36	4277.11	4278.6	4276.65
886.7	4179.49	4279.68	4276.37	4277.12	4278.64	4276.66
886.6	4212.03	4280.04	4276.69	4277.45	4278.99	4276.99
886.5	4129.68	4280.3	4276.91	4277.68	4279.24	4277.2
886.4	4254.17	4280.82	4277.4	4278.17	4279.76	4277.7
886.3	4327.24	4280.94	4277.48	4278.26	4279.87	4277.78
886.2	4250.56	4280.81	4277.31	4278.1	4279.73	4277.62
886.1	4303.59	4280.94	4277.4	4278.19	4279.85	4277.71
886	4188.15	4280.89	4277.32	4278.11	4279.8	4277.62
885.9	4339.54	4281.23	4277.62	4278.41	4280.13	4277.93
885.8	4235.56	4281.06	4277.41	4278.21	4279.95	4277.72
885.7	4330.99	4281.24	4277.55	4278.35	4280.13	4277.86
885.6	4408.05	4281.11	4277.37	4278.18	4279.98	4277.69
885.5	4280.43	4280.71	4276.93	4277.75	4279.58	4277.25
885.4	4208.22	4280.74	4276.92	4277.74	4279.6	4277.24
885.3	4303.19	4281.02	4277.15	4277.98	4279.87	4277.47
885.2	4276.4	4280.98	4277.06	4277.89	4279.82	4277.39
885.1	4352.19	4281.02	4277.06	4277.9	4279.86	4277.4
885	4337.27	4280.82	4276.81	4277.65	4279.65	4277.15
884.9	4319.47	4280.66	4276.61	4277.46	4279.48	4276.94
884.8	4415.07	4280.57	4276.47	4277.32	4279.38	4276.8
884.7	4328.03	4280.15	4276	4276.86	4278.95	4276.34
884.6	4285.72	4280.03	4275.83	4276.69	4278.82	4276.17
884.5	4330.8	4280.05	4275.8	4276.66	4278.83	4276.14
884.4	4224.87	4279.92	4275.61	4276.49	4278.69	4275.96
884.3	4322.06	4280.14	4275.78	4276.66	4278.9	4276.13
884.2	4258.15	4280.04	4275.62	4276.51	4278.8	4275.98
884.1	4176.41	4280.15	4275.68	4276.58	4278.9	4276.04
884	4153.72	4280.54	4276.02	4276.92	4279.28	4276.38
883.9	4230.41	4281.01	4276.43	4277.33	4279.74	4276.79
883.8	4260.58	4281.22	4276.58	4277.49	4279.94	4276.95
883.7	4274.37	4281.34	4276.64	4277.55	4280.05	4277.01
883.6	4369.32	4281.41	4276.64	4277.57	4280.11	4277.02
883.5	4329.05	4281.16	4276.33	4277.26	4279.85	4276.71
883.4	4247.63	4281.05	4276.15	4277.09	4279.73	4276.54
883.3	4237.94	4281.21	4276.25	4277.19	4279.88	4276.64
883.2	4217.65	4281.4	4276.38	4277.33	4280.06	4276.77
883.1	4282.72	4281.67	4276.58	4277.53	4280.32	4276.97
883	4249.09	4281.72	4276.56	4277.52	4280.36	4276.95
882.9	4296.32	4281.88	4276.65	4277.62	4280.51	4277.05
882.8	4411.29	4281.89	4276.58	4277.56	4280.51	4276.98
882.7	4408.49	4281.51	4276.13	4277.11	4280.12	4276.54
882.6	4288.01	4281.14	4275.69	4276.68	4279.74	4276.1
882.5	4221.77	4281.18	4275.65	4276.64	4279.77	4276.06
882.4	4320.84	4281.44	4275.82	4276.83	4280.02	4276.24
882.3	4249.06	4281.37	4275.67	4276.69	4279.94	4276.1
882.2	4373.77	4281.54	4275.76	4276.78	4280.1	4276.19
882.1	4285.24	4281.3	4275.44	4276.46	4279.84	4275.86
882	4233.79	4281.35	4275.4	4276.44	4279.89	4275.84
881.9	4294.31	4281.58	4275.54	4276.58	4280.1	4275.98
881.8	4341.6	4281.61	4275.48	4276.53	4280.12	4275.92
881.7	4387.13	4281.48	4275.26	4276.31	4279.98	4275.7
881.6	4410.98	4281.2	4274.88	4275.95	4279.69	4275.33
881.5	4342.37	4280.85	4274.43	4275.5	4279.32	4274.88
881.4	4305.62	4280.72	4274.2	4275.28	4279.18	4274.66
881.3	4402.36	4280.72	4274.09	4275.18	4279.17	4274.56
881.2	4302.64	4280.39	4273.66	4274.76	4278.83	4274.13
881.1	4301.7	4280.41	4273.56	4274.67	4278.83	4274.04
881	4231.93	4280.42	4273.47	4274.59	4278.83	4273.95
880.9	4276.44	4280.68	4273.61	4274.73	4279.07	4274.09
880.8	4248.12	4280.78	4273.6	4274.73	4279.17	4274.09
880.7	4241.86	4280.99	4273.69	4274.83	4279.36	4274.18
880.6	4329.93	4281.22	4273.79	4274.94	4279.58	4274.29
880.5	4224.54	4281.16	4273.6	4274.76	4279.5	4274.11
880.4	4297.25	4281.46	4273.77	4274.94	4279.78	4274.28
880.3	4355.32	4281.51	4273.69	4274.87	4279.83	4274.2
880.2	4352.43	4281.38	4273.42	4274.6	4279.68	4273.94
880.1	4306.18	4281.26	4273.15	4274.35	4279.54	4273.68
880	4314.17	4281.29	4273.04	4274.24	4279.56	4273.57
879.9	4368.4	4281.31	4272.9	4274.12	4279.56	4273.44
879.8	4430.88	4281.14	4272.58	4273.81	4279.38	4273.12
879.7	4350.91	4280.77	4272.05	4273.28	4278.99	4272.6
879.6	4320.05	4280.67	4271.79	4273.03	4278.88	4272.34
879.5	4285.89	4280.68	4271.63	4272.88	4278.87	4272.18
879.4	4272.95	4280.81	4271.58	4272.84	4278.99	4272.14
879.3	4321.17	4280.99	4271.57	4272.85	4279.15	4272.14
879.2	4267.95	4281.01	4271.41	4272.69	4279.15	4271.98
879.1	4263.9	4281.22	4271.42	4272.71	4279.34	4272
879	4358	4281.44	4271.44	4272.75	4279.55	4272.03
878.9	4156.55	4281.36	4271.15	4272.47	4279.45	4271.75
878.8	4251.97	4281.96	4271.54	4272.86	4280.04	4272.14
878.7	4277.45	4282.25	4271.6	4272.94	4280.31	4272.21
878.6	4272.63	4282.47	4271.58	4272.93	4280.5	4272.2
878.5	4379.34	4282.7	4271.58	4272.94	4280.72	4272.2
878.4	4413.48	4282.59	4271.22	4272.59	4280.59	4271.85
878.3	4386.03	4282.38	4270.74	4272.12	4280.36	4271.38
878.2	4336.25	4282.26	4270.36	4271.75	4280.22	4271
878.1	4369.58	4282.32	4270.14	4271.54	4280.27	4270.79
878	4323.55	4282.28	4269.8	4271.22	4280.21	4270.46
877.9	4282.61	4282.4	4269.62	4271.05	4280.31	4270.29
877.8	4414.81	4282.68	4269.58	4271.02	4280.57	4270.25
877.7	4268.5	4282.53	4269.09	4270.54	4280.39	4269.77
877.6	4421.8	4282.88	4269.09	4270.56	4280.72	4269.78
877.5	4373.08	4282.73	4268.58	4270.06	4280.55	4269.28
877.4	4357.13	4282.75	4268.23	4269.72	4280.56	4268.94
877.3	4325.02	4282.85	4267.93	4269.44	4280.63	4268.65
877.2	4254.98	4283.07	4267.74	4269.26	4280.83	4268.47
877.1	4335.19	4283.55	4267.78	4269.31	4281.29	4268.52
877	4376.16	4283.78	4267.56	4269.1	4281.49	4268.3
876.9	4268.12	4283.89	4267.19	4268.75	4281.58	4267.95
876.8	4253.39	4284.39	4267.19	4268.76	4282.05	4267.95
876.7	4260.59	4284.95	4267.24	4268.82	4282.6	4268.01
876.6	4268.15	4285.52	4267.26	4268.86	4283.14	4268.04
876.5	4339.95	4286.1	4267.26	4268.87	4283.69	4268.05
876.4	4357.02	4286.45	4267.01	4268.64	4284.02	4267.81
876.3	4276.44	4286.78	4266.71	4268.35	4284.33	4267.52
876.2	4298.84	4287.42	4266.68	4268.34	4284.94	4267.5
876.1	4187.27	4288	4266.57	4268.24	4285.5	4267.4
876	4295.04	4289	4266.84	4268.53	4286.47	4267.68
875.9	4342.67	4289.67	4266.74	4268.45	4287.11	4267.6
875.8	4460.94	4290.22	4266.49	4268.21	4287.63	4267.35
875.7	4335.2	4290.41	4265.84	4267.57	4287.79	4266.71
875.6	4235.69	4291.06	4265.6	4267.36	4288.41	4266.49
875.5	4344.61	4292.08	4265.7	4267.47	4289.41	4266.61
875.4	4311.02	4292.78	4265.44	4267.23	4290.08	4266.35
875.3	4265.2	4293.65	4265.29	4267.09	4290.91	4266.21
875.2	4335.33	4294.71	4265.29	4267.11	4291.94	4266.23
875.1	4318.97	4295.58	4265.05	4266.89	4292.79	4266.01
875	4277.54	4296.56	4264.87	4266.73	4293.74	4265.84
874.9	4207.21	4297.73	4264.83	4266.7	4294.87	4265.81
874.8	4254.64	4299.19	4265.02	4266.92	4296.3	4266.02
874.7	4351.95	4300.54	4265.06	4266.97	4297.62	4266.07
874.6	4328.61	4301.63	4264.77	4266.7	4298.67	4265.79
874.5	4259.48	4302.85	4264.55	4266.5	4299.86	4265.59
874.4	4251.83	4304.35	4264.57	4266.54	4301.33	4265.62
874.3	4292.21	4305.95	4264.61	4266.6	4302.89	4265.68
874.2	4266.41	4307.46	4264.52	4266.53	4304.37	4265.6
874.1	4348.97	4309.13	4264.51	4266.54	4305.99	4265.61
874	4286.43	4310.57	4264.23	4266.28	4307.4	4265.35
873.9	4288.72	4312.29	4264.15	4266.23	4309.08	4265.29
873.8	4336.16	4314.06	4264.07	4266.17	4310.81	4265.23
873.7	4311.17	4315.73	4263.83	4265.95	4312.44	4265
873.6	4267.51	4317.53	4263.67	4265.81	4314.2	4264.86
873.5	4351.93	4319.54	4263.66	4265.82	4316.17	4264.87
873.4	4351.1	4321.32	4263.36	4265.55	4317.91	4264.59
873.3	4261.45	4323.15	4263.07	4265.27	4319.69	4264.32
873.2	4301.51	4325.32	4263.07	4265.3	4321.82	4264.34
873.1	4315.73	4327.4	4262.94	4265.2	4323.86	4264.23
873	4372.98	4329.47	4262.77	4265.05	4325.88	4264.08
872.9	4248.54	4331.37	4262.4	4264.7	4327.74	4263.73
872.8	4372.46	4333.71	4262.44	4264.77	4330.03	4263.8
872.7	4491.62	4335.64	4262.08	4264.43	4331.91	4263.45
872.6	4372.27	4337.18	4261.31	4263.69	4333.4	4262.71
872.5	4370.06	4339.09	4260.94	4263.34	4335.26	4262.36
872.4	4269.93	4340.99	4260.57	4263	4337.11	4262.02
872.3	4264.75	4343.18	4260.54	4263	4339.25	4262.01
872.2	4351.06	4345.33	4260.52	4263.01	4341.35	4262.02
872.1	4495.16	4347.12	4260.22	4262.73	4343.08	4261.75
872	4426.06	4348.34	4259.43	4261.98	4344.24	4260.99
871.9	4273.66	4349.68	4258.87	4261.45	4345.52	4260.46
871.8	4404.88	4351.4	4258.82	4261.43	4347.18	4260.44
871.7	4373.84	4352.53	4258.34	4260.97	4348.25	4259.98
871.6	4332.04	4353.6	4257.95	4260.61	4349.26	4259.62
871.5	4394.6	4354.63	4257.7	4260.39	4350.23	4259.4
871.4	4453.18	4355.25	4257.24	4259.97	4350.79	4258.98
871.3	4408.91	4355.46	4256.58	4259.34	4350.94	4258.35
871.2	4387.3	4355.6	4256.07	4258.86	4351.01	4257.88
871.1	4450.11	4355.59	4255.63	4258.46	4350.92	4257.47
871	4329.16	4355.12	4254.98	4257.84	4350.39	4256.85
870.9	4391.16	4354.83	4254.73	4257.62	4350.02	4256.64
870.8	4394.75	4354.09	4254.27	4257.2	4349.21	4256.23
870.7	4455.69	4353.11	4253.8	4256.77	4348.16	4255.79
870.6	4323.3	4351.7	4253.13	4256.13	4346.67	4255.16
870.5	4315.7	4350.53	4252.89	4255.93	4345.42	4254.96
870.4	4261.94	4349.19	4252.68	4255.76	4344	4254.8
870.3	4355.1	4347.84	4252.65	4255.77	4342.57	4254.81
870.2	4257.3	4346.02	4252.31	4255.46	4340.66	4254.51
870.1	4304.08	4344.38	4252.29	4255.48	4338.94	4254.54
870	4284.64	4342.46	4252.12	4255.35	4336.93	4254.42
869.9	4242.09	4340.5	4252.01	4255.28	4334.87	4254.36
869.8	4310.78	4338.58	4252.04	4255.36	4332.86	4254.44
869.7	4355.94	4336.37	4251.84	4255.21	4330.55	4254.3
869.6	4297.59	4333.95	4251.49	4254.9	4328.03	4254.01
869.5	4304.66	4331.69	4251.34	4254.79	4325.67	4253.91
869.4	4309.26	4329.38	4251.16	4254.66	4323.25	4253.79
869.3	4284.62	4327.04	4250.97	4254.51	4320.8	4253.66
869.2	4242.12	4324.78	4250.85	4254.45	4318.44	4253.61
869.1	4273.8	4322.68	4250.88	4254.52	4316.22	4253.7
869	4372.5	4320.5	4250.81	4254.5	4313.92	4253.7
868.9	4343.52	4318.02	4250.4	4254.14	4311.31	4253.36
868.8	4388.97	4315.66	4250.09	4253.88	4308.84	4253.12
868.7	4318.78	4313.2	4249.62	4253.47	4306.25	4252.73
868.6	4214.73	4311.02	4249.39	4253.29	4303.93	4252.58
868.5	4242.19	4309.24	4249.51	4253.46	4302.02	4252.78
868.4	4284.5	4307.43	4249.53	4253.54	4300.06	4252.89
868.3	4283.48	4305.53	4249.41	4253.48	4298.02	4252.86
868.2	4275	4303.7	4249.3	4253.43	4296.04	4252.84
868.1	4181.04	4301.96	4249.21	4253.4	4294.14	4252.85
868	4286.3	4300.6	4249.44	4253.69	4292.61	4253.17
867.9	4243.99	4298.95	4249.32	4253.63	4290.8	4253.15
867.8	4214.89	4297.51	4249.33	4253.71	4289.18	4253.28
867.7	4359.77	4296.23	4249.45	4253.89	4287.73	4253.51
867.6	4283.25	4294.52	4249.08	4253.59	4285.84	4253.26
867.5	4304.3	4293.15	4248.97	4253.54	4284.27	4253.26
867.4	4230.89	4291.76	4248.78	4253.43	4282.69	4253.2
867.3	4353.09	4290.68	4248.84	4253.56	4281.4	4253.4
867.2	4305.43	4289.26	4248.49	4253.28	4279.77	4253.19
867.1	4281.39	4288.06	4248.3	4253.17	4278.34	4253.14
867	4250.04	4287	4248.19	4253.14	4277.05	4253.19
866.9	4206.5	4286.1	4248.18	4253.21	4275.92	4253.34
866.8	4299.97	4285.41	4248.32	4253.43	4274.98	4253.65
866.7	4231.55	4284.47	4248.15	4253.34	4273.78	4253.65
866.6	4369.2	4283.81	4248.2	4253.48	4272.85	4253.89
866.5	4430.09	4282.74	4247.8	4253.16	4271.5	4253.68
866.4	4261.86	4281.53	4247.19	4252.64	4270	4253.27
866.3	4314.9	4280.93	4247.14	4252.68	4269.09	4253.44
866.2	4331.23	4280.21	4246.91	4252.55	4268.05	4253.44
866.1	4237.99	4279.49	4246.63	4252.36	4267	4253.39
866	4172.38	4279.13	4246.66	4252.49	4266.29	4253.67
865.9	4219.47	4279.04	4246.91	4252.84	4265.83	4254.19
865.8	4345.73	4278.85	4247	4253.03	4265.26	4254.56
865.7	4270.52	4278.29	4246.67	4252.81	4264.29	4254.53
865.6	4171.21	4278.03	4246.59	4252.83	4263.6	4254.77
865.5	4285.59	4278.16	4246.84	4253.2	4263.27	4255.37
865.4	4282.15	4277.96	4246.71	4253.18	4262.6	4255.6
865.3	4294.44	4277.82	4246.59	4253.18	4261.95	4255.87
865.2	4281.1	4277.7	4246.43	4253.14	4261.29	4256.13
865.1	4257.98	4277.68	4246.31	4253.15	4260.7	4256.46
865	4250.93	4277.8	4246.28	4253.24	4260.21	4256.9
864.9	4377.42	4278	4246.26	4253.36	4259.76	4257.4
864.8	4277.97	4277.85	4245.82	4253.05	4258.91	4257.52
864.7	4218.61	4278.09	4245.71	4253.08	4258.41	4258.02
864.6	4321.74	4278.61	4245.8	4253.32	4258.13	4258.77
864.5	4211.14	4278.86	4245.55	4253.21	4257.52	4259.23
864.4	4298.94	4279.56	4245.66	4253.48	4257.29	4260.12
864.3	4227.04	4280.05	4245.49	4253.46	4256.79	4260.78
864.2	4382.55	4280.88	4245.55	4253.68	4256.54	4261.77
864.1	4266.44	4281.29	4245.09	4253.39	4255.78	4262.31
864	4219.27	4282.2	4245.02	4253.48	4255.42	4263.33
863.9	4277.42	4283.38	4245.1	4253.75	4255.23	4264.61
863.8	4296.82	4284.49	4244.99	4253.82	4254.86	4265.8
863.7	4233.6	4285.67	4244.82	4253.83	4254.44	4267.04
863.6	4217.65	4287.2	4244.86	4254.06	4254.23	4268.62
863.5	4318.13	4288.94	4244.95	4254.35	4254.09	4270.39
863.4	4384.86	4290.49	4244.7	4254.32	4253.62	4271.96
863.3	4418.3	4292	4244.23	4254.06	4252.94	4273.47
863.2	4277.75	4293.56	4243.65	4253.69	4252.15	4275.02
863.1	4236.14	4295.78	4243.54	4253.81	4251.84	4277.21
863	4294.25	4298.34	4243.56	4254.07	4251.67	4279.72
862.9	4422.31	4300.89	4243.39	4254.14	4251.32	4282.22
862.8	4272.49	4303.22	4242.79	4253.79	4250.54	4284.48
862.7	4303.22	4306.26	4242.69	4253.95	4250.27	4287.42
862.6	4294.35	4309.4	4242.49	4254.02	4249.9	4290.46
862.5	4247.23	4312.77	4242.32	4254.13	4249.56	4293.71
862.4	4389.24	4316.49	4242.3	4254.4	4249.39	4297.3
862.3	4236.86	4319.91	4241.81	4254.21	4248.75	4300.57
862.2	4289.39	4324	4241.82	4254.53	4248.62	4304.49
862.1	4239.32	4328.04	4241.66	4254.7	4248.32	4308.35
862	4277.61	4332.33	4241.67	4255.04	4248.19	4312.44
861.9	4295.59	4336.53	4241.55	4255.27	4247.94	4316.42
861.8	4440.81	4340.64	4241.37	4255.45	4247.63	4320.3
861.7	4355.3	4344.14	4240.7	4255.16	4246.84	4323.55
861.6	4350.99	4347.73	4240.32	4255.16	4246.33	4326.87
861.5	4397.36	4351.04	4239.95	4255.2	4245.84	4329.89
861.4	4332.6	4353.78	4239.42	4255.09	4245.2	4332.32
861.3	4400.84	4356.23	4239.11	4255.22	4244.78	4334.44
861.2	4334.73	4357.86	4238.56	4255.14	4244.13	4335.72
861.1	4569.17	4359.03	4238.24	4255.3	4243.7	4336.52
861	4326.17	4358.7	4237.13	4254.69	4242.49	4335.78
860.9	4372.33	4358.44	4236.83	4254.91	4242.1	4335.11
860.8	4281.3	4357.32	4236.38	4255	4241.55	4333.53
860.7	4341.21	4355.83	4236.23	4255.42	4241.3	4331.57
860.6	4349.49	4353.55	4235.88	4255.66	4240.86	4328.78
860.5	4379.84	4350.74	4235.5	4255.9	4240.39	4325.44
860.4	4324.01	4347.44	4235.01	4256.07	4239.82	4321.57
860.3	4412.74	4344.03	4234.71	4256.46	4239.44	4317.56
860.2	4246.67	4340.15	4234.12	4256.58	4238.76	4313.04
860.1	4172.08	4336.72	4234.07	4257.29	4238.64	4308.95
860	4324.71	4333.54	4234.28	4258.29	4238.77	4305.05
859.9	4381.41	4329.91	4233.98	4258.82	4238.39	4300.66
859.8	4382.01	4326.2	4233.48	4259.2	4237.82	4296.15
859.7	4277.33	4322.65	4232.99	4259.62	4237.25	4291.75
859.6	4300.75	4319.64	4232.84	4260.45	4237.03	4287.83
859.5	4482.87	4316.77	4232.61	4261.26	4236.73	4284.01
859.4	4406.28	4313.53	4231.77	4261.51	4235.83	4279.74
859.3	4395.56	4310.8	4231.19	4262.08	4235.18	4275.92
859.2	4286.92	4308.37	4230.64	4262.76	4234.56	4272.32
859.1	4271.09	4306.56	4230.45	4263.87	4234.31	4269.27
859	4285.6	4305.09	4230.31	4265.13	4234.11	4266.47
858.9	4380.62	4303.85	4230.13	4266.43	4233.87	4263.8
858.8	4441.68	4302.57	4229.62	4267.51	4233.31	4260.99
858.7	4360.53	4301.37	4228.91	4268.51	4232.54	4258.14
858.6	4410.99	4300.72	4228.47	4269.89	4232.04	4255.73
858.5	4403.98	4300.2	4227.86	4271.25	4231.38	4253.3
858.4	4369.17	4300	4227.27	4272.78	4230.73	4251.03
858.3	4209.6	4300.23	4226.79	4274.59	4230.2	4249.01
858.2	4432.89	4301.3	4226.85	4277.13	4230.21	4247.65
858.1	4320.94	4301.94	4226.16	4279.12	4229.47	4245.66
858	4451.26	4303.3	4225.84	4281.72	4229.1	4244.15
857.9	4345.82	4304.57	4225.08	4284.13	4228.3	4242.3
857.8	4309.88	4306.56	4224.68	4287.18	4227.85	4240.9
857.7	4347.65	4309.06	4224.39	4290.64	4227.52	4239.69
857.6	4411.74	4311.85	4223.98	4294.32	4227.06	4238.44
857.5	4213.78	4314.86	4223.35	4298.14	4226.39	4237.03
857.4	4294.57	4318.98	4223.38	4303.02	4226.38	4236.35
857.3	4385.71	4323.33	4223.15	4308.07	4226.1	4235.45
857.2	4388.57	4327.89	4222.6	4313.28	4225.51	4234.3
857.1	4333.55	4332.99	4222.04	4318.98	4224.91	4233.19
857	4458.34	4338.86	4221.67	4325.4	4224.5	4232.29
856.9	4394.61	4344.91	4220.88	4331.98	4223.67	4231.02
856.8	4416.36	4351.83	4220.29	4339.39	4223.05	4229.99
856.7	4445.16	4359.35	4219.64	4347.35	4222.35	4228.91
856.6	4341.47	4367.48	4218.88	4355.91	4221.56	4227.77
856.5	4321.51	4376.68	4218.47	4365.51	4221.12	4227
856.4	4398.18	4386.69	4218.12	4375.9	4220.73	4226.31
856.3	4470.38	4397.22	4217.52	4386.78	4220.1	4225.39
856.2	4438.32	4408.27	4216.67	4398.16	4219.22	4224.24
856.1	4459.93	4420.2	4215.93	4410.4	4218.44	4223.21
856	4439.01	4432.79	4215.11	4423.29	4217.59	4222.13
855.9	4437.22	4446.15	4214.36	4436.94	4216.81	4221.12
855.8	4437.97	4460.17	4213.61	4451.23	4216.03	4220.14
855.7	4562.74	4474.74	4212.86	4466.06	4215.25	4219.16
855.6	4483.45	4489.32	4211.69	4480.88	4214.04	4217.77
855.5	4543.16	4504.42	4210.78	4496.22	4213.1	4216.66
855.4	4526.89	4519.37	4209.66	4511.39	4211.96	4215.35
855.3	4442.51	4534.17	4208.6	4526.4	4210.87	4214.1
855.2	4459.28	4548.72	4207.82	4541.15	4210.06	4213.14
855.1	4539.89	4562.34	4206.97	4554.97	4209.19	4212.13
855	4602.06	4574.4	4205.86	4567.22	4208.04	4210.85
854.9	4598.88	4584.57	4204.53	4577.57	4206.69	4209.37
854.8	4625.02	4592.68	4203.21	4585.84	4205.34	4207.9
854.7	4636.79	4598.24	4201.79	4591.57	4203.9	4206.35
854.6	4574.19	4601.04	4200.33	4594.53	4202.42	4204.76
854.5	4642.38	4601.12	4199.08	4594.77	4201.14	4203.38
854.4	4509.21	4598	4197.6	4591.79	4199.63	4201.77
854.3	4714.7	4592.4	4196.55	4586.33	4198.56	4200.61
854.2	4559.3	4583.38	4194.81	4577.45	4196.8	4198.76
854.1	4504.74	4572.43	4193.59	4566.63	4195.56	4197.43
854	4528.08	4559.58	4192.55	4553.91	4194.49	4196.28
853.9	4575.56	4544.97	4191.42	4539.42	4193.34	4195.06
853.8	4577.64	4528.91	4190.14	4523.47	4192.03	4193.67
853.7	4499.52	4511.96	4188.84	4506.64	4190.71	4192.28
853.6	4582.87	4494.73	4187.79	4489.52	4189.65	4191.15
853.5	4490.92	4477.02	4186.47	4471.91	4188.31	4189.74
853.4	4290.29	4459.65	4185.45	4454.64	4187.27	4188.64
853.3	4475.88	4443.2	4185.1	4438.29	4186.89	4188.21
853.2	4403.22	4426.56	4184.12	4421.74	4185.9	4187.16
853.1	4457.55	4410.69	4183.39	4405.97	4185.15	4186.35
853	4343.81	4395.28	4182.47	4390.65	4184.21	4185.36
852.9	4412.19	4380.94	4181.93	4376.4	4183.65	4184.75
852.8	4292.67	4367.1	4181.16	4362.65	4182.86	4183.91
852.7	4342.31	4354.42	4180.78	4350.04	4182.47	4183.48
852.6	4215.69	4342.31	4180.24	4338.01	4181.91	4182.87
852.5	4259.85	4331.38	4180.12	4327.16	4181.77	4182.69
852.4	4333.37	4321.03	4179.85	4316.88	4181.48	4182.37
852.3	4199.07	4311.13	4179.34	4307.06	4180.95	4181.8
852.2	4183.94	4302.37	4179.27	4298.36	4180.87	4181.68
852.1	4290.97	4294.29	4179.26	4290.36	4180.84	4181.61
852	4163.89	4286.48	4178.88	4282.62	4180.45	4181.19
851.9	4329.78	4279.67	4178.94	4275.87	4180.48	4181.19
851.8	4238.05	4272.85	4178.43	4269.11	4179.96	4180.63
851.7	4173.64	4266.83	4178.23	4263.16	4179.75	4180.39
851.6	4114.47	4261.5	4178.24	4257.89	4179.75	4180.36
851.5	4193.44	4256.81	4178.46	4253.25	4179.94	4180.53
851.4	4184.83	4252.25	4178.41	4248.74	4179.88	4180.44
851.3	4225.34	4248.08	4178.39	4244.64	4179.84	4180.38
851.2	4286.23	4244.12	4178.23	4240.73	4179.67	4180.18
851.1	4261.58	4240.26	4177.87	4236.92	4179.3	4179.78
851	4241.11	4236.76	4177.59	4233.47	4179	4179.46
850.9	4204.49	4233.58	4177.37	4230.34	4178.77	4179.21
850.8	4184.24	4230.75	4177.28	4227.56	4178.67	4179.09
850.7	4242.73	4228.2	4177.26	4225.06	4178.63	4179.03
850.6	4107.85	4225.65	4177.04	4222.55	4178.4	4178.78
850.5	4198.56	4223.71	4177.27	4220.66	4178.62	4178.98
850.4	4162.43	4221.63	4177.2	4218.62	4178.53	4178.87
850.3	4164.13	4219.81	4177.25	4216.84	4178.57	4178.89
850.2	4223.34	4218.11	4177.29	4215.19	4178.6	4178.91
850.1	4279.87	4216.32	4177.14	4213.44	4178.44	4178.72
850	4188.44	4214.45	4176.8	4211.61	4178.08	4178.35
849.9	4280.76	4212.98	4176.76	4210.18	4178.03	4178.28
849.8	4182.84	4211.29	4176.41	4208.53	4177.67	4177.91
849.7	4203.57	4210	4176.39	4207.28	4177.64	4177.86
849.6	4231.91	4208.72	4176.29	4206.03	4177.53	4177.74
849.5	4158.63	4207.4	4176.11	4204.75	4177.33	4177.53
849.4	4241.09	4206.4	4176.17	4203.78	4177.38	4177.57
849.3	4180.06	4205.17	4175.95	4202.59	4177.15	4177.33
849.2	4206.86	4204.2	4175.94	4201.65	4177.13	4177.29
849.1	4367.25	4203.19	4175.83	4200.67	4177.02	4177.16
849	4146.51	4201.68	4175.19	4199.19	4176.36	4176.5
848.9	4149.65	4200.95	4175.29	4198.5	4176.45	4176.58
848.8	4070.87	4200.25	4175.37	4197.83	4176.52	4176.64
848.7	4155.02	4199.86	4175.72	4197.47	4176.86	4176.97
848.6	4187.84	4199.21	4175.79	4196.85	4176.92	4177.02
848.5	4190.89	4198.49	4175.75	4196.16	4176.87	4176.96
848.4	4094.77	4197.79	4175.7	4195.48	4176.81	4176.89
848.3	4258.48	4197.44	4175.97	4195.16	4177.07	4177.15
848.2	4159.99	4196.56	4175.69	4194.31	4176.79	4176.85
848.1	4183.29	4196.04	4175.75	4193.82	4176.83	4176.89
848	4210.58	4195.47	4175.72	4193.28	4176.8	4176.84
847.9	4256.28	4194.83	4175.6	4192.66	4176.67	4176.71
847.8	4191.98	4194.05	4175.34	4191.91	4176.39	4176.42
847.7	4153.41	4193.51	4175.28	4191.4	4176.33	4176.35
847.6	4298.95	4193.12	4175.35	4191.03	4176.39	4176.41
847.5	4183.46	4192.26	4174.94	4190.19	4175.97	4175.98
847.4	4123.19	4191.8	4174.91	4189.76	4175.93	4175.93
847.3	4156.08	4191.56	4175.08	4189.54	4176.1	4176.09
847.2	4159.6	4191.23	4175.15	4189.23	4176.15	4176.14
847.1	4232.09	4190.89	4175.2	4188.92	4176.19	4176.18
847	4111.71	4190.33	4175.01	4188.38	4176	4175.98
846.9	4195.55	4190.19	4175.22	4188.25	4176.2	4176.18
846.8	4251.71	4189.78	4175.15	4187.86	4176.12	4176.09
846.7	4075.33	4189.19	4174.9	4187.3	4175.86	4175.82
846.6	4136.57	4189.2	4175.23	4187.33	4176.19	4176.15
846.5	4191.19	4189.02	4175.36	4187.17	4176.31	4176.26
846.4	4147.08	4188.67	4175.31	4186.84	4176.25	4176.2
846.3	4145.23	4188.47	4175.4	4186.66	4176.33	4176.28
846.2	4200.6	4188.3	4175.5	4186.5	4176.43	4176.37
846.1	4203.89	4187.94	4175.42	4186.17	4176.34	4176.27
846	4220.25	4187.58	4175.32	4185.83	4176.23	4176.17
845.9	4224.48	4187.18	4175.17	4185.44	4176.07	4176
845.8	4200.1	4186.77	4175.01	4185.05	4175.9	4175.83
845.7	4203.56	4186.45	4174.92	4184.75	4175.81	4175.73
845.6	4240.24	4186.12	4174.83	4184.44	4175.71	4175.63
845.5	4273.6	4185.68	4174.61	4184.01	4175.48	4175.4
845.4	4201.54	4185.13	4174.27	4183.48	4175.15	4175.06
845.3	4117.27	4184.83	4174.18	4183.2	4175.05	4174.95
845.2	4183.32	4184.82	4174.38	4183.2	4175.23	4175.14
845.1	4163.34	4184.59	4174.34	4182.99	4175.19	4175.1
845	4175.5	4184.44	4174.38	4182.85	4175.23	4175.12
844.9	4264.86	4184.24	4174.38	4182.67	4175.21	4175.11
844.8	4231.33	4183.76	4174.07	4182.2	4174.9	4174.8
844.7	4199.93	4183.39	4173.88	4181.85	4174.71	4174.6
844.6	4200.52	4183.13	4173.8	4181.61	4174.61	4174.5
844.5	4174.9	4182.88	4173.7	4181.37	4174.52	4174.4
844.4	4144.09	4182.71	4173.7	4181.22	4174.51	4174.39
844.3	4149.59	4182.65	4173.8	4181.17	4174.6	4174.48
844.2	4191.88	4182.58	4173.88	4181.11	4174.68	4174.56
844.1	4189.01	4182.37	4173.82	4180.92	4174.61	4174.49
844	4255.33	4182.18	4173.77	4180.73	4174.55	4174.43
843.9	4228.62	4181.76	4173.5	4180.33	4174.27	4174.15
843.8	4251.31	4181.44	4173.31	4180.02	4174.08	4173.96
843.7	4251.16	4181.04	4173.05	4179.64	4173.82	4173.69
843.6	4336.16	4180.65	4172.79	4179.26	4173.55	4173.42
843.5	4282.54	4179.98	4172.24	4178.6	4173	4172.86
843.4	4133.52	4179.48	4171.87	4178.12	4172.62	4172.49
843.3	4172	4179.49	4172	4178.14	4172.74	4172.61

## Sheet: Supplementary Figure 5b
Parameter X	Parameter Y1	Parameter Y2	Parameter Y3	Parameter Y4	Parameter Y5	Parameter Y6
411.3	4315.97	4327.39	4315.97	4318.93	4320.59	4319.81
411.25	4337.98	4327.5	4315.97	4318.96	4320.63	4319.85
411.2	4307.3	4327.57	4315.94	4318.94	4320.64	4319.85
411.15	4198.29	4327.69	4315.95	4318.98	4320.7	4319.91
411.1	4291.19	4327.98	4316.14	4319.19	4320.93	4320.14
411.05	4343.51	4328.13	4316.18	4319.26	4321.02	4320.22
411	4145.66	4328.2	4316.13	4319.24	4321.02	4320.21
410.95	4335.62	4328.59	4316.4	4319.53	4321.33	4320.53
410.9	4286.46	4328.67	4316.37	4319.53	4321.35	4320.54
410.85	4328.98	4328.83	4316.42	4319.6	4321.44	4320.63
410.8	4275.85	4328.93	4316.4	4319.6	4321.47	4320.66
410.75	4288.53	4329.11	4316.47	4319.69	4321.59	4320.77
410.7	4242.38	4329.28	4316.51	4319.77	4321.68	4320.86
410.65	4220.01	4329.52	4316.63	4319.91	4321.85	4321.02
410.6	4255.56	4329.8	4316.78	4320.09	4322.05	4321.23
410.55	4351.29	4330.02	4316.88	4320.22	4322.2	4321.37
410.5	4334.93	4330.1	4316.83	4320.19	4322.2	4321.36
410.45	4195.46	4330.2	4316.8	4320.19	4322.22	4321.39
410.4	4214.31	4330.52	4316.99	4320.41	4322.47	4321.63
410.35	4268.26	4330.82	4317.15	4320.6	4322.69	4321.85
410.3	4345.63	4331.04	4317.23	4320.71	4322.82	4321.98
410.25	4274.31	4331.13	4317.19	4320.69	4322.83	4321.98
410.2	4245.69	4331.34	4317.26	4320.79	4322.96	4322.11
410.15	4306.45	4331.6	4317.37	4320.93	4323.13	4322.28
410.1	4097.37	4331.76	4317.39	4320.98	4323.2	4322.35
410.05	4226.74	4332.26	4317.74	4321.36	4323.61	4322.76
410	4381.23	4332.55	4317.88	4321.54	4323.82	4322.96
409.95	4267.48	4332.6	4317.78	4321.47	4323.78	4322.92
409.9	4446.76	4332.83	4317.86	4321.58	4323.92	4323.06
409.85	4552.14	4332.78	4317.66	4321.41	4323.78	4322.91
409.8	4460.26	4332.57	4317.28	4321.06	4323.47	4322.6
409.75	4361.9	4332.5	4317.06	4320.87	4323.31	4322.44
409.7	4404.84	4332.6	4316.98	4320.83	4323.3	4322.43
409.65	4309.63	4332.62	4316.84	4320.73	4323.23	4322.35
409.6	4317.7	4332.8	4316.85	4320.77	4323.31	4322.43
409.55	4341.31	4332.97	4316.85	4320.8	4323.38	4322.5
409.5	4296.23	4333.11	4316.81	4320.8	4323.41	4322.53
409.45	4213.82	4333.32	4316.85	4320.87	4323.51	4322.63
409.4	4290.44	4333.66	4317.01	4321.07	4323.75	4322.87
409.35	4352.67	4333.89	4317.05	4321.15	4323.87	4322.98
409.3	4171.71	4334.02	4317	4321.13	4323.89	4323
409.25	4218.49	4334.44	4317.23	4321.4	4324.19	4323.31
409.2	4366.41	4334.79	4317.39	4321.59	4324.43	4323.55
409.15	4238.75	4334.91	4317.31	4321.55	4324.43	4323.55
409.1	4329.81	4335.24	4317.43	4321.72	4324.64	4323.75
409.05	4307.99	4335.42	4317.41	4321.74	4324.7	4323.81
409	4265.49	4335.64	4317.43	4321.79	4324.8	4323.91
408.95	4289.15	4335.94	4317.51	4321.92	4324.96	4324.08
408.9	4357.29	4336.2	4317.56	4322	4325.1	4324.21
408.85	4426.46	4336.35	4317.49	4321.98	4325.12	4324.24
408.8	4490.61	4336.4	4317.32	4321.85	4325.04	4324.15
408.75	4223.16	4336.35	4317.04	4321.62	4324.85	4323.97
408.7	4228.09	4336.73	4317.19	4321.81	4325.09	4324.21
408.65	4142.28	4337.1	4317.34	4322	4325.33	4324.45
408.6	4231.03	4337.62	4317.61	4322.32	4325.7	4324.83
408.55	4442.47	4338.01	4317.75	4322.51	4325.94	4325.07
408.5	4285.5	4338.05	4317.55	4322.35	4325.84	4324.97
408.45	4338.35	4338.36	4317.6	4322.45	4325.99	4325.12
408.4	4263.8	4338.58	4317.57	4322.47	4326.06	4325.2
408.35	4221.68	4338.93	4317.66	4322.6	4326.25	4325.39
408.3	4218.3	4339.35	4317.81	4322.8	4326.51	4325.66
408.25	4380.02	4339.78	4317.97	4323.01	4326.78	4325.93
408.2	4319.06	4339.96	4317.87	4322.96	4326.79	4325.94
408.15	4187.53	4340.24	4317.87	4323.01	4326.9	4326.06
408.1	4178.49	4340.73	4318.08	4323.27	4327.23	4326.39
408.05	4359.93	4341.25	4318.3	4323.55	4327.56	4326.74
408	4475.03	4341.48	4318.23	4323.54	4327.62	4326.8
407.95	4442.82	4341.54	4317.98	4323.34	4327.49	4326.68
407.9	4362.54	4341.65	4317.78	4323.2	4327.42	4326.61
407.85	4352.07	4341.9	4317.71	4323.18	4327.47	4326.67
407.8	4365.45	4342.17	4317.66	4323.18	4327.55	4326.76
407.75	4239.71	4342.42	4317.58	4323.17	4327.6	4326.82
407.7	4317.43	4342.89	4317.71	4323.35	4327.86	4327.09
407.65	4323.42	4343.23	4317.71	4323.41	4328	4327.24
407.6	4373.22	4343.58	4317.7	4323.46	4328.13	4327.38
407.55	4381.08	4343.85	4317.61	4323.44	4328.18	4327.45
407.5	4379.13	4344.11	4317.51	4323.4	4328.23	4327.51
407.45	4296.73	4344.39	4317.41	4323.36	4328.28	4327.57
407.4	4256.86	4344.81	4317.44	4323.46	4328.46	4327.77
407.35	4326.4	4345.3	4317.54	4323.62	4328.71	4328.04
407.3	4330.19	4345.68	4317.52	4323.68	4328.86	4328.2
407.25	4242.95	4346.07	4317.5	4323.72	4329	4328.36
407.2	4393.31	4346.61	4317.62	4323.91	4329.28	4328.66
407.15	4357.62	4346.92	4317.5	4323.86	4329.33	4328.73
407.1	4276.67	4347.29	4317.44	4323.87	4329.44	4328.86
407.05	4438.1	4347.8	4317.5	4324.01	4329.68	4329.12
407	4228.91	4348.07	4317.31	4323.89	4329.67	4329.13
406.95	4375.07	4348.68	4317.45	4324.11	4329.99	4329.48
406.9	4356.05	4349.07	4317.36	4324.09	4330.09	4329.61
406.85	4496	4349.5	4317.3	4324.11	4330.22	4329.77
406.8	4287.32	4349.72	4317.01	4323.9	4330.13	4329.71
406.75	4230.62	4350.28	4317.06	4324.03	4330.38	4329.99
406.7	4245.11	4350.94	4317.2	4324.25	4330.72	4330.36
406.65	4453.06	4351.6	4317.31	4324.45	4331.05	4330.73
406.6	4233.43	4351.94	4317.1	4324.32	4331.05	4330.76
406.55	4343.93	4352.64	4317.23	4324.54	4331.4	4331.15
406.5	4511.78	4353.18	4317.19	4324.59	4331.59	4331.38
406.45	4330.57	4353.46	4316.88	4324.36	4331.51	4331.34
406.4	4257.21	4354.05	4316.85	4324.44	4331.72	4331.6
406.35	4252.88	4354.77	4316.95	4324.62	4332.06	4331.99
406.3	4288.55	4355.52	4317.05	4324.82	4332.41	4332.39
406.25	4397.9	4356.23	4317.1	4324.96	4332.71	4332.75
406.2	4327.49	4356.77	4316.97	4324.93	4332.85	4332.94
406.15	4304.05	4357.45	4316.95	4325.02	4333.1	4333.25
406.1	4410.15	4358.19	4316.97	4325.14	4333.39	4333.6
406.05	4310.76	4358.78	4316.82	4325.1	4333.52	4333.8
406	4335.75	4359.54	4316.83	4325.21	4333.82	4334.17
405.95	4379.1	4360.29	4316.8	4325.29	4334.09	4334.51
405.9	4462.81	4360.98	4316.7	4325.3	4334.3	4334.8
405.85	4434.46	4361.57	4316.47	4325.18	4334.38	4334.96
405.8	4431.48	4362.23	4316.28	4325.11	4334.51	4335.18
405.75	4381.79	4362.91	4316.1	4325.04	4334.65	4335.42
405.7	4366.42	4363.7	4315.99	4325.06	4334.89	4335.75
405.65	4284.06	4364.54	4315.91	4325.1	4335.15	4336.12
405.6	4424.31	4365.54	4315.97	4325.27	4335.56	4336.63
405.55	4446.55	4366.34	4315.79	4325.23	4335.76	4336.94
405.5	4509.83	4367.14	4315.58	4325.15	4335.93	4337.23
405.45	4463.86	4367.86	4315.27	4324.97	4336	4337.44
405.4	4334.58	4368.69	4315.04	4324.87	4336.17	4337.73
405.35	4420.61	4369.77	4315.01	4324.98	4336.55	4338.26
405.3	4522.72	4370.74	4314.84	4324.95	4336.8	4338.66
405.25	4445.16	4371.58	4314.5	4324.76	4336.9	4338.92
405.2	4455.24	4372.58	4314.3	4324.7	4337.14	4339.33
405.15	4418.95	4373.61	4314.07	4324.62	4337.38	4339.75
405.1	4475.74	4374.74	4313.9	4324.61	4337.69	4340.25
405.05	4429.52	4375.82	4313.65	4324.51	4337.92	4340.68
405	4416.6	4377.02	4313.46	4324.48	4338.24	4341.21
404.95	4435.83	4378.28	4313.3	4324.48	4338.6	4341.79
404.9	4429.11	4379.57	4313.1	4324.45	4338.94	4342.37
404.85	4360.53	4380.92	4312.92	4324.44	4339.31	4343
404.8	4413.37	4382.43	4312.84	4324.54	4339.81	4343.76
404.75	4549.08	4383.92	4312.68	4324.56	4340.24	4344.48
404.7	4609.05	4385.25	4312.3	4324.36	4340.48	4345.01
404.65	4446.14	4386.55	4311.83	4324.08	4340.64	4345.49
404.6	4443.8	4388.17	4311.61	4324.05	4341.07	4346.27
404.55	4401.63	4389.87	4311.4	4324.04	4341.54	4347.1
404.5	4304.18	4391.71	4311.26	4324.1	4342.09	4348.04
404.45	4452.21	4393.78	4311.27	4324.31	4342.83	4349.18
404.4	4503.52	4395.7	4311.05	4324.3	4343.35	4350.15
404.35	4505.18	4397.63	4310.74	4324.21	4343.82	4351.08
404.3	4502.7	4399.65	4310.43	4324.12	4344.31	4352.07
404.25	4410.43	4401.77	4310.12	4324.04	4344.84	4353.13
404.2	4432.5	4404.13	4309.96	4324.11	4345.54	4354.41
404.15	4320.54	4406.58	4309.77	4324.15	4346.24	4355.72
404.1	4286.98	4409.32	4309.75	4324.38	4347.15	4357.29
404.05	4403.31	4412.25	4309.78	4324.66	4348.15	4359
404	4362.03	4415.12	4309.64	4324.77	4349	4360.62
403.95	4432.63	4418.21	4309.55	4324.95	4349.96	4362.4
403.9	4703.06	4421.34	4309.35	4325.02	4350.84	4364.18
403.85	4520.47	4424.2	4308.73	4324.67	4351.34	4365.64
403.8	4527.21	4427.54	4308.39	4324.62	4352.17	4367.52
403.75	4380.21	4431.06	4308.04	4324.56	4353.04	4369.53
403.7	4434.04	4435.02	4307.92	4324.75	4354.2	4371.93
403.65	4516.47	4439.13	4307.72	4324.85	4355.32	4374.41
403.6	4451.99	4443.36	4307.39	4324.84	4356.36	4376.94
403.55	4555.1	4447.96	4307.16	4324.93	4357.57	4379.77
403.5	4501.76	4452.69	4306.76	4324.87	4358.68	4382.66
403.45	4506.64	4457.82	4306.45	4324.9	4359.94	4385.88
403.4	4601.85	4463.29	4306.13	4324.94	4361.26	4389.36
403.35	4521.78	4468.99	4305.66	4324.83	4362.5	4392.98
403.3	4600.83	4475.24	4305.32	4324.86	4363.95	4397.06
403.25	4592.93	4481.81	4304.85	4324.77	4365.36	4401.36
403.2	4568.41	4488.88	4304.39	4324.71	4366.87	4406.06
403.15	4340.64	4496.52	4303.96	4324.69	4368.52	4411.24
403.1	4286.96	4505.11	4303.9	4325.06	4370.63	4417.23
403.05	4505.96	4514.42	4303.93	4325.52	4372.94	4423.83
403	4545.49	4524.06	4303.61	4325.64	4375.02	4430.62
402.95	4667.76	4534.38	4303.22	4325.72	4377.15	4437.96
402.9	4566.96	4545.31	4302.64	4325.61	4379.23	4445.75
402.85	4756.59	4557.25	4302.22	4325.68	4381.62	4454.39
402.8	4642.84	4569.82	4301.49	4325.46	4383.86	4463.48
402.75	4493.98	4583.55	4300.95	4325.44	4386.46	4473.56
402.7	4584.96	4598.58	4300.64	4325.67	4389.47	4484.72
402.65	4609.87	4614.6	4300.19	4325.77	4392.55	4496.65
402.6	4682.45	4631.76	4299.69	4325.85	4395.81	4509.49
402.55	4697.57	4650.08	4299.08	4325.84	4399.19	4523.22
402.5	4536.86	4669.71	4298.45	4325.82	4402.82	4537.97
402.45	4713.49	4690.98	4298.07	4326.07	4406.99	4554.06
402.4	4630.93	4713.45	4297.4	4326.07	4411.21	4570.99
402.35	4670.93	4737.56	4296.87	4326.22	4415.91	4589.18
402.3	4714.34	4763.19	4296.27	4326.33	4420.94	4608.47
402.25	4719.25	4790.33	4295.61	4326.39	4426.35	4628.81
402.2	4857.69	4819.1	4294.93	4326.47	4432.23	4650.26
402.15	4744.49	4849.29	4294.03	4326.36	4438.43	4672.57
402.1	4901.21	4881.25	4293.31	4326.46	4445.4	4696.02
402.05	4928.45	4914.53	4292.35	4326.33	4452.79	4720.1
402	4981.87	4949.22	4291.33	4326.2	4460.87	4744.81
401.95	4824.33	4985.13	4290.23	4326.01	4469.67	4769.91
401.9	4884.47	5022.45	4289.38	4326.1	4479.63	4795.47
401.85	5044.04	5060.52	4288.43	4326.14	4490.47	4820.76
401.8	5247.74	5098.91	4287.22	4325.96	4502.15	4845.24
401.75	5019.02	5137.13	4285.69	4325.49	4514.68	4868.33
401.7	5043.85	5175.47	4284.52	4325.43	4528.88	4890.19
401.65	5229.06	5213.08	4283.31	4325.38	4544.46	4909.86
401.6	5020.04	5249.2	4281.8	4325.07	4561.26	4926.46
401.55	4985.3	5284.04	4280.62	4325.15	4580.05	4940.08
401.5	5214.29	5316.93	4279.49	4325.34	4600.65	4949.92
401.45	5324.34	5347.17	4278	4325.21	4622.78	4955.18
401.4	5380.48	5374.85	4276.33	4324.98	4646.75	4955.79
401.35	5319.13	5400.05	4274.57	4324.71	4672.73	4951.75
401.3	5480.03	5423.17	4272.9	4324.61	4701.03	4943.33
401.25	5403.33	5444.18	4270.98	4324.32	4731.37	4930.44
401.2	5390.14	5463.93	4269.17	4324.24	4764.19	4913.84
401.15	5510.81	5482.9	4267.38	4324.25	4799.47	4893.94
401.1	5455.08	5501.41	4265.4	4324.16	4836.95	4871.09
401.05	5544.2	5520.34	4263.5	4324.26	4876.93	4846.14
401	5527.26	5539.92	4261.45	4324.31	4919.04	4819.48
400.95	5503.29	5560.72	4259.43	4324.51	4963.3	4791.78
400.9	5563.04	5582.99	4257.45	4324.86	5009.49	4763.54
400.85	5654.19	5606.64	4255.36	4325.24	5057.07	4735.06
400.8	5709.13	5631.51	4253.13	4325.62	5105.54	4706.61
400.75	5701.97	5657.26	4250.81	4326.06	5154.25	4678.56
400.7	5755.96	5683.41	4248.49	4326.69	5202.5	4651.21
400.65	5844.1	5709.09	4246.09	4327.41	5249.23	4624.62
400.6	5647.6	5733.18	4243.54	4328.19	5293.18	4598.88
400.55	5820.55	5754.98	4241.3	4329.5	5333.57	4574.5
400.5	5713.93	5772.61	4238.78	4330.78	5368.41	4550.97
400.45	5724.55	5785.23	4236.42	4332.49	5396.84	4528.74
400.4	5828.12	5791.48	4234.05	4334.48	5417.46	4507.63
400.35	5915.67	5790.24	4231.5	4336.62	5429.13	4487.5
400.3	5826.93	5780.93	4228.82	4338.97	5431.26	4468.34
400.25	5658.64	5763.62	4226.27	4341.85	5423.9	4450.4
400.2	5587.96	5738.64	4223.98	4345.42	5407.4	4433.78
400.15	5638.78	5706.45	4221.8	4349.56	5382.23	4418.26
400.1	5588.68	5667.87	4219.54	4354.13	5349.2	4403.62
400.05	5525.22	5624.21	4217.36	4359.33	5309.63	4389.96
400	5655.04	5576.89	4215.27	4365.23	5264.94	4377.26
399.95	5442.8	5526.93	4212.97	4371.58	5216.15	4365.15
399.9	5625.57	5476.12	4211.01	4378.98	5165.04	4354.11
399.85	5543.7	5425.05	4208.75	4386.85	5112.22	4343.49
399.8	5389.64	5375.1	4206.62	4395.67	5059.03	4333.64
399.75	5407.48	5327.26	4204.73	4405.62	5006.47	4324.63
399.7	5347.76	5281.9	4202.81	4416.49	4954.89	4316.15
399.65	5306.23	5239.64	4200.99	4428.47	4904.88	4308.26
399.6	5286.73	5200.88	4199.22	4441.58	4856.84	4300.91
399.55	5316.31	5165.81	4197.49	4455.86	4810.92	4294.01
399.5	5209.83	5134.59	4195.7	4471.26	4767.28	4287.45
399.45	5172.55	5107.52	4194.08	4488.08	4726.2	4281.41
399.4	5094.36	5084.54	4192.52	4506.26	4687.57	4275.76
399.35	5220.09	5065.73	4191.08	4525.88	4651.5	4270.52
399.3	5270.6	5050.71	4189.44	4546.68	4617.57	4265.34
399.25	5102.97	5039.56	4187.72	4568.77	4585.89	4260.33
399.2	5008.79	5032.49	4186.26	4592.5	4556.69	4255.81
399.15	5108.43	5029.26	4184.94	4617.78	4529.74	4251.63
399.1	5193.94	5029.39	4183.47	4644.2	4504.65	4247.48
399.05	5197.45	5032.69	4181.86	4671.76	4481.29	4243.35
399	5146.43	5039.05	4180.24	4700.44	4459.71	4239.37
398.95	5181.25	5048.26	4178.69	4730.18	4439.86	4235.61
398.9	5065	5059.84	4177.1	4760.65	4421.47	4231.92
398.85	4967.67	5073.62	4175.68	4791.77	4404.68	4228.53
398.8	5238.81	5089.11	4174.41	4823.2	4389.34	4225.4
398.75	5191.89	5105.15	4172.72	4853.88	4374.77	4221.94
398.7	5049.68	5121.65	4171.09	4883.84	4361.35	4218.64
398.65	5112.78	5138.06	4169.69	4912.65	4349.14	4215.64
398.6	5028.4	5153.31	4168.18	4939.31	4337.73	4212.63
398.55	5208.67	5166.86	4166.81	4963.4	4327.26	4209.82
398.5	5111.92	5177.51	4165.15	4983.77	4317.24	4206.79
398.45	5175.58	5184.96	4163.64	5000.22	4308.03	4203.98
398.4	5219.35	5188.3	4162.02	5011.9	4299.32	4201.12
398.35	5134.37	5187.05	4160.33	5018.39	4291.08	4198.25
398.3	5026.05	5181.04	4158.78	5019.6	4283.45	4195.56
398.25	5208.38	5170.19	4157.4	5015.45	4276.43	4193.09
398.2	5058.76	5154.07	4155.72	5005.61	4269.52	4190.37
398.15	5105.33	5133.46	4154.28	4990.87	4263.2	4187.94
398.1	5073.37	5108.48	4152.76	4971.4	4257.13	4185.47
398.05	5153.52	5079.79	4151.29	4947.89	4251.4	4183.09
398	5054.31	5047.88	4149.69	4920.84	4245.81	4180.61
397.95	5066.52	5013.68	4148.25	4891.23	4240.61	4178.33
397.9	4985.24	4977.66	4146.78	4859.55	4235.61	4176.05
397.85	4896.79	4940.64	4145.44	4826.63	4230.95	4173.94
397.8	4933.36	4903.15	4144.24	4793.03	4226.61	4171.99
397.75	4917.7	4865.53	4142.98	4759.09	4222.39	4170.02
397.7	4886.45	4828.26	4141.75	4725.32	4218.34	4168.09
397.65	4987.49	4791.67	4140.56	4692.06	4214.49	4166.24
397.6	4885.33	4755.87	4139.21	4659.43	4210.62	4164.25
397.55	4917.86	4721.35	4138.02	4627.92	4207.02	4162.44
397.5	4762.31	4688.08	4136.77	4597.52	4203.5	4160.6
397.45	4765.93	4656.43	4135.77	4568.62	4200.33	4159.03
397.4	4654.49	4626.22	4134.77	4541.03	4197.26	4157.47
397.35	4674.45	4597.69	4133.94	4515	4194.46	4156.1
397.3	4669.34	4570.6	4133.08	4490.31	4191.71	4154.73
397.25	4686.88	4545.02	4132.22	4467.03	4189.06	4153.37
397.2	4593.44	4520.88	4131.34	4445.09	4186.46	4152
397.15	4628.77	4498.3	4130.6	4424.61	4184.08	4150.8
397.1	4466.27	4477.04	4129.8	4405.38	4181.72	4149.56
397.05	4384.25	4457.37	4129.27	4387.64	4179.68	4148.58
397	4391.32	4439.1	4128.86	4371.23	4177.84	4147.76
396.95	4498.61	4422.02	4128.44	4355.94	4176.04	4146.93
396.9	4341.39	4405.9	4127.85	4341.54	4174.12	4145.94
396.85	4349.95	4391.12	4127.51	4328.41	4172.51	4145.22
396.8	4390.14	4377.33	4127.15	4316.21	4170.94	4144.49
396.75	4332.9	4364.43	4126.73	4304.84	4169.35	4143.72
396.7	4433	4352.5	4126.41	4294.38	4167.9	4143.04
396.65	4387.23	4341.23	4125.92	4284.53	4166.32	4142.21
396.6	4303.95	4330.8	4125.5	4275.47	4164.87	4141.47
396.55	4279.39	4321.2	4125.22	4267.19	4163.58	4140.86
396.5	4241.6	4312.3	4124.97	4259.56	4162.37	4140.31
396.45	4144.69	4304.06	4124.78	4252.55	4161.26	4139.82
396.4	4239.62	4296.52	4124.75	4246.19	4160.33	4139.5
396.35	4170.21	4289.34	4124.57	4240.15	4159.28	4139.03
396.3	4182.64	4282.73	4124.49	4234.65	4158.38	4138.69
396.25	4241.03	4276.53	4124.4	4229.52	4157.48	4138.33
396.2	4207.31	4270.62	4124.22	4224.65	4156.52	4137.88
396.15	4111.85	4265.12	4124.08	4220.16	4155.64	4137.49
396.1	4105.87	4260.11	4124.1	4216.11	4154.94	4137.27
396.05	4112.09	4255.4	4124.13	4212.34	4154.27	4137.06
396	4206.28	4250.96	4124.15	4208.81	4153.61	4136.85
395.95	4162.19	4246.62	4124.02	4205.35	4152.83	4136.49
395.9	4136.51	4242.58	4123.96	4202.16	4152.14	4136.21
395.85	4050.63	4238.79	4123.94	4199.2	4151.5	4135.97
395.8	4148.37	4235.34	4124.06	4196.54	4151.03	4135.88
395.75	4117.99	4231.91	4124.02	4193.9	4150.42	4135.64
395.7	4050.06	4228.7	4124.03	4191.44	4149.87	4135.45
395.65	3997.75	4225.75	4124.15	4189.22	4149.45	4135.37
395.6	4008.99	4223.03	4124.35	4187.21	4149.13	4135.38
395.55	4250.27	4220.42	4124.53	4185.29	4148.81	4135.38
395.5	4042.87	4217.56	4124.33	4183.1	4148.12	4135
395.45	4140.29	4215.14	4124.46	4181.33	4147.77	4134.96
395.4	4047.15	4212.68	4124.44	4179.5	4147.28	4134.76
395.35	4184.02	4210.47	4124.56	4177.91	4146.96	4134.72
395.3	4063.69	4208.13	4124.46	4176.17	4146.43	4134.46
395.25	4111.99	4206.08	4124.56	4174.7	4146.1	4134.4
395.2	4201.76	4204.04	4124.58	4173.23	4145.71	4134.26
395.15	4160.43	4201.93	4124.46	4171.67	4145.19	4133.99
395.1	4153.58	4199.97	4124.4	4170.24	4144.74	4133.78
395.05	4239.86	4198.09	4124.35	4168.89	4144.32	4133.59
395	4145.79	4196.14	4124.17	4167.44	4143.77	4133.27
394.95	4074.01	4194.4	4124.13	4166.2	4143.38	4133.09
394.9	4031.41	4192.85	4124.21	4165.13	4143.11	4133.04
394.85	3931.63	4191.41	4124.36	4164.17	4142.92	4133.06
394.8	4009.04	4190.2	4124.67	4163.41	4142.9	4133.23
394.75	4115.46	4188.91	4124.85	4162.57	4142.76	4133.29
394.7	4077.31	4187.5	4124.87	4161.6	4142.46	4133.18
394.65	4067.75	4186.2	4124.95	4160.73	4142.23	4133.14
394.6	4086.04	4184.97	4125.04	4159.9	4142.03	4133.11
394.55	4074.6	4183.75	4125.1	4159.09	4141.8	4133.06
394.5	4090.89	4182.59	4125.18	4158.32	4141.6	4133.02
394.45	4083.9	4181.44	4125.23	4157.56	4141.38	4132.97
394.4	4055.71	4180.35	4125.3	4156.84	4141.18	4132.93
394.35	4119.66	4179.33	4125.41	4156.2	4141.03	4132.93
394.3	4152.67	4178.25	4125.42	4155.47	4140.78	4132.84
394.25	4092.78	4177.15	4125.38	4154.72	4140.49	4132.69
394.2	4174.73	4176.18	4125.43	4154.1	4140.3	4132.64
394.15	4200.95	4175.1	4125.35	4153.36	4139.98	4132.47
394.1	4012.55	4174.02	4125.23	4152.6	4139.63	4132.25
394.05	4036.89	4173.26	4125.41	4152.16	4139.58	4132.34
394	4054.84	4172.5	4125.55	4151.71	4139.5	4132.39
393.95	4056.08	4171.73	4125.66	4151.25	4139.4	4132.41
393.9	4104.29	4170.98	4125.77	4150.8	4139.3	4132.43
393.85	4098.29	4170.19	4125.81	4150.3	4139.13	4132.38
393.8	4203.39	4169.42	4125.85	4149.82	4138.97	4132.34
393.75	4179.58	4168.51	4125.73	4149.19	4138.65	4132.13
393.7	4286.07	4167.66	4125.64	4148.61	4138.37	4131.96
393.65	4045.91	4166.66	4125.39	4147.88	4137.93	4131.62
393.6	4039.32	4166.06	4125.51	4147.55	4137.87	4131.67
393.55	4107.32	4165.5	4125.65	4147.24	4137.83	4131.73
393.5	4035.55	4164.84	4125.68	4146.83	4137.68	4131.69
393.45	4085.17	4164.32	4125.82	4146.56	4137.65	4131.76
393.4	4191.07	4163.73	4125.89	4146.21	4137.55	4131.75
393.35	4054.18	4162.99	4125.79	4145.71	4137.28	4131.57
393.3	4125.9	4162.49	4125.9	4145.44	4137.23	4131.62

## Sheet: Supplementary Figure 5c
Parameter X	Parameter Y1	Parameter Y2	Parameter Y3	Parameter Y4	Parameter Y5	Parameter Y6
298.3	2889.28	2965.86	2889.28	2914.89	2903.6	2925.93
298.25	2897.18	2966.49	2889.28	2915.14	2903.71	2926.2
298.2	2695.3	2967.11	2889.26	2915.38	2903.82	2926.45
298.15	2724.29	2968.11	2889.62	2915.99	2904.29	2927.08
298.1	2757.36	2969.07	2889.92	2916.55	2904.71	2927.65
298.05	2675.97	2969.97	2890.17	2917.06	2905.07	2928.17
298	2423.45	2971.03	2890.56	2917.72	2905.59	2928.84
297.95	2424.45	2972.56	2891.42	2918.85	2906.57	2929.99
297.9	2465.01	2974.11	2892.27	2919.98	2907.55	2931.13
297.85	2630.95	2975.58	2893.06	2921.04	2908.46	2932.2
297.8	2647.66	2976.77	2893.54	2921.81	2909.06	2932.97
297.75	2548.66	2977.93	2893.99	2922.55	2909.64	2933.72
297.7	2693.3	2979.29	2894.62	2923.47	2910.41	2934.65
297.65	2678.69	2980.39	2894.99	2924.14	2910.91	2935.32
297.6	2674.29	2981.53	2895.39	2924.84	2911.44	2936.03
297.55	2428.17	2982.68	2895.8	2925.55	2911.98	2936.74
297.5	2603.08	2984.3	2896.65	2926.72	2912.97	2937.91
297.45	2385.09	2985.61	2897.19	2927.57	2913.65	2938.77
297.4	2898.1	2987.33	2898.13	2928.84	2914.73	2940.03
297.35	2744.64	2988.12	2898.13	2929.16	2914.88	2940.35
297.3	2801.04	2989.21	2898.41	2929.78	2915.3	2940.96
297.25	2673.75	2990.2	2898.59	2930.29	2915.63	2941.47
297.2	2831.43	2991.44	2899	2931.05	2916.19	2942.22
297.15	2585.99	2992.4	2899.13	2931.52	2916.46	2942.68
297.1	2471.23	2993.82	2899.7	2932.45	2917.19	2943.6
297.05	2523.09	2995.47	2900.49	2933.59	2918.13	2944.73
297	2427.93	2997.03	2901.18	2934.65	2918.97	2945.77
296.95	2292.76	2998.79	2902.05	2935.89	2920	2947
296.9	2596.7	3000.8	2903.17	2937.38	2921.28	2948.47
296.85	2817.69	3002.27	2903.73	2938.33	2922	2949.4
296.8	2900.18	3003.35	2903.89	2938.88	2922.33	2949.93
296.75	2431.13	3004.3	2903.89	2939.28	2922.5	2950.31
296.7	2674.07	3006.11	2904.76	2940.55	2923.54	2951.55
296.65	2693.02	3007.5	2905.18	2941.38	2924.13	2952.36
296.6	2734.97	3008.87	2905.57	2942.19	2924.69	2953.13
296.55	2997.34	3010.17	2905.89	2942.93	2925.18	2953.84
296.5	2933.21	3011.01	2905.72	2943.19	2925.19	2954.07
296.45	2925.61	3011.98	2905.67	2943.58	2925.32	2954.42
296.4	2868.77	3012.98	2905.63	2943.99	2925.47	2954.78
296.35	2735.55	3014.1	2905.7	2944.51	2925.72	2955.26
296.3	2978.09	3015.48	2906.01	2945.28	2926.23	2955.99
296.25	2604.92	3016.43	2905.88	2945.62	2926.28	2956.28
296.2	2817.93	3018.09	2906.43	2946.66	2927.03	2957.26
296.15	3028.05	3019.37	2906.59	2947.3	2927.39	2957.86
296.1	2775.77	3020.28	2906.37	2947.58	2927.37	2958.07
296.05	2882.23	3021.67	2906.61	2948.32	2927.81	2958.76
296	2928.99	3022.89	2906.66	2948.89	2928.06	2959.25
295.95	2696.12	3024.03	2906.61	2949.37	2928.23	2959.66
295.9	2839.22	3025.63	2907	2950.29	2928.83	2960.51
295.85	2878.69	3026.98	2907.12	2950.96	2929.17	2961.1
295.8	2923.69	3028.28	2907.18	2951.57	2929.44	2961.63
295.75	2759.18	3029.51	2907.15	2952.1	2929.63	2962.08
295.7	2597.42	3031.07	2907.42	2952.95	2930.12	2962.84
295.65	2548.98	3032.95	2907.99	2954.1	2930.92	2963.9
295.6	2979.95	3034.93	2908.65	2955.36	2931.81	2965.06
295.55	2895.24	3036.16	2908.51	2955.84	2931.91	2965.43
295.5	2957.6	3037.55	2908.54	2956.49	2932.18	2965.97
295.45	2962.46	3038.86	2908.45	2957.03	2932.33	2966.4
295.4	2780.13	3040.18	2908.35	2957.58	2932.47	2966.82
295.35	2742.36	3041.86	2908.59	2958.47	2932.96	2967.59
295.3	2631.79	3043.63	2908.89	2959.45	2933.52	2968.44
295.25	2874.67	3045.63	2909.4	2960.64	2934.28	2969.5
295.2	3113.69	3047.21	2909.46	2961.41	2934.61	2970.12
295.15	2925.57	3048.38	2909.09	2961.75	2934.5	2970.31
295.1	2903.76	3049.92	2909.06	2962.45	2934.74	2970.85
295.05	2827.83	3051.53	2909.07	2963.2	2935.03	2971.44
295	2790.28	3053.3	2909.22	2964.11	2935.45	2972.18
294.95	3150.68	3055.18	2909.43	2965.1	2935.95	2972.99
294.9	2999.68	3056.42	2908.99	2965.45	2935.8	2973.15
294.85	2692.92	3057.97	2908.83	2966.09	2935.93	2973.6
294.8	2914.61	3060.11	2909.22	2967.32	2936.62	2974.62
294.75	2989.9	3061.88	2909.21	2968.15	2936.91	2975.24
294.7	3002.52	3063.54	2909.06	2968.86	2937.07	2975.74
294.65	2925.69	3065.21	2908.89	2969.57	2937.21	2976.21
294.6	3041	3067.06	2908.86	2970.44	2937.5	2976.84
294.55	2887.31	3068.73	2908.62	2971.12	2937.58	2977.27
294.5	2893.6	3070.72	2908.66	2972.1	2937.95	2977.99
294.45	2823.19	3072.73	2908.69	2973.09	2938.31	2978.71
294.4	2654.44	3074.91	2908.84	2974.23	2938.8	2979.56
294.35	2830.17	3077.44	2909.31	2975.7	2939.62	2980.74
294.3	2832.27	3079.68	2909.45	2976.87	2940.11	2981.61
294.25	2862.24	3081.97	2909.6	2978.07	2940.61	2982.48
294.2	2970.53	3084.24	2909.68	2979.23	2941.07	2983.31
294.15	2806.98	3086.36	2909.57	2980.22	2941.32	2983.95
294.1	2515.33	3088.81	2909.76	2981.54	2941.89	2984.91
294.05	3154.14	3091.86	2910.48	2983.41	2943	2986.41
294	3067.47	3093.77	2910.04	2984.15	2942.94	2986.75
293.95	3158.36	3095.89	2909.75	2985.07	2943.05	2987.27
293.9	2890.18	3097.9	2909.29	2985.86	2943	2987.63
293.85	2831.51	3100.45	2909.33	2987.16	2943.45	2988.49
293.8	3102.5	3103.15	2909.47	2988.61	2944.01	2989.48
293.75	2931.33	3105.41	2909.11	2989.59	2944.08	2989.98
293.7	2946.2	3108.05	2909.07	2990.91	2944.48	2990.8
293.65	3001.86	3110.71	2909.01	2992.25	2944.86	2991.62
293.6	3004.96	3113.32	2908.84	2993.51	2945.14	2992.35
293.55	3103.14	3116	2908.66	2994.81	2945.42	2993.08
293.5	3192.46	3118.55	2908.3	2995.97	2945.53	2993.65
293.45	3059.48	3121	2907.78	2997	2945.49	2994.07
293.4	2887.86	3123.76	2907.5	2998.31	2945.7	2994.75
293.35	3083.31	3126.91	2907.54	2999.99	2946.24	2995.76
293.3	3176.67	3129.76	2907.22	3001.34	2946.42	2996.43
293.25	3234.45	3132.52	2906.72	3002.57	2946.45	2996.95
293.2	3017.33	3135.24	2906.12	3003.74	2946.37	2997.37
293.15	3036.97	3138.44	2905.92	3005.36	2946.71	2998.21
293.1	3130.43	3141.68	2905.68	3006.99	2947.02	2999.03
293.05	3139.48	3144.83	2905.26	3008.5	2947.16	2999.69
293	3151.64	3148.05	2904.84	3010.05	2947.31	3000.36
292.95	3539.26	3151.33	2904.38	3011.64	2947.44	3001.02
292.9	3123.39	3153.99	2903.22	3012.57	2946.87	3000.99
292.85	3125.49	3157.51	2902.81	3014.32	2947.07	3001.74
292.8	3271.67	3161.12	2902.41	3016.13	2947.29	3002.51
292.75	3143.28	3164.56	2901.73	3017.74	2947.24	3003.03
292.7	3315.47	3168.34	2901.28	3019.65	2947.45	3003.81
292.65	3258.86	3171.91	2900.52	3021.32	2947.35	3004.29
292.6	3317.15	3175.69	2899.87	3023.16	2947.37	3004.9
292.55	3320.37	3179.49	2899.1	3024.98	2947.29	3005.42
292.5	3387.52	3183.4	2898.33	3026.87	2947.23	3005.96
292.45	3212.59	3187.31	2897.43	3028.72	2947.05	3006.39
292.4	3472.65	3191.67	2896.85	3030.99	2947.21	3007.18
292.35	3387.96	3195.69	2895.8	3032.87	2946.91	3007.51
292.3	3278.53	3200.01	2894.89	3035	2946.78	3008.02
292.25	3564.21	3204.67	2894.19	3037.43	2946.86	3008.75
292.2	3525.39	3208.96	2892.96	3039.45	2946.44	3008.99
292.15	3835.57	3213.49	2891.8	3041.66	2946.1	3009.32
292.1	3264.73	3217.61	2890.07	3043.41	2945.22	3009.12
292.05	3698.76	3222.95	2889.38	3046.34	2945.39	3009.98
292	3517.51	3227.68	2887.9	3048.6	2944.79	3010.08
291.95	3612.59	3232.94	2886.74	3051.34	2944.54	3010.54
291.9	3450.04	3238.23	2885.41	3054.05	2944.14	3010.86
291.85	3387.09	3244.02	2884.38	3057.21	2944.05	3011.5
291.8	3749.62	3250.16	2883.45	3060.66	2944.1	3012.3
291.75	3715.05	3255.86	2881.86	3063.62	2943.51	3012.46
291.7	3735.85	3261.87	2880.34	3066.82	2943.01	3012.71
291.65	3916.73	3268.11	2878.76	3070.19	2942.48	3012.97
291.6	3818.21	3274.28	2876.86	3073.43	2941.65	3012.92
291.55	3629.83	3280.93	2875.14	3077.08	2941.03	3013.1
291.5	3676.85	3288.22	2873.75	3081.3	2940.77	3013.65
291.45	3544.14	3295.75	2872.28	3085.69	2940.45	3014.16
291.4	3872.69	3303.87	2871.04	3090.6	2940.41	3014.95
291.35	3798.24	3311.73	2869.21	3095.18	2939.79	3015.18
291.3	3879.35	3320.11	2867.5	3100.2	2939.34	3015.58
291.25	3897.74	3328.74	2865.65	3105.38	2938.77	3015.88
291.2	4073.61	3337.76	2863.75	3110.88	2938.2	3016.19
291.15	3859.34	3346.9	2861.53	3116.41	2937.33	3016.23
291.1	3679.57	3356.9	2859.7	3122.71	2936.9	3016.7
291.05	3791.44	3367.73	2858.2	3129.76	2936.82	3017.55
291	4187.8	3378.87	2856.49	3137.02	2936.58	3018.24
290.95	4301.6	3389.84	2854.05	3144.01	2935.65	3018.26
290.9	4087.17	3401.18	2851.39	3151.28	2934.55	3018.13
290.85	4273.23	3413.53	2849.12	3159.45	2933.89	3018.44
290.8	4289.1	3426.19	2846.51	3167.82	2932.93	3018.47
290.75	3972.37	3439.48	2843.86	3176.72	2931.97	3018.52
290.7	4283.45	3454.08	2841.79	3186.8	2931.65	3019.21
290.65	3940.42	3468.86	2839.15	3196.96	2930.8	3019.4
290.6	4339.24	3485.05	2837.13	3208.4	2930.64	3020.27
290.55	4171.33	3501.35	2834.37	3219.82	2929.79	3020.49
290.5	3956.24	3518.82	2831.92	3232.28	2929.3	3021.07
290.45	3989.52	3537.58	2829.86	3245.9	2929.27	3022.13
290.4	4278.27	3557.25	2827.73	3260.29	2929.24	3023.19
290.35	4320.37	3577.37	2825.07	3274.97	2928.73	3023.8
290.3	4429.05	3598.47	2822.33	3290.48	2928.22	3024.42
290.25	4429.81	3620.42	2819.38	3306.7	2927.57	3024.91
290.2	4126.13	3643.5	2816.42	3323.87	2926.99	3025.48
290.15	4320.39	3668.31	2814.02	3342.61	2927.05	3026.7
290.1	4137.62	3693.97	2811.26	3362.01	2926.82	3027.65
290.05	4260.42	3721.22	2808.82	3382.83	2927.01	3029.03
290	4551.06	3749.53	2806.16	3404.52	2927.05	3030.28
289.95	4525.35	3778.65	2802.96	3426.81	2926.66	3031.1
289.9	4486.75	3809.21	2799.8	3450.33	2926.41	3032.07
289.85	4579.55	3841.23	2796.71	3475.11	2926.32	3033.22
289.8	4471.75	3874.55	2793.44	3500.96	2926.16	3034.31
289.75	4166.51	3909.54	2790.36	3528.24	2926.31	3035.7
289.7	4491.12	3946.6	2787.83	3557.35	2927.13	3037.78
289.65	4744.58	3984.63	2784.71	3587.18	2927.47	3039.4
289.6	4351.42	4023.74	2781.11	3617.82	2927.48	3040.67
289.55	4399.66	4065.18	2778.23	3650.5	2928.33	3042.8
289.5	4182.71	4108.09	2775.26	3684.38	2929.24	3044.98
289.45	4262.42	4152.98	2772.68	3719.94	2930.69	3047.71
289.4	4413.99	4199.35	2769.94	3756.65	2932.15	3050.44
289.35	4767.13	4246.98	2766.93	3794.3	2933.49	3053.06
289.3	4839.04	4295.54	2763.26	3832.51	2934.35	3055.19
289.25	4618.33	4345.42	2759.45	3871.7	2935.26	3057.36
289.2	4789.72	4397.15	2756.04	3912.35	2936.77	3060.11
289.15	4418.71	4449.95	2752.31	3953.67	2938.16	3062.74
289.1	4652.92	4504.66	2749.25	3996.49	2940.44	3066.23
289.05	4689.16	4560.12	2745.76	4039.61	2942.53	3069.51
289	4369.39	4616.49	2742.19	4083.17	2944.78	3072.93
288.95	4989.66	4674.27	2739.21	4127.67	2947.86	3077.15
288.9	4957.04	4731.58	2735.08	4171.19	2950.09	3080.47
288.85	5108.98	4789.33	2731	4214.6	2952.65	3084.09
288.8	4934.25	4846.98	2726.64	4257.35	2955.24	3087.68
288.75	5030.33	4904.79	2722.59	4299.65	2958.47	3091.85
288.7	5042.72	4961.97	2718.36	4340.71	2961.86	3096.12
288.65	4693.4	5018.38	2714.09	4380.31	2965.59	3100.67
288.6	4842.36	5074.25	2710.46	4418.68	2970.35	3106.15
288.55	4926.53	5128.36	2706.55	4454.54	2975.25	3111.68
288.5	4722.73	5180.39	2702.48	4487.54	2980.44	3117.38
288.45	4895.5	5230.51	2698.78	4517.79	2986.47	3123.8
288.4	4846.82	5277.71	2694.74	4544.22	2992.69	3130.28
288.35	4864.23	5321.98	2690.8	4566.8	2999.54	3137.23
288.3	5296.82	5362.96	2686.81	4585.08	3006.95	3144.55
288.25	5126.53	5399.59	2682.02	4597.95	3014.18	3151.51
288.2	5206.46	5432.8	2677.54	4606.27	3022.39	3159.22
288.15	5384.01	5462.03	2672.9	4609.4	3031.18	3167.26
288.1	5200.24	5487.04	2667.92	4607.03	3040.41	3175.46
288.05	4941.1	5508.57	2663.28	4599.78	3050.83	3184.52
288	5252.66	5526.86	2659.1	4587.83	3062.62	3194.61
287.95	5576.51	5541.11	2654.34	4570.27	3074.82	3204.7
287.9	5128.87	5551.61	2648.98	4547.24	3087.51	3214.83
287.85	4971.07	5560.16	2644.43	4520.44	3102.18	3226.41
287.8	5394.4	5566.69	2640.16	4489.62	3118.41	3238.98
287.75	5432.51	5570.65	2635.11	4454.13	3135.26	3251.49
287.7	5645.74	5573.33	2629.98	4415.03	3153.56	3264.69
287.65	5370.03	5575.03	2624.45	4372.41	3173.18	3278.33
287.6	5183.19	5577.31	2619.41	4327.63	3195.17	3293.33
287.55	5735.17	5580.68	2614.71	4280.9	3219.6	3309.6
287.5	6095.26	5584.52	2608.98	4231.33	3245.34	3325.82
287.45	5950.06	5589.91	2602.59	4179.65	3273.03	3342.41
287.4	5844.46	5598.58	2596.45	4127.12	3303.96	3360.39
287.35	6282.49	5611.22	2590.49	4074.08	3338.4	3379.71
287.3	5906.92	5627.73	2583.72	4019.79	3375.86	3399.51
287.25	6033.31	5650.44	2577.62	3966.08	3418.3	3421.3
287.2	6184.75	5679.42	2571.28	3912.26	3465.43	3444.3
287.15	6055.58	5715.67	2564.65	3858.47	3517.94	3468.56
287.1	6085.19	5760.73	2558.25	3805.48	3577.08	3494.67
287.05	6531.49	5815.59	2551.78	3753.11	3643.54	3522.5
287	6523.47	5880.68	2544.48	3700.78	3717.49	3551.36
286.95	6397.08	5958.27	2537.18	3649.43	3800.93	3582.26
286.9	6786.25	6050.14	2530.09	3599.32	3895.42	3615.59
286.85	6848.34	6156.82	2522.29	3549.66	4001.24	3650.51
286.8	7719.83	6280.78	2514.35	3501.03	4120.59	3687.86
286.75	7798.1	6422.17	2504.8	3452.07	4253.4	3726.31
286.7	7848.48	6584.39	2495.09	3404.21	4402.81	3767.55
286.65	7775.33	6769.53	2485.27	3357.52	4570.65	3811.9
286.6	7978.59	6979.54	2475.57	3312.27	4758.58	3859.82
286.55	7954.16	7216.09	2465.47	3267.92	4967.96	3911.14
286.5	7965.31	7481.12	2455.4	3224.92	5200.45	3966.56
286.45	8438.1	7776.41	2445.29	3183.18	5457.41	4026.41
286.4	8301.9	8102.75	2434.3	3141.8	5739.23	4090.32
286.35	9059.64	8461.88	2423.54	3101.94	6047.24	4159.78
286.3	8871.93	8853.12	2411.36	3061.88	6380.17	4233.8
286.25	8975.35	9277.4	2399.51	3023.36	6738.44	4314.61
286.2	9539.66	9733.02	2387.45	2985.8	7119.65	4402.46
286.15	9995.2	10216.6	2374.33	2948.32	7519.53	4497.39
286.1	10373.8	10722.9	2360.35	2911.1	7932.07	4600.42
286.05	10429.2	11245.6	2345.65	2874.22	8349.68	4713
286	10714.2	11774.8	2330.82	2838.26	8761.28	4836.89
285.95	10862.7	12297.8	2315.44	2802.76	9152.53	4973.33
285.9	11302.3	12800	2299.76	2767.9	9507.06	5124.59
285.85	12203	13264.2	2283.24	2733.15	9805.37	5292.16
285.8	12267.5	13674.2	2265.05	2697.59	10028.6	5478.1
285.75	12945.3	14018.5	2246.7	2662.74	10162.3	5686.81
285.7	13392.4	14288.9	2227.07	2627.43	10194.6	5920.99
285.65	14063.4	14486.5	2206.59	2592.03	10122.1	6185.53
285.6	14333.9	14619.4	2184.84	2556.11	9948.31	6484.64
285.55	14387	14704.9	2162.55	2520.35	9684.5	6825.1
285.5	15700.8	14765.4	2140.12	2485.13	9347.21	7213.27
285.45	16385.8	14824.1	2115.25	2448.1	8952.34	7654.15
285.4	16052.4	14908.5	2089.07	2410.36	8519.27	8157.02
285.35	17924.7	15045.6	2063.45	2373.77	8067.23	8731.51
285.3	18405.8	15254.5	2034.35	2334.24	7605.82	9383.19
285.25	19709.3	15557.9	2004.32	2294.28	7149.27	10123
285.2	20141.3	15971.7	1971.84	2252.37	6704.04	10958.9
285.15	20343.2	16512.6	1938.51	2210.06	6277.21	11902.3
285.1	20953.6	17192.2	1904.75	2167.76	5873.33	12960.6
285.05	22296.6	18019.7	1869.8	2124.67	5493.3	14141.3
285	23101.5	18998.6	1832.33	2079.45	5137.07	15446.7
284.95	24049.9	20132	1793.31	2033.05	4805.43	16880.2
284.9	25265.8	21417.3	1752.48	1985.17	4497.37	18439.7
284.85	26178.8	22841.6	1709.35	1935.32	4211.7	20113.3
284.8	26485.6	24387.3	1664.46	1884.01	3947.35	21884.8
284.75	27467.4	26020.6	1618.92	1832.34	3704.18	23721.9
284.7	28681.6	27692.6	1571.5	1779.06	3479.22	25577.3
284.65	29022.4	29336.9	1521.77	1723.71	3270.28	27386.4
284.6	29120.9	30867.5	1471.32	1667.89	3077.48	29064.7
284.55	29367	32186.5	1420.6	1612.02	2899.47	30516.2
284.5	29723.6	33187.1	1369.33	1555.82	2734.59	31635.4
284.45	29997.7	33775.4	1317.32	1499.07	2581.07	32329.9
284.4	30025.8	33884.4	1264.7	1441.91	2437.66	32534.2
284.35	29861.9	33489.4	1211.94	1384.78	2303.65	32224.8
284.3	29409.1	32612.9	1159.38	1328.02	2178.17	31425.4
284.25	29818.5	31321	1107.56	1272.16	2060.81	30203.2
284.2	28946.8	29704.1	1054.89	1215.6	1949.04	28649.3
284.15	28333	27866	1003.72	1160.68	1844.37	26868.4
284.1	27585.4	25906	953.586	1106.93	1745.7	24960.5
284.05	26739	23905.5	904.731	1054.59	1652.62	23007.7
284	26035.2	21931.7	857.338	1003.83	1564.83	21077.7
283.95	25023.4	20029.9	811.149	954.394	1481.59	19216.2
283.9	23189.1	18230.4	766.733	906.837	1403.07	17453.9
283.85	22037.4	16555.3	725.598	862.668	1330.47	15813.4
283.8	20469.3	15010.7	686.502	820.635	1262.24	14300.9
283.75	19695.3	13601.8	650.211	781.504	1198.93	12921.7
283.7	17546.6	12323.9	615.274	743.816	1138.86	11671.8
283.65	16987.6	11174	584.213	710.09	1084.34	10548
283.6	16059	10143.3	554.122	677.417	1032.36	9541.78
283.55	14657.1	9222.84	525.677	646.468	983.408	8644.32
283.5	13522.4	8405.48	499.753	618.117	938.273	7848.59
283.45	11916.3	7680.8	475.864	591.873	896.344	7144.31
283.4	10985.4	7040.06	454.877	568.598	858.385	6522.83
283.35	10018.6	6473.8	435.558	547.061	823.097	5974.76
283.3	9164.85	5972.95	417.979	527.325	790.455	5491.12
283.25	8263.13	5530.01	401.933	509.185	760.203	5064.48
283.2	7461.42	5137.59	387.511	492.729	732.36	4687.52
283.15	6572.13	4788.86	374.534	477.772	706.682	4353.48
283.1	5348.46	4478.7	363.165	464.48	683.297	4057.25
283.05	5411.88	4202.32	354.019	453.462	662.76	3794.14
283	4652.96	3953.36	344.741	442.363	642.683	3557.79
282.95	4459.66	3729.42	336.837	432.688	624.531	3345.88
282.9	3947.46	3526.18	329.274	423.399	607.225	3154.11
282.85	3380.05	3341.77	322.637	415.083	591.33	2980.63
282.8	2675.55	3173.79	317.028	407.838	576.907	2823.1
282.75	2469.65	3020.76	312.701	401.918	564.192	2680.05
282.7	2253.44	2880.06	308.744	396.409	552.242	2548.9
282.65	1966.11	2750.26	305.177	391.328	541.046	2428.24
282.6	1899.18	2630.48	302.13	386.807	530.725	2317.21
282.55	1610.2	2519.19	299.2	382.439	520.843	2214.3
282.5	1479.05	2416.07	296.795	378.632	511.799	2119.23
282.45	1352.46	2320.05	294.626	375.096	503.282	2030.92
282.4	1357.36	2230.42	292.686	371.821	495.264	1948.7
282.35	1155.6	2146.49	290.733	368.567	487.496	1871.89
282.3	1168.79	2068.05	289.146	365.709	480.335	1800.3
282.25	987.655	1994.38	287.532	362.856	473.381	1733.2
282.2	868.107	1925.37	286.248	360.361	466.976	1670.53
282.15	863.225	1860.56	285.18	358.111	460.991	1611.81
282.1	813.145	1799.47	284.12	355.897	455.212	1556.61
282.05	828.792	1741.86	283.149	353.798	449.706	1504.65
282	719.128	1687.41	282.149	351.695	444.349	1455.66
281.95	746.859	1636.08	281.347	349.817	439.358	1409.59
281.9	650.92	1587.38	280.493	347.911	434.472	1365.98
281.85	564.026	1541.41	279.813	346.203	429.913	1324.92
281.8	599.62	1497.93	279.292	344.676	425.654	1286.18
281.75	616.487	1456.59	278.704	343.106	421.468	1249.42
281.7	615.726	1417.26	278.085	341.525	417.38	1214.53
281.65	678.731	1379.82	277.465	339.965	413.414	1181.37
281.6	639.536	1344.07	276.729	338.309	409.452	1149.77
281.55	509.484	1310.04	276.064	336.743	405.671	1119.75
281.5	471.889	1277.83	275.635	335.435	402.237	1091.43
281.45	371.108	1247.15	275.275	334.213	398.974	1064.52
281.4	387.395	1218.03	275.1	333.193	395.991	1039.04
281.35	388.455	1190.18	274.894	332.162	393.074	1014.73
281.3	397.359	1163.54	274.685	331.145	390.242	991.521
281.25	387.035	1138.04	274.46	330.128	387.482	969.353
281.2	476.871	1113.65	274.254	329.146	384.821	948.186
281.15	575.85	1090.09	273.882	328.015	382.073	927.768
281.1	552.721	1067.33	273.328	326.717	379.219	908.053
281.05	421.589	1045.51	272.816	325.475	376.478	889.191
281	378.992	1024.81	272.543	324.488	374.047	871.358
280.95	351.621	1004.99	272.347	323.593	371.759	854.336
280.9	448.559	985.991	272.202	322.761	369.584	838.049
280.85	438.776	967.552	271.878	321.765	367.294	822.25
280.8	424.45	949.815	271.572	320.799	365.078	807.082
280.75	418.788	932.772	271.292	319.873	362.945	792.538
280.7	353.461	916.364	271.021	318.968	360.877	778.562
280.65	515.346	900.661	270.87	318.195	358.979	765.227
280.6	484.854	885.235	270.421	317.136	356.835	752.107
280.55	390.256	870.394	270.028	316.144	354.794	739.512
280.5	420.728	856.247	269.808	315.337	352.972	727.552
280.45	426.331	842.531	269.531	314.484	351.14	715.968
280.4	357.543	829.262	269.243	313.631	349.338	704.779
280.35	419.028	816.571	269.081	312.914	347.705	694.113
280.3	455.662	804.182	268.806	312.095	345.998	683.702
280.25	433.253	792.138	268.463	311.217	344.262	673.585
280.2	417.187	780.521	268.161	310.39	342.604	663.848
280.15	444.838	769.296	267.887	309.602	341.01	654.459
280.1	425.09	758.38	267.563	308.771	339.401	645.334
280.05	425.35	747.832	267.274	307.985	337.859	636.535
280	365.586	737.612	266.984	307.207	336.35	628.023
279.95	428.792	727.812	266.803	306.547	334.981	619.89
279.9	328.411	718.188	266.506	305.779	333.526	611.895
279.85	451	709.037	266.392	305.202	332.283	604.336
279.8	336.655	699.93	266.054	304.409	330.844	596.784
279.75	336.134	691.299	265.924	303.833	329.641	589.674
279.7	417.027	682.922	265.795	303.265	328.465	582.782
279.65	455.402	674.632	265.518	302.556	327.166	575.946
279.6	377.991	666.509	265.17	301.783	325.821	569.244
279.55	448.259	658.747	264.963	301.159	324.64	562.872
279.5	395.378	651.074	264.626	300.413	323.355	556.559
279.45	311.945	643.705	264.386	299.77	322.188	550.52
279.4	401.04	636.683	264.299	299.286	321.194	544.8
279.35	440.256	629.693	264.048	298.646	320.059	539.085
279.3	263.725	622.811	263.725	297.939	318.871	533.451

## Sheet: Supplementary Figure 5d
Parameter X	Parameter Y1	Parameter Y2	Parameter Y3	Parameter Y4	Parameter Y5
542.5	4825.13	4888.58	4825.13	4836.09	4877.62
542.45	4724.42	4889.2	4825.13	4836.19	4878.14
542.4	4772.33	4889.96	4825.26	4836.42	4878.8
542.35	5032.03	4890.67	4825.33	4836.59	4879.41
542.3	4749.98	4891.04	4825.06	4836.42	4879.68
542.25	4823.23	4891.8	4825.16	4836.62	4880.34
542.2	4707.68	4892.47	4825.16	4836.73	4880.9
542.15	4762.53	4893.3	4825.32	4836.99	4881.63
542.1	4847.45	4894.07	4825.4	4837.18	4882.29
542.05	4672.69	4894.74	4825.37	4837.25	4882.85
542	4755.4	4895.65	4825.57	4837.57	4883.65
541.95	4698.93	4896.46	4825.67	4837.77	4884.35
541.9	4516.96	4897.35	4825.83	4838.05	4885.14
541.85	4722.76	4898.51	4826.24	4838.57	4886.18
541.8	4934.22	4899.4	4826.38	4838.83	4886.95
541.75	4726.6	4900.02	4826.24	4838.8	4887.45
541.7	4835.34	4900.93	4826.37	4839.05	4888.24
541.65	4745.3	4901.7	4826.36	4839.16	4888.9
541.6	4712.97	4902.61	4826.46	4839.39	4889.69
541.55	4724.07	4903.58	4826.61	4839.66	4890.53
541.5	4638.31	4904.54	4826.75	4839.93	4891.36
541.45	4722.52	4905.63	4827	4840.3	4892.32
541.4	4922.67	4906.62	4827.14	4840.57	4893.19
541.35	4736.9	4907.36	4827.01	4840.58	4893.8
541.3	4652.04	4908.37	4827.13	4840.83	4894.67
541.25	4867.65	4909.49	4827.36	4841.2	4895.66
541.2	4794.65	4910.35	4827.31	4841.28	4896.38
541.15	4714.63	4911.32	4827.35	4841.46	4897.21
541.1	4662.57	4912.42	4827.5	4841.75	4898.16
541.05	4628.75	4913.59	4827.72	4842.12	4899.2
541	4856.75	4914.83	4827.98	4842.53	4900.29
540.95	4810.68	4915.78	4827.94	4842.64	4901.09
540.9	4712.61	4916.82	4827.97	4842.81	4901.98
540.85	4660.23	4918	4828.12	4843.11	4903
540.8	4609.56	4919.26	4828.34	4843.49	4904.11
540.75	4625.46	4920.61	4828.63	4843.94	4905.31
540.7	4618.85	4921.96	4828.9	4844.37	4906.5
540.65	4728.88	4923.34	4829.18	4844.81	4907.71
540.6	4624.61	4924.59	4829.31	4845.11	4908.8
540.55	4651.1	4926	4829.58	4845.55	4910.04
540.5	4609.34	4927.4	4829.82	4845.95	4911.27
540.45	4729.69	4928.87	4830.11	4846.42	4912.57
540.4	4618.36	4930.21	4830.24	4846.73	4913.73
540.35	4609.09	4931.71	4830.52	4847.19	4915.05
540.3	4603.28	4933.26	4830.82	4847.66	4916.41
540.25	4772.62	4934.83	4831.12	4848.15	4917.8
540.2	4725.04	4936.2	4831.2	4848.41	4918.98
540.15	4749.61	4937.65	4831.34	4848.74	4920.25
540.1	4824.38	4939.11	4831.44	4849.05	4921.51
540.05	4741.35	4940.48	4831.45	4849.25	4922.69
540	4782.73	4942	4831.57	4849.57	4924
539.95	4891.35	4943.48	4831.64	4849.84	4925.28
539.9	4694.42	4944.85	4831.56	4849.97	4926.44
539.85	4778.61	4946.52	4831.74	4850.36	4927.9
539.8	4751.21	4948.09	4831.81	4850.65	4929.26
539.75	4705.51	4949.73	4831.92	4850.97	4930.68
539.7	4708.22	4951.47	4832.09	4851.36	4932.19
539.65	4807.46	4953.23	4832.25	4851.75	4933.73
539.6	4866.23	4954.89	4832.28	4852.01	4935.16
539.55	4779.63	4956.51	4832.24	4852.2	4936.54
539.5	4772.94	4958.27	4832.31	4852.51	4938.07
539.45	4758.5	4960.09	4832.39	4852.83	4939.64
539.4	4719.32	4961.95	4832.48	4853.18	4941.26
539.35	4577.49	4963.91	4832.63	4853.58	4942.96
539.3	4596.49	4966.08	4832.97	4854.17	4944.88
539.25	4898.8	4968.28	4833.28	4854.74	4946.82
539.2	4677.61	4970.11	4833.2	4854.92	4948.38
539.15	4604.11	4972.28	4833.4	4855.4	4950.28
539.1	4655.99	4974.59	4833.71	4855.98	4952.31
539.05	4774.76	4976.87	4833.94	4856.49	4954.32
539	4730.32	4979.04	4834.02	4856.86	4956.2
538.95	4894.28	4981.31	4834.16	4857.29	4958.18
538.9	4674.39	4983.42	4834.08	4857.51	4959.99
538.85	4742.98	4985.87	4834.29	4858.02	4962.14
538.8	4856.36	4988.27	4834.41	4858.45	4964.23
538.75	4912.98	4990.58	4834.38	4858.73	4966.22
538.7	4828.25	4992.86	4834.28	4858.95	4968.19
538.65	4831.35	4995.31	4834.28	4859.29	4970.31
538.6	4947.57	4997.82	4834.29	4859.62	4972.48
538.55	4825.45	5000.23	4834.14	4859.81	4974.55
538.5	4774.99	5002.86	4834.15	4860.17	4976.83
538.45	4834.16	5005.62	4834.23	4860.61	4979.24
538.4	4767.76	5008.36	4834.23	4860.97	4981.62
538.35	4901.08	5011.26	4834.32	4861.43	4984.15
538.3	4880.91	5014.05	4834.23	4861.71	4986.56
538.25	4811.63	5016.94	4834.17	4862.04	4989.07
538.2	4764.1	5019.99	4834.2	4862.46	4991.73
538.15	4860.95	5023.18	4834.29	4862.95	4994.51
538.1	4702.3	5026.32	4834.25	4863.33	4997.25
538.05	4865.65	5029.75	4834.43	4863.92	5000.26
538	4852.46	5033.04	4834.39	4864.31	5003.12
537.95	4921.27	5036.44	4834.36	4864.72	5006.08
537.9	4852.99	5039.84	4834.25	4865.05	5009.03
537.85	4840.88	5043.41	4834.22	4865.48	5012.15
537.8	4719.97	5047.1	4834.21	4865.94	5015.38
537.75	4838.72	5051.05	4834.36	4866.57	5018.84
537.7	4904.4	5054.94	4834.36	4867.05	5022.25
537.65	5025.18	5058.84	4834.27	4867.45	5025.65
537.6	4991.42	5062.7	4834.01	4867.71	5029
537.55	4936.5	5066.72	4833.81	4868.03	5032.5
537.5	4919.49	5070.92	4833.67	4868.42	5036.16
537.45	5033.68	5075.26	4833.56	4868.86	5039.96
537.4	5017.04	5079.58	4833.29	4869.15	5043.72
537.35	4753.4	5084.06	4833.05	4869.48	5047.63
537.3	4855.23	5089.01	4833.15	4870.17	5051.99
537.25	4984.7	5093.97	4833.12	4870.74	5056.35
537.2	4938.05	5098.91	4832.92	4871.16	5060.68
537.15	4822.28	5104.06	4832.78	4871.65	5065.19
537.1	4924.75	5109.52	4832.8	4872.31	5070.01
537.05	5045.19	5115.01	4832.68	4872.85	5074.84
537	4879.63	5120.5	4832.4	4873.24	5079.65
536.95	5023.89	5126.4	4832.33	4873.88	5084.85
536.9	5014.05	5132.28	4832.08	4874.34	5090.02
536.85	4883.7	5138.38	4831.84	4874.83	5095.39
536.8	4954.15	5144.85	4831.77	4875.51	5101.1
536.75	5043.1	5151.43	4831.61	4876.12	5106.91
536.7	4862.45	5158.1	4831.33	4876.63	5112.8
536.65	4884.51	5165.25	4831.29	4877.4	5119.14
536.6	5028.92	5172.62	4831.22	4878.16	5125.67
536.55	4969.93	5180.03	4830.95	4878.76	5132.23
536.5	4867.11	5187.78	4830.77	4879.45	5139.1
536.45	5114.13	5195.94	4830.72	4880.31	5146.36
536.4	5007.69	5204.06	4830.35	4880.86	5153.55
536.35	5068.64	5212.64	4830.11	4881.58	5161.17
536.3	5027.11	5221.43	4829.8	4882.25	5168.98
536.25	5257.24	5230.62	4829.54	4883	5177.16
536.2	5073.78	5239.85	4828.97	4883.47	5185.35
536.15	5037.67	5249.68	4828.65	4884.21	5194.12
536.1	5226.81	5259.97	4828.37	4885.04	5203.3
536.05	5294.94	5270.41	4827.84	4885.65	5212.6
536	5195.92	5281.19	4827.22	4886.19	5222.22
535.95	5142.66	5292.56	4826.73	4886.91	5232.38
535.9	5087.71	5304.48	4826.32	4887.73	5243.07
535.85	5289.39	5317.02	4825.97	4888.66	5254.33
535.8	5299.11	5329.81	4825.36	4889.36	5265.81
535.75	5337.63	5343.19	4824.73	4890.1	5277.82
535.7	5332.81	5357.13	4824.05	4890.82	5290.37
535.65	5240.25	5371.74	4823.38	4891.59	5303.53
535.6	5147.27	5387.21	4822.83	4892.53	5317.5
535.55	5268.63	5403.54	4822.4	4893.64	5332.29
535.5	5345.75	5420.51	4821.81	4894.65	5347.67
535.45	5287.74	5438.25	4821.11	4895.6	5363.77
535.4	5452.35	5457	4820.49	4896.68	5380.81
535.35	5439.67	5476.55	4819.66	4897.61	5398.6
535.3	5622.3	5497.16	4818.84	4898.61	5417.39
535.25	5490.19	5518.67	4817.77	4899.43	5437.02
535.2	5552.02	5541.58	4816.89	4900.48	5457.98
535.15	5468.53	5565.73	4815.91	4901.53	5480.11
535.1	5490.97	5591.42	4815.05	4902.76	5503.71
535.05	5490.94	5618.57	4814.15	4904.03	5528.69
535	5838.15	5647.34	4813.26	4905.39	5555.21
534.95	5654.05	5677.38	4811.9	4906.36	5582.92
534.9	5699.66	5709.52	4810.79	4907.67	5612.64
534.85	5541.09	5743.62	4809.61	4909.01	5644.23
534.8	5637.11	5780.02	4808.64	4910.65	5678.01
534.75	5730.64	5818.54	4807.55	4912.27	5713.82
534.7	5821.01	5859.35	4806.32	4913.86	5751.81
534.65	5964.9	5902.59	4804.98	4915.45	5792.12
534.6	6027.9	5948.43	4803.44	4916.98	5834.9
534.55	6240.8	5997.02	4801.82	4918.54	5880.3
534.5	6214.46	6048.38	4799.92	4919.95	5928.35
534.45	6164.47	6103	4798.05	4921.54	5979.51
534.4	6332.86	6161.1	4796.24	4923.34	6034.01
534.35	6466.29	6222.65	4794.2	4925.08	6091.78
534.3	6420.85	6287.73	4791.99	4926.81	6152.91
534.25	6758.5	6356.82	4789.84	4928.77	6217.88
534.2	6715	6429.6	4787.23	4930.49	6286.35
534.15	7068.18	6506.77	4784.68	4932.46	6358.98
534.1	7028.77	6588.07	4781.65	4934.19	6435.53
534.05	7321.5	6673.99	4778.68	4936.21	6516.47
534	7307.09	6764.36	4775.31	4938.08	6601.6
533.95	7386.45	6859.74	4771.96	4940.26	6691.45
533.9	7651	6960.15	4768.5	4942.61	6786.03
533.85	7781.36	7065.59	4764.69	4944.95	6885.32
533.8	7665.34	7176.08	4760.69	4947.45	6989.32
533.75	7972.46	7292.16	4756.85	4950.48	7098.53
533.7	8039.04	7413.3	4752.59	4953.51	7212.39
533.65	8090.22	7539.84	4748.24	4956.89	7331.19
533.6	7992.1	7671.93	4743.82	4960.7	7455.05
533.55	8456.64	7809.33	4739.52	4965.15	7583.7
533.5	8479.75	7951.3	4734.6	4969.56	7716.34
533.45	8589.91	8098.2	4729.64	4974.56	7853.28
533.4	8533.28	8249.58	4724.53	4980.1	7994.01
533.35	8639.67	8405.42	4719.49	4986.46	8138.45
533.3	8951.42	8564.58	4714.3	4993.48	8285.4
533.25	8954.57	8726.29	4708.69	5000.96	8434.02
533.2	9222.08	8890.14	4703.07	5009.4	8583.82
533.15	9152.93	9054.79	4697.09	5018.51	8733.37
533.1	9350.2	9219.75	4691.2	5028.86	8882.08
533.05	9685.93	9382.93	4685.03	5040.15	9027.81
533	9863.38	9542.88	4678.41	5052.3	9168.99
532.95	9746.12	9698.2	4671.55	5065.64	9304.11
532.9	9635.28	9847.54	4664.83	5080.64	9431.73
532.85	9878.8	9989.25	4658.25	5097.45	9550.05
532.8	10027.4	10120.6	4651.34	5115.66	9656.33
532.75	10085.7	10240.3	4644.23	5135.52	9748.96
532.7	10301.5	10346.5	4637.02	5157.29	9826.22
532.65	10221.1	10437.6	4629.52	5180.85	9886.3
532.6	10185.9	10512.9	4622.12	5206.77	9928.26
532.55	10184	10571.1	4614.76	5235.01	9950.9
532.5	10460.1	10611.9	4607.39	5265.67	9953.6
532.45	10366.9	10634.6	4599.64	5298.5	9935.78
532.4	10528.4	10640.2	4592.01	5334.07	9898.15
532.35	10628.7	10629	4584.15	5372.18	9840.92
532.3	10434.8	10602.1	4576.15	5412.86	9765.35
532.25	10354.5	10561.3	4568.39	5456.61	9673.12
532.2	10378.9	10508.3	4560.73	5503.29	9565.73
532.15	10456.7	10444.5	4553.03	5552.74	9444.83
532.1	10544.5	10371.8	4545.22	5604.93	9312.12
532.05	10481.9	10292.1	4537.28	5659.58	9169.85
532	10229.9	10207.4	4529.41	5716.81	9019.99
531.95	10186.6	10119.4	4521.86	5776.62	8864.65
531.9	10058.2	10029.3	4514.37	5838.45	8705.25
531.85	10045.6	9938.33	4507.03	5902.05	8543.31
531.8	9926	9847.32	4499.7	5966.58	8380.44
531.75	9666.07	9756.94	4492.52	6031.61	8217.84
531.7	9586.27	9667.63	4485.67	6096.53	8056.77
531.65	9464.73	9579.14	4478.92	6160.18	7897.88
531.6	9362.16	9491.1	4472.32	6221.63	7741.8
531.55	9319.59	9403.13	4465.84	6279.49	7589.48
531.5	9410.45	9314.27	4459.42	6332.52	7441.16
531.45	9012.52	9223.4	4452.87	6379.22	7297.04
531.4	8739.82	9130.17	4446.83	6418.94	7158.06
531.35	8682.66	9033.3	4441.15	6450.35	7024.1
531.3	8891.46	8931.81	4435.53	6472.01	6895.33
531.25	8380.08	8824.5	4429.64	6482.83	6771.31
531.2	8445.26	8711.86	4424.41	6483.23	6653.04
531.15	8511.88	8592.91	4419.09	6472.28	6539.72
531.1	8182.58	8467.65	4413.67	6450.12	6431.2
531.05	8170.27	8337.33	4408.68	6417.84	6328.17
531	8219.95	8202.09	4403.7	6375.81	6229.98
530.95	8128.5	8062.8	4398.65	6325.01	6136.44
530.9	7898.43	7920.69	4393.71	6266.82	6047.59
530.85	7692.55	7776.96	4389.07	6202.65	5963.38
530.8	7536.96	7633.05	4384.7	6133.93	5883.82
530.75	7484	7489.84	4380.53	6061.79	5808.57
530.7	7227.16	7348.21	4376.42	5987.29	5737.34
530.65	7293.91	7209.32	4372.65	5911.74	5670.22
530.6	7298.11	7073.34	4368.78	5835.58	5606.55
530.55	7240.01	6941.3	4364.9	5759.84	5546.37
530.5	6844.36	6813.6	4361.1	5685.18	5489.52
530.45	7060.08	6691.05	4357.81	5612.57	5436.29
530.4	6845.2	6573.08	4354.23	5541.63	5385.69
530.35	6524.91	6460.3	4350.94	5473.16	5338.07
530.3	6504.94	6353.17	4348.06	5407.69	5293.54
530.25	6550.47	6251.19	4345.2	5344.91	5251.48
530.2	6589.6	6154.2	4342.28	5284.84	5211.65
530.15	6314.43	6062.15	4339.31	5227.53	5173.93
530.1	6231.93	5975.2	4336.7	5173.35	5138.55
530.05	6016.13	5893.18	4334.19	5122.16	5105.2
530	6057.36	5815.98	4331.96	5074.02	5073.91
529.95	5946.36	5743.07	4329.68	5028.54	5044.22
529.9	5780.55	5674.49	4327.54	4985.82	5016.2
529.85	5714.88	5610.01	4325.61	4945.82	4989.81
529.8	5654.66	5549.47	4323.77	4908.38	4964.87
529.75	5715.67	5492.59	4322.01	4873.34	4941.26
529.7	5473.34	5438.99	4320.17	4840.43	4918.72
529.65	5451.9	5388.89	4318.64	4809.94	4897.59
529.6	5321.32	5341.75	4317.14	4781.43	4877.46
529.55	5211.32	5297.65	4315.81	4754.99	4858.47
529.5	5295.97	5256.31	4314.63	4730.44	4840.49
529.45	5154.78	5217.31	4313.33	4707.42	4823.22
529.4	4996.86	5180.79	4312.22	4686.11	4806.89
529.35	5047.68	5146.56	4311.31	4666.41	4791.47
529.3	4942.11	5114.3	4310.34	4647.98	4776.65
529.25	4781.52	5084.01	4309.5	4630.92	4762.59
529.2	4862.16	5055.65	4308.87	4615.2	4749.33
529.15	4907.84	5028.77	4308.14	4600.41	4736.5
529.1	4813.79	5003.26	4307.35	4586.51	4724.1
529.05	4614.64	4979.28	4306.68	4573.63	4712.33
529	4706.68	4956.83	4306.27	4561.83	4701.26
528.95	4644.79	4935.42	4305.74	4550.66	4690.5
528.9	4593.93	4915.18	4305.29	4540.25	4680.22
528.85	4604.58	4896	4304.91	4530.53	4670.38
528.8	4550.84	4877.76	4304.51	4521.38	4660.89
528.75	4299.82	4860.45	4304.19	4512.83	4651.81
528.7	4528.82	4844.29	4304.19	4505.11	4643.38
528.65	4573.01	4828.58	4303.9	4497.52	4634.95
528.6	4463.42	4813.49	4303.54	4490.29	4626.74
528.55	4233.34	4799.22	4303.33	4483.58	4618.96
528.5	4380.72	4785.86	4303.42	4477.53	4611.75
528.45	4285.1	4772.88	4303.32	4471.61	4604.59
528.4	4300.37	4760.56	4303.34	4466.11	4597.79
528.35	4549.8	4748.72	4303.35	4460.86	4591.2
528.3	4304.18	4737.03	4303.02	4455.55	4584.49
528.25	4470.09	4726.11	4303.02	4450.8	4578.32
528.2	4468.96	4715.39	4302.8	4446.05	4572.13
528.15	4282.65	4705.07	4302.58	4441.52	4566.13
528.1	4338.63	4695.36	4302.6	4437.41	4560.55
528.05	4154.09	4685.94	4302.56	4433.43	4555.07
528	4317.06	4677.11	4302.75	4429.85	4550.01
527.95	4437.3	4668.38	4302.73	4426.22	4544.89
527.9	4275.91	4659.8	4302.56	4422.59	4539.77
527.85	4361.14	4651.71	4302.59	4419.3	4535
527.8	4321.59	4643.79	4302.51	4416.04	4530.26
527.75	4333.99	4636.19	4302.49	4412.96	4525.72
527.7	4226.57	4628.83	4302.44	4409.99	4521.29
527.65	4211.83	4621.84	4302.55	4407.27	4517.12
527.6	4255.18	4615.1	4302.67	4404.67	4513.1
527.55	4257.98	4608.53	4302.73	4402.12	4509.13
527.5	4309.99	4602.16	4302.79	4399.67	4505.28
527.45	4200.22	4595.93	4302.78	4397.24	4501.47
527.4	4321.54	4590.03	4302.91	4395.04	4497.9
527.35	4401.77	4584.16	4302.89	4392.77	4494.28
527.3	4263.72	4578.36	4302.76	4390.47	4490.65
527.25	4404.59	4572.91	4302.81	4388.43	4487.29
527.2	4278.47	4567.44	4302.68	4386.28	4483.84
527.15	4343.02	4562.29	4302.71	4384.36	4480.64
527.1	4301.92	4557.2	4302.65	4382.42	4477.44
527.05	4291.77	4552.32	4302.65	4380.6	4474.38
527	4260.85	4547.59	4302.67	4378.86	4471.4
526.95	4180.76	4543.04	4302.73	4377.21	4468.55
526.9	4372.9	4538.72	4302.89	4375.73	4465.88
526.85	4435.05	4534.26	4302.79	4374.04	4463.02
526.8	4582.22	4529.85	4302.62	4372.32	4460.15
526.75	4461.18	4525.36	4302.25	4370.46	4457.15
526.7	4248.6	4521.14	4302.04	4368.8	4454.38
526.65	4208	4517.31	4302.11	4367.47	4451.94
526.6	4233.73	4513.63	4302.23	4366.24	4449.63
526.55	4401.7	4510.02	4302.32	4365.01	4447.33
526.5	4341.61	4506.29	4302.19	4363.6	4444.88
526.45	4298.63	4502.73	4302.14	4362.31	4442.55
526.4	4261.79	4499.31	4302.15	4361.11	4440.34
526.35	4307.82	4496.03	4302.2	4360	4438.23
526.3	4150.5	4492.77	4302.19	4358.86	4436.1
526.25	4242.89	4489.8	4302.39	4357.96	4434.23
526.2	4299.27	4486.79	4302.47	4356.97	4432.29
526.15	4243.45	4483.78	4302.48	4355.94	4430.32
526.1	4312.34	4480.92	4302.55	4355	4428.47
526.05	4297.13	4478.03	4302.54	4354.01	4426.57
526	4400.2	4475.24	4302.55	4353.06	4424.73
525.95	4375.79	4472.38	4302.42	4352	4422.79
525.9	4423.1	4469.61	4302.32	4351	4420.93
525.85	4398.7	4466.84	4302.16	4349.96	4419.04
525.8	4302.15	4464.17	4302.03	4348.98	4417.22
525.75	4264.66	4461.68	4302.03	4348.15	4415.57
525.7	4220.43	4459.3	4302.08	4347.38	4414
525.65	4357.02	4457.03	4302.19	4346.7	4412.52
525.6	4354.77	4454.63	4302.12	4345.86	4410.89
525.55	4149.64	4452.29	4302.05	4345.04	4409.3
525.5	4302.25	4450.27	4302.25	4344.51	4408.02
