# Supplementary material for: Single-atom Ni-N4 provides a robust cellular NO sensor
Source: Nat Commun. 2020 Jun 24;11:3188. doi: 10.1038/s41467-020-17018-6 (PMC7314822; doi:10.1038/s41467-020-17018-6)
Supplement: Supplementary file 4 — Source Data [file 41467_2020_17018_MOESM4_ESM.zip › Source Data-NCOMMS-20-00390/Supplementary Figure 6.xlsx]

## Sheet: Supplementary Figure 6a
Parameter X1	Parameter Y1	Parameter X2	Parameter Y2
8330.57	0.03059	8330.7	0.03181
8331.45	0.0352	8330.99	0.03648
8332.25	0.0409	8331.29	0.04254
8332.97	0.04807	8331.58	0.05029
8333.62	0.05728	8331.91	0.05966
8334.19	0.06933	8332.2	0.06858
8334.68	0.08535	8332.49	0.07718
8335.1	0.10656	8332.77	0.08433
8335.27	0.11801	8333.08	0.08917
8335.66	0.1562	8333.4	0.09277
8336.06	0.21066	8333.71	0.09552
8336.45	0.26774	8334.01	0.098
8336.84	0.31337	8334.31	0.10109
8337.24	0.35199	8334.59	0.10497
8337.63	0.39181	8334.9	0.11026
8338.03	0.43739	8335.22	0.11743
8338.42	0.48891	8335.5	0.1261
8338.81	0.54143	8335.78	0.13725
8339.21	0.58718	8336.08	0.15139
8339.6	0.62187	8336.37	0.1665
8340	0.64637	8336.7	0.18401
8340.26	0.65754	8337.01	0.20284
8340.67	0.66742	8337.3	0.22186
8341.09	0.67103	8337.6	0.2421
8341.54	0.67446	8337.9	0.26277
8342.01	0.68018	8338.19	0.28267
8342.5	0.68629	8338.5	0.30022
8343	0.6946	8338.81	0.31575
8343.52	0.70941	8339.09	0.32911
8344.07	0.7308	8339.36	0.342
8344.63	0.75316	8339.67	0.35606
8345.21	0.77123	8339.98	0.37033
8345.81	0.7872	8340.32	0.38533
8346.43	0.80782	8340.6	0.39836
8347.07	0.83756	8340.89	0.41159
8347.72	0.87767	8341.18	0.42707
8348.4	0.9276	8341.49	0.4452
8349.1	0.98448	8341.8	0.46465
8349.81	1.04164	8342.1	0.48471
8350.54	1.09076	8342.4	0.50475
8351.3	1.13102	8342.67	0.52459
8352.07	1.17099	8342.98	0.54805
8352.86	1.20657	8343.3	0.57491
8353.67	1.21204	8343.61	0.60331
8354.5	1.18215	8343.91	0.63216
8355.34	1.13825	8344.2	0.65651
8356.21	1.09497	8344.48	0.67986
8357.1	1.05717	8344.79	0.70955
8358	1.0269	8345.1	0.7422
8358.92	1.00382	8345.4	0.77496
8359.87	0.98621	8345.7	0.80781
8360.83	0.97294	8345.99	0.83935
8361.81	0.96409	8346.27	0.86841
8362.81	0.95969	8346.58	0.89968
8363.83	0.95863	8346.92	0.9324
8364.87	0.95896	8347.2	0.95788
8365.93	0.95895	8347.5	0.98442
8367	0.95842	8347.79	1.0088
8368.1	0.95835	8348.09	1.03206
8369.21	0.95905	8348.4	1.054
8370.35	0.9592	8348.7	1.07219
8371.5	0.95763	8349	1.08788
8372.67	0.95518	8349.28	1.1005
8373.86	0.95433	8349.59	1.11176
8375.07	0.95734	8349.89	1.12003
8376.3	0.96466	8350.21	1.12678
8377.55	0.97408	8350.5	1.13148
8378.81	0.98222	8350.78	1.13494
8380.1	0.9868	8351.07	1.13735
8381.4	0.98783	8351.39	1.13894
8382.73	0.98682	8351.7	1.13946
8384.07	0.98567	8352	1.13922
8385.43	0.98569	8352.3	1.13831
8386.82	0.98746	8352.59	1.13684
8388.22	0.99085	8352.87	1.13499
8389.63	0.99573	8353.18	1.13266
8391.07	1.0018	8353.5	1.13002
8392.53	1.00859	8353.81	1.12742
8394.01	1.01513	8354.09	1.12508
8395.5	1.02048	8354.39	1.12272
8397.02	1.02416	8354.7	1.12085
8398.55	1.02628	8355	1.11915
8400.1	1.02715	8355.32	1.1167
8401.67	1.02711	8355.6	1.11382
8403.26	1.02633	8355.87	1.11105
8404.87	1.02507	8356.18	1.10874
8406.5	1.02361	8356.5	1.1067
8408.15	1.0222	8356.8	1.10482
8409.82	1.02095	8357.11	1.10278
8411.5	1.0198	8357.39	1.10027
8413.21	1.01882	8357.69	1.09705
8414.93	1.01823	8357.99	1.09393
8416.67	1.01826	8358.29	1.09141
8418.44	1.01895	8358.6	1.08887
8420.22	1.01992	8358.9	1.08589
8422.02	1.02069	8359.2	1.08279
8423.84	1.0207	8359.48	1.08009
8425.68	1.01973	8359.79	1.07717
8427.53	1.01793	8360.11	1.07363
8429.41	1.01561	8360.42	1.06931
		8360.69	1.06531
		8360.99	1.06133
		8361.3	1.05738
		8361.61	1.05366
		8361.91	1.05006
		8362.19	1.04636
		8362.47	1.04224
		8362.8	1.03717
		8363.1	1.0321
		8363.4	1.02716
		8363.71	1.0229
		8364	1.0194
		8364.29	1.01573
		8364.6	1.01157
		8364.91	1.00728
		8365.21	1.00297
		8365.5	0.9986
		8365.78	0.99409
		8366.08	0.98911
		8366.4	0.98369
		8366.69	0.97864
		8367.02	0.97307
		8367.32	0.96823
		8367.59	0.96378
		8367.88	0.9587
		8368.2	0.95311
		8368.51	0.94814
		8368.79	0.944
		8369.08	0.93973
		8369.38	0.93414
		8369.68	0.92869
		8369.99	0.92432
		8370.31	0.9206
		8370.6	0.91714
		8370.89	0.91365
		8371.19	0.90986
		8371.5	0.90567
		8371.81	0.90186
		8372.1	0.89867
		8372.38	0.89594
		8372.68	0.89326
		8372.99	0.89063
		8373.28	0.88837
		8374.26	0.88248
		8375.3	0.87806
		8376.26	0.87484
		8377.31	0.87486
		8378.3	0.8744
		8379.27	0.87753
		8380.27	0.88022
		8381.3	0.88384
		8382.32	0.88785
		8383.24	0.89305
		8384.34	0.8982
		8385.31	0.90332
		8386.27	0.90996
		8387.31	0.91708
		8388.31	0.92394
		8389.3	0.93067
		8390.26	0.9367
		8391.31	0.9448
		8392.31	0.95165
		8393.25	0.959
		8394.33	0.96699
		8395.3	0.97258
		8396.28	0.9781
		8397.31	0.98312
		8398.3	0.98763
		8399.28	0.99115
		8400.27	0.99435
		8401.3	0.99696
		8402.31	0.99832
		8403.24	1.00012
		8404.33	1.00112
		8405.31	1.00235
		8406.28	1.00397
		8407.31	1.00561
		8408.3	1.00721
		8409.29	1.00832
		8410.25	1.00921
		8411.33	1.01048
		8412.3	1.01009
		8413.24	1.00948
		8414.33	1.00941
		8415.3	1.00949
		8416.27	1.00886
		8417.31	1.00969
		8418.3	1.00922
		8419.29	1.00781
		8420.26	1.00724
		8421.3	1.00656
		8422.32	1.00533
		8423.26	1.00465
		8424.32	1.00382
		8425.3	1.00153
		8426.3	0.99838
		8427.27	0.99581
		8428.31	0.9925
		8429.31	0.99043
		8430.26	0.98821

## Sheet: Supplementary Figure 6b
Parameter X1	Parameter Y1	Parameter X2	Parameter Y2
8330.58	0.03231	8330.7	0.03181
8331.45	0.03743	8330.99	0.03648
8332.25	0.04383	8331.29	0.04254
8332.98	0.05199	8331.58	0.05029
8333.63	0.0626	8331.91	0.05966
8334.2	0.07664	8332.2	0.06858
8334.69	0.09544	8332.49	0.07718
8335.11	0.12043	8332.77	0.08433
8335.28	0.13396	8333.08	0.08917
8335.67	0.17947	8333.4	0.09277
8336.06	0.24807	8333.71	0.09552
8336.46	0.32705	8334.01	0.098
8336.85	0.40018	8334.31	0.10109
8337.25	0.45837	8334.59	0.10497
8337.64	0.498	8334.9	0.11026
8338.03	0.52124	8335.22	0.11743
8338.43	0.53466	8335.5	0.1261
8338.82	0.54555	8335.78	0.13725
8339.22	0.55893	8336.08	0.15139
8339.61	0.57708	8336.37	0.1665
8340	0.60002	8336.7	0.18401
8340.26	0.61739	8337.01	0.20284
8340.67	0.6453	8337.3	0.22186
8341.1	0.67239	8337.6	0.2421
8341.55	0.69462	8337.9	0.26277
8342.02	0.71014	8338.19	0.28267
8342.5	0.72149	8338.5	0.30022
8343.01	0.73408	8338.81	0.31575
8343.53	0.7519	8339.09	0.32911
8344.08	0.77565	8339.36	0.342
8344.64	0.80368	8339.67	0.35606
8345.22	0.83186	8339.98	0.37033
8345.82	0.85377	8340.32	0.38533
8346.44	0.86442	8340.6	0.39836
8347.08	0.86646	8340.89	0.41159
8347.73	0.87013	8341.18	0.42707
8348.41	0.88888	8341.49	0.4452
8349.1	0.93358	8341.8	0.46465
8349.82	0.99799	8342.1	0.48471
8350.55	1.06098	8342.4	0.50475
8351.3	1.11068	8342.67	0.52459
8352.08	1.14885	8342.98	0.54805
8352.87	1.17979	8343.3	0.57491
8353.68	1.2031	8343.61	0.60331
8354.5	1.21181	8343.91	0.63216
8355.35	1.19986	8344.2	0.65651
8356.22	1.17267	8344.48	0.67986
8357.1	1.13916	8344.79	0.70955
8358.01	1.10366	8345.1	0.7422
8358.93	1.0682	8345.4	0.77496
8359.88	1.03489	8345.7	0.80781
8360.84	1.00594	8345.99	0.83935
8361.82	0.98307	8346.27	0.86841
8362.82	0.96693	8346.58	0.89968
8363.84	0.95687	8346.92	0.9324
8364.88	0.95144	8347.2	0.95788
8365.93	0.94965	8347.5	0.98442
8367.01	0.951	8347.79	1.0088
8368.11	0.95503	8348.09	1.03206
8369.22	0.96084	8348.4	1.054
8370.35	0.96687	8348.7	1.07219
8371.51	0.9715	8349	1.08788
8372.68	0.97351	8349.28	1.1005
8373.87	0.97247	8349.59	1.11176
8375.08	0.96903	8349.89	1.12003
8376.31	0.96487	8350.21	1.12678
8377.56	0.96208	8350.5	1.13148
8378.82	0.96206	8350.78	1.13494
8380.11	0.96488	8351.07	1.13735
8381.41	0.96961	8351.39	1.13894
8382.74	0.97525	8351.7	1.13946
8384.08	0.98133	8352	1.13922
8385.44	0.98773	8352.3	1.13831
8386.82	0.99411	8352.59	1.13684
8388.22	0.99987	8352.87	1.13499
8389.64	1.00453	8353.18	1.13266
8391.08	1.00807	8353.5	1.13002
8392.54	1.01097	8353.81	1.12742
8394.01	1.01371	8354.09	1.12508
8395.51	1.01638	8354.39	1.12272
8397.02	1.01875	8354.7	1.12085
8398.56	1.02053	8355	1.11915
8400.11	1.02181	8355.32	1.1167
8401.68	1.02276	8355.6	1.11382
8403.27	1.0235	8355.87	1.11105
8404.88	1.02388	8356.18	1.10874
8406.51	1.02378	8356.5	1.1067
8408.16	1.02319	8356.8	1.10482
8409.83	1.02227	8357.11	1.10278
8411.51	1.02123	8357.39	1.10027
8413.22	1.02028	8357.69	1.09705
8414.94	1.01956	8357.99	1.09393
8416.68	1.0192	8358.29	1.09141
8418.45	1.01928	8358.6	1.08887
8420.23	1.01984	8358.9	1.08589
8422.03	1.02069	8359.2	1.08279
8423.85	1.02163	8359.48	1.08009
8425.68	1.02239	8359.79	1.07717
8427.54	1.02272	8360.11	1.07363
8429.42	1.02246	8360.42	1.06931
		8360.69	1.06531
		8360.99	1.06133
		8361.3	1.05738
		8361.61	1.05366
		8361.91	1.05006
		8362.19	1.04636
		8362.47	1.04224
		8362.8	1.03717
		8363.1	1.0321
		8363.4	1.02716
		8363.71	1.0229
		8364	1.0194
		8364.29	1.01573
		8364.6	1.01157
		8364.91	1.00728
		8365.21	1.00297
		8365.5	0.9986
		8365.78	0.99409
		8366.08	0.98911
		8366.4	0.98369
		8366.69	0.97864
		8367.02	0.97307
		8367.32	0.96823
		8367.59	0.96378
		8367.88	0.9587
		8368.2	0.95311
		8368.51	0.94814
		8368.79	0.944
		8369.08	0.93973
		8369.38	0.93414
		8369.68	0.92869
		8369.99	0.92432
		8370.31	0.9206
		8370.6	0.91714
		8370.89	0.91365
		8371.19	0.90986
		8371.5	0.90567
		8371.81	0.90186
		8372.1	0.89867
		8372.38	0.89594
		8372.68	0.89326
		8372.99	0.89063
		8373.28	0.88837
		8374.26	0.88248
		8375.3	0.87806
		8376.26	0.87484
		8377.31	0.87486
		8378.3	0.8744
		8379.27	0.87753
		8380.27	0.88022
		8381.3	0.88384
		8382.32	0.88785
		8383.24	0.89305
		8384.34	0.8982
		8385.31	0.90332
		8386.27	0.90996
		8387.31	0.91708
		8388.31	0.92394
		8389.3	0.93067
		8390.26	0.9367
		8391.31	0.9448
		8392.31	0.95165
		8393.25	0.959
		8394.33	0.96699
		8395.3	0.97258
		8396.28	0.9781
		8397.31	0.98312
		8398.3	0.98763
		8399.28	0.99115
		8400.27	0.99435
		8401.3	0.99696
		8402.31	0.99832
		8403.24	1.00012
		8404.33	1.00112
		8405.31	1.00235
		8406.28	1.00397
		8407.31	1.00561
		8408.3	1.00721
		8409.29	1.00832
		8410.25	1.00921
		8411.33	1.01048
		8412.3	1.01009
		8413.24	1.00948
		8414.33	1.00941
		8415.3	1.00949
		8416.27	1.00886
		8417.31	1.00969
		8418.3	1.00922
		8419.29	1.00781
		8420.26	1.00724
		8421.3	1.00656
		8422.32	1.00533
		8423.26	1.00465
		8424.32	1.00382
		8425.3	1.00153
		8426.3	0.99838
		8427.27	0.99581
		8428.31	0.9925
		8429.31	0.99043
		8430.26	0.98821

## Sheet: Supplementary Figure 6c
Parameter X1	Parameter Y1	Parameter X2	Parameter Y2
8330.56	0.03179	8330.7	0.03181
8331.43	0.0368	8330.99	0.03648
8332.23	0.04309	8331.29	0.04254
8332.96	0.05112	8331.58	0.05029
8333.6	0.06159	8331.91	0.05966
8334.18	0.07551	8332.2	0.06858
8334.67	0.09428	8332.49	0.07718
8335.09	0.11939	8332.77	0.08433
8335.25	0.13305	8333.08	0.08917
8335.65	0.17917	8333.4	0.09277
8336.04	0.24865	8333.71	0.09552
8336.44	0.32691	8334.01	0.098
8336.83	0.39496	8334.31	0.10109
8337.22	0.4432	8334.59	0.10497
8337.62	0.47212	8334.9	0.11026
8338.01	0.48909	8335.22	0.11743
8338.41	0.50194	8335.5	0.1261
8338.8	0.5155	8335.78	0.13725
8339.19	0.53136	8336.08	0.15139
8339.59	0.54993	8336.37	0.1665
8339.98	0.5712	8336.7	0.18401
8340.24	0.58663	8337.01	0.20284
8340.65	0.61132	8337.3	0.22186
8341.08	0.63605	8337.6	0.2421
8341.53	0.65919	8337.9	0.26277
8342	0.68124	8338.19	0.28267
8342.48	0.70463	8338.5	0.30022
8342.99	0.73153	8338.81	0.31575
8343.51	0.76265	8339.09	0.32911
8344.05	0.79637	8339.36	0.342
8344.61	0.8284	8339.67	0.35606
8345.2	0.85332	8339.98	0.37033
8345.8	0.86758	8340.32	0.38533
8346.42	0.87148	8340.6	0.39836
8347.05	0.87077	8340.89	0.41159
8347.71	0.8781	8341.18	0.42707
8348.39	0.90988	8341.49	0.4452
8349.08	0.97312	8341.8	0.46465
8349.8	1.05006	8342.1	0.48471
8350.53	1.11581	8342.4	0.50475
8351.28	1.16385	8342.67	0.52459
8352.05	1.19367	8342.98	0.54805
8352.84	1.19525	8343.3	0.57491
8353.65	1.16465	8343.61	0.60331
8354.48	1.11849	8343.91	0.63216
8355.33	1.0765	8344.2	0.65651
8356.2	1.04622	8344.48	0.67986
8357.08	1.02627	8344.79	0.70955
8357.99	1.01354	8345.1	0.7422
8358.91	1.00535	8345.4	0.77496
8359.85	0.99989	8345.7	0.80781
8360.82	0.99589	8345.99	0.83935
8361.8	0.99193	8346.27	0.86841
8362.8	0.986	8346.58	0.89968
8363.82	0.97661	8346.92	0.9324
8364.85	0.9643	8347.2	0.95788
8365.91	0.95173	8347.5	0.98442
8366.99	0.94202	8347.79	1.0088
8368.08	0.93695	8348.09	1.03206
8369.2	0.93653	8348.4	1.054
8370.33	0.93996	8348.7	1.07219
8371.49	0.94644	8349	1.08788
8372.66	0.95523	8349.28	1.1005
8373.85	0.96514	8349.59	1.11176
8375.06	0.97437	8349.89	1.12003
8376.28	0.98153	8350.21	1.12678
8377.53	0.98663	8350.5	1.13148
8378.8	0.99034	8350.78	1.13494
8380.09	0.99283	8351.07	1.13735
8381.39	0.9936	8351.39	1.13894
8382.72	0.9927	8351.7	1.13946
8384.06	0.99103	8352	1.13922
8385.42	0.9899	8352.3	1.13831
8386.8	0.99038	8352.59	1.13684
8388.2	0.99291	8352.87	1.13499
8389.62	0.99726	8353.18	1.13266
8391.06	1.00262	8353.5	1.13002
8392.52	1.00796	8353.81	1.12742
8393.99	1.01236	8354.09	1.12508
8395.49	1.01542	8354.39	1.12272
8397	1.01749	8354.7	1.12085
8398.54	1.01935	8355	1.11915
8400.09	1.02165	8355.32	1.1167
8401.66	1.02441	8355.6	1.11382
8403.25	1.02707	8355.87	1.11105
8404.86	1.02898	8356.18	1.10874
8406.49	1.02973	8356.5	1.1067
8408.14	1.02921	8356.8	1.10482
8409.8	1.02754	8357.11	1.10278
8411.49	1.02511	8357.39	1.10027
8413.19	1.02242	8357.69	1.09705
8414.92	1.01996	8357.99	1.09393
8416.66	1.01819	8358.29	1.09141
8418.42	1.01722	8358.6	1.08887
8420.2	1.01689	8358.9	1.08589
8422	1.01685	8359.2	1.08279
8423.82	1.01667	8359.48	1.08009
8425.66	1.01596	8359.79	1.07717
8427.52	1.01451	8360.11	1.07363
8429.4	1.01232	8360.42	1.06931
		8360.69	1.06531
		8360.99	1.06133
		8361.3	1.05738
		8361.61	1.05366
		8361.91	1.05006
		8362.19	1.04636
		8362.47	1.04224
		8362.8	1.03717
		8363.1	1.0321
		8363.4	1.02716
		8363.71	1.0229
		8364	1.0194
		8364.29	1.01573
		8364.6	1.01157
		8364.91	1.00728
		8365.21	1.00297
		8365.5	0.9986
		8365.78	0.99409
		8366.08	0.98911
		8366.4	0.98369
		8366.69	0.97864
		8367.02	0.97307
		8367.32	0.96823
		8367.59	0.96378
		8367.88	0.9587
		8368.2	0.95311
		8368.51	0.94814
		8368.79	0.944
		8369.08	0.93973
		8369.38	0.93414
		8369.68	0.92869
		8369.99	0.92432
		8370.31	0.9206
		8370.6	0.91714
		8370.89	0.91365
		8371.19	0.90986
		8371.5	0.90567
		8371.81	0.90186
		8372.1	0.89867
		8372.38	0.89594
		8372.68	0.89326
		8372.99	0.89063
		8373.28	0.88837
		8374.26	0.88248
		8375.3	0.87806
		8376.26	0.87484
		8377.31	0.87486
		8378.3	0.8744
		8379.27	0.87753
		8380.27	0.88022
		8381.3	0.88384
		8382.32	0.88785
		8383.24	0.89305
		8384.34	0.8982
		8385.31	0.90332
		8386.27	0.90996
		8387.31	0.91708
		8388.31	0.92394
		8389.3	0.93067
		8390.26	0.9367
		8391.31	0.9448
		8392.31	0.95165
		8393.25	0.959
		8394.33	0.96699
		8395.3	0.97258
		8396.28	0.9781
		8397.31	0.98312
		8398.3	0.98763
		8399.28	0.99115
		8400.27	0.99435
		8401.3	0.99696
		8402.31	0.99832
		8403.24	1.00012
		8404.33	1.00112
		8405.31	1.00235
		8406.28	1.00397
		8407.31	1.00561
		8408.3	1.00721
		8409.29	1.00832
		8410.25	1.00921
		8411.33	1.01048
		8412.3	1.01009
		8413.24	1.00948
		8414.33	1.00941
		8415.3	1.00949
		8416.27	1.00886
		8417.31	1.00969
		8418.3	1.00922
		8419.29	1.00781
		8420.26	1.00724
		8421.3	1.00656
		8422.32	1.00533
		8423.26	1.00465
		8424.32	1.00382
		8425.3	1.00153
		8426.3	0.99838
		8427.27	0.99581
		8428.31	0.9925
		8429.31	0.99043
		8430.26	0.98821

## Sheet: Supplementary Figure 6d
Parameter X1	Parameter Y1	Parameter X2	Parameter Y2
8331.23	0.0291	8330.7	0.03181
8332.1	0.03426	8330.99	0.03648
8332.9	0.04115	8331.29	0.04254
8333.63	0.0506	8331.58	0.05029
8334.27	0.06398	8331.91	0.05966
8334.84	0.08348	8332.2	0.06858
8335.34	0.11236	8332.49	0.07718
8335.76	0.15455	8332.77	0.08433
8335.92	0.17865	8333.08	0.08917
8336.32	0.26219	8333.4	0.09277
8336.71	0.37669	8333.71	0.09552
8337.11	0.46297	8334.01	0.098
8337.5	0.48382	8334.31	0.10109
8337.89	0.46382	8334.59	0.10497
8338.29	0.4337	8334.9	0.11026
8338.68	0.40576	8335.22	0.11743
8339.08	0.38408	8335.5	0.1261
8339.47	0.37096	8335.78	0.13725
8339.86	0.36695	8336.08	0.15139
8340.26	0.37032	8336.37	0.1665
8340.65	0.37858	8336.7	0.18401
8340.91	0.38585	8337.01	0.20284
8341.32	0.39841	8337.3	0.22186
8341.75	0.41235	8337.6	0.2421
8342.2	0.42624	8337.9	0.26277
8342.67	0.43712	8338.19	0.28267
8343.15	0.43992	8338.5	0.30022
8343.66	0.43107	8338.81	0.31575
8344.18	0.41483	8339.09	0.32911
8344.72	0.40295	8339.36	0.342
8345.28	0.4044	8339.67	0.35606
8345.86	0.41893	8339.98	0.37033
8346.47	0.44147	8340.32	0.38533
8347.08	0.46952	8340.6	0.39836
8347.72	0.5027	8340.89	0.41159
8348.38	0.53494	8341.18	0.42707
8349.06	0.55927	8341.49	0.4452
8349.75	0.57704	8341.8	0.46465
8350.47	0.59499	8342.1	0.48471
8351.2	0.61691	8342.4	0.50475
8351.95	0.64779	8342.67	0.52459
8352.72	0.68736	8342.98	0.54805
8353.51	0.71549	8343.3	0.57491
8354.32	0.72624	8343.61	0.60331
8355.15	0.75966	8343.91	0.63216
8356	0.82243	8344.2	0.65651
8356.87	0.89268	8344.48	0.67986
8357.75	0.97591	8344.79	0.70955
8358.66	1.10777	8345.1	0.7422
8359.58	1.25953	8345.4	0.77496
8360.52	1.31156	8345.7	0.80781
8361.49	1.28939	8345.99	0.83935
8362.47	1.30758	8346.27	0.86841
8363.47	1.36512	8346.58	0.89968
8364.49	1.40201	8346.92	0.9324
8365.52	1.37638	8347.2	0.95788
8366.58	1.33103	8347.5	0.98442
8367.66	1.28527	8347.79	1.0088
8368.75	1.22056	8348.09	1.03206
8369.87	1.13665	8348.4	1.054
8371	1.05346	8348.7	1.07219
8372.15	1.01157	8349	1.08788
8373.33	1.00422	8349.28	1.1005
8374.52	0.99543	8349.59	1.11176
8375.73	0.98455	8349.89	1.12003
8376.95	0.97156	8350.21	1.12678
8378.2	0.95405	8350.5	1.13148
8379.47	0.93319	8350.78	1.13494
8380.75	0.91465	8351.07	1.13735
8382.06	0.90363	8351.39	1.13894
8383.38	0.89987	8351.7	1.13946
8384.73	0.89731	8352	1.13922
8386.09	0.88797	8352.3	1.13831
8387.47	0.87152	8352.59	1.13684
8388.87	0.85642	8352.87	1.13499
8390.29	0.84925	8353.18	1.13266
8391.73	0.84992	8353.5	1.13002
8393.18	0.85545	8353.81	1.12742
8394.66	0.86375	8354.09	1.12508
8396.16	0.87427	8354.39	1.12272
8397.67	0.88696	8354.7	1.12085
8399.2	0.90187	8355	1.11915
8400.76	0.91855	8355.32	1.1167
8402.33	0.93573	8355.6	1.11382
8403.92	0.95248	8355.87	1.11105
8405.53	0.96932	8356.18	1.10874
8407.16	0.98656	8356.5	1.1067
8408.81	1.00202	8356.8	1.10482
8410.47	1.01294	8357.11	1.10278
8412.16	1.01848	8357.39	1.10027
8413.86	1.02007	8357.69	1.09705
8415.59	1.02003	8357.99	1.09393
8417.33	1.02034	8358.29	1.09141
8419.09	1.02184	8358.6	1.08887
8420.87	1.02409	8358.9	1.08589
8422.67	1.02611	8359.2	1.08279
8424.49	1.02699	8359.48	1.08009
8426.33	1.02616	8359.79	1.07717
8428.19	1.02362	8360.11	1.07363
8430.07	1.02025	8360.42	1.06931
		8360.69	1.06531
		8360.99	1.06133
		8361.3	1.05738
		8361.61	1.05366
		8361.91	1.05006
		8362.19	1.04636
		8362.47	1.04224
		8362.8	1.03717
		8363.1	1.0321
		8363.4	1.02716
		8363.71	1.0229
		8364	1.0194
		8364.29	1.01573
		8364.6	1.01157
		8364.91	1.00728
		8365.21	1.00297
		8365.5	0.9986
		8365.78	0.99409
		8366.08	0.98911
		8366.4	0.98369
		8366.69	0.97864
		8367.02	0.97307
		8367.32	0.96823
		8367.59	0.96378
		8367.88	0.9587
		8368.2	0.95311
		8368.51	0.94814
		8368.79	0.944
		8369.08	0.93973
		8369.38	0.93414
		8369.68	0.92869
		8369.99	0.92432
		8370.31	0.9206
		8370.6	0.91714
		8370.89	0.91365
		8371.19	0.90986
		8371.5	0.90567
		8371.81	0.90186
		8372.1	0.89867
		8372.38	0.89594
		8372.68	0.89326
		8372.99	0.89063
		8373.28	0.88837
		8374.26	0.88248
		8375.3	0.87806
		8376.26	0.87484
		8377.31	0.87486
		8378.3	0.8744
		8379.27	0.87753
		8380.27	0.88022
		8381.3	0.88384
		8382.32	0.88785
		8383.24	0.89305
		8384.34	0.8982
		8385.31	0.90332
		8386.27	0.90996
		8387.31	0.91708
		8388.31	0.92394
		8389.3	0.93067
		8390.26	0.9367
		8391.31	0.9448
		8392.31	0.95165
		8393.25	0.959
		8394.33	0.96699
		8395.3	0.97258
		8396.28	0.9781
		8397.31	0.98312
		8398.3	0.98763
		8399.28	0.99115
		8400.27	0.99435
		8401.3	0.99696
		8402.31	0.99832
		8403.24	1.00012
		8404.33	1.00112
		8405.31	1.00235
		8406.28	1.00397
		8407.31	1.00561
		8408.3	1.00721
		8409.29	1.00832
		8410.25	1.00921
		8411.33	1.01048
		8412.3	1.01009
		8413.24	1.00948
		8414.33	1.00941
		8415.3	1.00949
		8416.27	1.00886
		8417.31	1.00969
		8418.3	1.00922
		8419.29	1.00781
		8420.26	1.00724
		8421.3	1.00656
		8422.32	1.00533
		8423.26	1.00465
		8424.32	1.00382
		8425.3	1.00153
		8426.3	0.99838
		8427.27	0.99581
		8428.31	0.9925
		8429.31	0.99043
		8430.26	0.98821

## Sheet: Supplementary Figure 6e
Parameter X1	Parameter Y1	Parameter X2	Parameter Y2
8330.51	0.03124	8330.7	0.03181
8331.39	0.03598	8330.99	0.03648
8332.19	0.04186	8331.29	0.04254
8332.91	0.04928	8331.58	0.05029
8333.56	0.05881	8331.91	0.05966
8334.13	0.07131	8332.2	0.06858
8334.62	0.08797	8332.49	0.07718
8335.04	0.11004	8332.77	0.08433
8335.21	0.12197	8333.08	0.08917
8335.6	0.16176	8333.4	0.09277
8336	0.21837	8333.71	0.09552
8336.39	0.27855	8334.01	0.098
8336.78	0.32784	8334.31	0.10109
8337.18	0.37071	8334.59	0.10497
8337.57	0.41324	8334.9	0.11026
8337.97	0.45794	8335.22	0.11743
8338.36	0.5047	8335.5	0.1261
8338.75	0.55143	8335.78	0.13725
8339.15	0.59371	8336.08	0.15139
8339.54	0.6262	8336.37	0.1665
8339.94	0.64589	8336.7	0.18401
8340.2	0.65196	8337.01	0.20284
8340.61	0.65409	8337.3	0.22186
8341.03	0.65068	8337.6	0.2421
8341.48	0.64652	8337.9	0.26277
8341.95	0.64732	8338.19	0.28267
8342.43	0.65867	8338.5	0.30022
8342.94	0.68409	8338.81	0.31575
8343.46	0.72365	8339.09	0.32911
8344.01	0.77374	8339.36	0.342
8344.57	0.82729	8339.67	0.35606
8345.15	0.87537	8339.98	0.37033
8345.75	0.91173	8340.32	0.38533
8346.37	0.93713	8340.6	0.39836
8347.01	0.95865	8340.89	0.41159
8347.66	0.98481	8341.18	0.42707
8348.34	1.02083	8341.49	0.4452
8349.04	1.06634	8341.8	0.46465
8349.75	1.11477	8342.1	0.48471
8350.48	1.15594	8342.4	0.50475
8351.24	1.18134	8342.67	0.52459
8352.01	1.18523	8342.98	0.54805
8352.8	1.16684	8343.3	0.57491
8353.61	1.13166	8343.61	0.60331
8354.44	1.08933	8343.91	0.63216
8355.28	1.04822	8344.2	0.65651
8356.15	1.01178	8344.48	0.67986
8357.04	0.981	8344.79	0.70955
8357.94	0.95608	8345.1	0.7422
8358.87	0.93697	8345.4	0.77496
8359.81	0.92378	8345.7	0.80781
8360.77	0.91681	8345.99	0.83935
8361.75	0.91632	8346.27	0.86841
8362.75	0.92171	8346.58	0.89968
8363.77	0.93193	8346.92	0.9324
8364.81	0.94538	8347.2	0.95788
8365.87	0.96017	8347.5	0.98442
8366.94	0.97429	8347.79	1.0088
8368.04	0.98609	8348.09	1.03206
8369.15	0.9942	8348.4	1.054
8370.29	0.99767	8348.7	1.07219
8371.44	0.99646	8349	1.08788
8372.61	0.99184	8349.28	1.1005
8373.8	0.98611	8349.59	1.11176
8375.01	0.98162	8349.89	1.12003
8376.24	0.98004	8350.21	1.12678
8377.49	0.98204	8350.5	1.13148
8378.75	0.9876	8350.78	1.13494
8380.04	0.99613	8351.07	1.13735
8381.34	1.00643	8351.39	1.13894
8382.67	1.01675	8351.7	1.13946
8384.01	1.0252	8352	1.13922
8385.37	1.03033	8352.3	1.13831
8386.75	1.03151	8352.59	1.13684
8388.16	1.02901	8352.87	1.13499
8389.57	1.02384	8353.18	1.13266
8391.01	1.01748	8353.5	1.13002
8392.47	1.01134	8353.81	1.12742
8393.95	1.00645	8354.09	1.12508
8395.44	1.00324	8354.39	1.12272
8396.96	1.00152	8354.7	1.12085
8398.49	1.00089	8355	1.11915
8400.04	1.00083	8355.32	1.1167
8401.61	1.00103	8355.6	1.11382
8403.2	1.00125	8355.87	1.11105
8404.81	1.00149	8356.18	1.10874
8406.44	1.00183	8356.5	1.1067
8408.09	1.00246	8356.8	1.10482
8409.76	1.00365	8357.11	1.10278
8411.44	1.0055	8357.39	1.10027
8413.15	1.00775	8357.69	1.09705
8414.87	1.00997	8357.99	1.09393
8416.61	1.01153	8358.29	1.09141
8418.38	1.01215	8358.6	1.08887
8420.16	1.01177	8358.9	1.08589
8421.96	1.01064	8359.2	1.08279
8423.78	1.00904	8359.48	1.08009
8425.62	1.0073	8359.79	1.07717
8427.47	1.00567	8360.11	1.07363
8429.35	1.00439	8360.42	1.06931
		8360.69	1.06531
		8360.99	1.06133
		8361.3	1.05738
		8361.61	1.05366
		8361.91	1.05006
		8362.19	1.04636
		8362.47	1.04224
		8362.8	1.03717
		8363.1	1.0321
		8363.4	1.02716
		8363.71	1.0229
		8364	1.0194
		8364.29	1.01573
		8364.6	1.01157
		8364.91	1.00728
		8365.21	1.00297
		8365.5	0.9986
		8365.78	0.99409
		8366.08	0.98911
		8366.4	0.98369
		8366.69	0.97864
		8367.02	0.97307
		8367.32	0.96823
		8367.59	0.96378
		8367.88	0.9587
		8368.2	0.95311
		8368.51	0.94814
		8368.79	0.944
		8369.08	0.93973
		8369.38	0.93414
		8369.68	0.92869
		8369.99	0.92432
		8370.31	0.9206
		8370.6	0.91714
		8370.89	0.91365
		8371.19	0.90986
		8371.5	0.90567
		8371.81	0.90186
		8372.1	0.89867
		8372.38	0.89594
		8372.68	0.89326
		8372.99	0.89063
		8373.28	0.88837
		8374.26	0.88248
		8375.3	0.87806
		8376.26	0.87484
		8377.31	0.87486
		8378.3	0.8744
		8379.27	0.87753
		8380.27	0.88022
		8381.3	0.88384
		8382.32	0.88785
		8383.24	0.89305
		8384.34	0.8982
		8385.31	0.90332
		8386.27	0.90996
		8387.31	0.91708
		8388.31	0.92394
		8389.3	0.93067
		8390.26	0.9367
		8391.31	0.9448
		8392.31	0.95165
		8393.25	0.959
		8394.33	0.96699
		8395.3	0.97258
		8396.28	0.9781
		8397.31	0.98312
		8398.3	0.98763
		8399.28	0.99115
		8400.27	0.99435
		8401.3	0.99696
		8402.31	0.99832
		8403.24	1.00012
		8404.33	1.00112
		8405.31	1.00235
		8406.28	1.00397
		8407.31	1.00561
		8408.3	1.00721
		8409.29	1.00832
		8410.25	1.00921
		8411.33	1.01048
		8412.3	1.01009
		8413.24	1.00948
		8414.33	1.00941
		8415.3	1.00949
		8416.27	1.00886
		8417.31	1.00969
		8418.3	1.00922
		8419.29	1.00781
		8420.26	1.00724
		8421.3	1.00656
		8422.32	1.00533
		8423.26	1.00465
		8424.32	1.00382
		8425.3	1.00153
		8426.3	0.99838
		8427.27	0.99581
		8428.31	0.9925
		8429.31	0.99043
		8430.26	0.98821
