# Supplementary material for: Single-atom Ni-N4 provides a robust cellular NO sensor
Source: Nat Commun. 2020 Jun 24;11:3188. doi: 10.1038/s41467-020-17018-6 (PMC7314822; doi:10.1038/s41467-020-17018-6)
Supplement: Supplementary file 4 — Source Data [file 41467_2020_17018_MOESM4_ESM.zip › Source Data-NCOMMS-20-00390/Supplementary Figure 7.xlsx]

## Sheet: Supplementary Figure 7a
Parameter X	Parameter Y1	Parameter Y2
0.6	5.3792	5.22494
0.65	6.25768	5.68333
0.7	7.35715	6.16469
0.75	9.46857	6.93049
0.8	11.8261	7.95885
0.85	12.313	8.75747
0.9	11.2299	9.36464
0.95	10.7048	9.88976
1	10.9728	10.5462

## Sheet: Supplementary Figure 7b
Parameter X	Parameter Y1
0.1	2.239e-07
0.2	2.301e-07
0.3	2.355e-07
0.4	2.393e-07
0.5	2.411e-07
0.6	2.407e-07
0.7	2.39e-07
0.8	2.378e-07
0.9	2.373e-07
1	2.369e-07
1.1	2.366e-07
1.2	2.363e-07
1.3	2.361e-07
1.4	2.359e-07
1.5	2.358e-07
1.6	2.355e-07
1.7	2.353e-07
1.8	2.35e-07
1.9	2.347e-07
2	2.343e-07
2.1	2.34e-07
2.2	2.336e-07
2.3	2.333e-07
2.4	2.329e-07
2.5	2.327e-07
2.6	2.325e-07
2.7	2.324e-07
2.8	2.324e-07
2.9	2.325e-07
3	2.325e-07
3.1	2.325e-07
3.2	2.325e-07
3.3	2.324e-07
3.4	2.324e-07
3.5	2.323e-07
3.6	2.323e-07
3.7	2.322e-07
3.8	2.322e-07
3.9	2.321e-07
4	2.319e-07
4.1	2.318e-07
4.2	2.316e-07
4.3	2.314e-07
4.4	2.312e-07
4.5	2.311e-07
4.6	2.309e-07
4.7	2.306e-07
4.8	2.304e-07
4.9	2.302e-07
5	2.3e-07
5.1	2.298e-07
5.2	2.297e-07
5.3	2.296e-07
5.4	2.294e-07
5.5	2.293e-07
5.6	2.292e-07
5.7	2.291e-07
5.8	2.291e-07
5.9	2.29e-07
6	2.29e-07
6.1	2.289e-07
6.2	2.288e-07
6.3	2.288e-07
6.4	2.288e-07
6.5	2.288e-07
6.6	2.288e-07
6.7	2.289e-07
6.8	2.29e-07
6.9	2.291e-07
7	2.292e-07
7.1	2.292e-07
7.2	2.293e-07
7.3	2.294e-07
7.4	2.294e-07
7.5	2.293e-07
7.6	2.292e-07
7.7	2.291e-07
7.8	2.29e-07
7.9	2.29e-07
8	2.291e-07
8.1	2.291e-07
8.2	2.292e-07
8.3	2.294e-07
8.4	2.294e-07
8.5	2.294e-07
8.6	2.294e-07
8.7	2.294e-07
8.8	2.294e-07
8.9	2.294e-07
9	2.293e-07
9.1	2.293e-07
9.2	2.293e-07
9.3	2.292e-07
9.4	2.292e-07
9.5	2.291e-07
9.6	2.29e-07
9.7	2.29e-07
9.8	2.289e-07
9.9	2.288e-07
10	2.286e-07
10.1	2.284e-07
10.2	2.283e-07
10.3	2.282e-07
10.4	2.281e-07
10.5	2.28e-07
10.6	2.279e-07
10.7	2.278e-07
10.8	2.277e-07
10.9	2.275e-07
11	2.274e-07
11.1	2.273e-07
11.2	2.272e-07
11.3	2.272e-07
11.4	2.273e-07
11.5	2.274e-07
11.6	2.276e-07
11.7	2.277e-07
11.8	2.279e-07
11.9	2.281e-07
12	2.283e-07
12.1	2.285e-07
12.2	2.288e-07
12.3	2.29e-07
12.4	2.291e-07
12.5	2.292e-07
12.6	2.293e-07
12.7	2.294e-07
12.8	2.295e-07
12.9	2.295e-07
13	2.296e-07
13.1	2.296e-07
13.2	2.295e-07
13.3	2.294e-07
13.4	2.293e-07
13.5	2.292e-07
13.6	2.292e-07
13.7	2.291e-07
13.8	2.291e-07
13.9	2.291e-07
14	2.29e-07
14.1	2.289e-07
14.2	2.288e-07
14.3	2.288e-07
14.4	2.288e-07
14.5	2.287e-07
14.6	2.287e-07
14.7	2.286e-07
14.8	2.286e-07
14.9	2.285e-07
15	2.285e-07
15.1	2.286e-07
15.2	2.286e-07
15.3	2.288e-07
15.4	2.289e-07
15.5	2.29e-07
15.6	2.291e-07
15.7	2.291e-07
15.8	2.292e-07
15.9	2.293e-07
16	2.293e-07
16.1	2.294e-07
16.2	2.294e-07
16.3	2.295e-07
16.4	2.295e-07
16.5	2.296e-07
16.6	2.296e-07
16.7	2.297e-07
16.8	2.299e-07
16.9	2.3e-07
17	2.3e-07
17.1	2.3e-07
17.2	2.3e-07
17.3	2.299e-07
17.4	2.298e-07
17.5	2.298e-07
17.6	2.297e-07
17.7	2.296e-07
17.8	2.295e-07
17.9	2.293e-07
18	2.292e-07
18.1	2.291e-07
18.2	2.29e-07
18.3	2.289e-07
18.4	2.289e-07
18.5	2.289e-07
18.6	2.288e-07
18.7	2.288e-07
18.8	2.288e-07
18.9	2.288e-07
19	2.288e-07
19.1	2.288e-07
19.2	2.289e-07
19.3	2.288e-07
19.4	2.288e-07
19.5	2.288e-07
19.6	2.288e-07
19.7	2.287e-07
19.8	2.286e-07
19.9	2.286e-07
20	2.286e-07
20.1	2.286e-07
20.2	2.286e-07
20.3	2.287e-07
20.4	2.287e-07
20.5	2.288e-07
20.6	2.289e-07
20.7	2.29e-07
20.8	2.291e-07
20.9	2.292e-07
21	2.293e-07
21.1	2.294e-07
21.2	2.295e-07
21.3	2.295e-07
21.4	2.294e-07
21.5	2.294e-07
21.6	2.293e-07
21.7	2.293e-07
21.8	2.293e-07
21.9	2.294e-07
22	2.295e-07
22.1	2.296e-07
22.2	2.298e-07
22.3	2.299e-07
22.4	2.301e-07
22.5	2.303e-07
22.6	2.305e-07
22.7	2.306e-07
22.8	2.308e-07
22.9	2.309e-07
23	2.311e-07
23.1	2.312e-07
23.2	2.313e-07
23.3	2.314e-07
23.4	2.316e-07
23.5	2.318e-07
23.6	2.32e-07
23.7	2.321e-07
23.8	2.322e-07
23.9	2.322e-07
24	2.322e-07
24.1	2.322e-07
24.2	2.322e-07
24.3	2.322e-07
24.4	2.323e-07
24.5	2.323e-07
24.6	2.323e-07
24.7	2.323e-07
24.8	2.323e-07
24.9	2.325e-07
25	2.327e-07
25.1	2.328e-07
25.2	2.328e-07
25.3	2.329e-07
25.4	2.329e-07
25.5	2.33e-07
25.6	2.33e-07
25.7	2.331e-07
25.8	2.332e-07
25.9	2.333e-07
26	2.335e-07
26.1	2.336e-07
26.2	2.337e-07
26.3	2.338e-07
26.4	2.34e-07
26.5	2.34e-07
26.6	2.339e-07
26.7	2.338e-07
26.8	2.338e-07
26.9	2.337e-07
27	2.337e-07
27.1	2.337e-07
27.2	2.336e-07
27.3	2.336e-07
27.4	2.337e-07
27.5	2.338e-07
27.6	2.339e-07
27.7	2.339e-07
27.8	2.339e-07
27.9	2.339e-07
28	2.339e-07
28.1	2.339e-07
28.2	2.339e-07
28.3	2.338e-07
28.4	2.338e-07
28.5	2.337e-07
28.6	2.337e-07
28.7	2.336e-07
28.8	2.337e-07
28.9	2.338e-07
29	2.339e-07
29.1	2.339e-07
29.2	2.34e-07
29.3	2.341e-07
29.4	2.343e-07
29.5	2.344e-07
29.6	2.345e-07
29.7	2.346e-07
29.8	2.346e-07
29.9	2.347e-07
30	2.347e-07
30.1	2.348e-07
30.2	2.349e-07
30.3	2.349e-07
30.4	2.349e-07
30.5	2.35e-07
30.6	2.35e-07
30.7	2.35e-07
30.8	2.349e-07
30.9	2.348e-07
31	2.347e-07
31.1	2.345e-07
31.2	2.343e-07
31.3	2.342e-07
31.4	2.341e-07
31.5	2.34e-07
31.6	2.34e-07
31.7	2.339e-07
31.8	2.339e-07
31.9	2.339e-07
32	2.339e-07
32.1	2.34e-07
32.2	2.341e-07
32.3	2.341e-07
32.4	2.342e-07
32.5	2.342e-07
32.6	2.343e-07
32.7	2.344e-07
32.8	2.345e-07
32.9	2.346e-07
33	2.347e-07
33.1	2.348e-07
33.2	2.349e-07
33.3	2.35e-07
33.4	2.351e-07
33.5	2.352e-07
33.6	2.354e-07
33.7	2.355e-07
33.8	2.357e-07
33.9	2.358e-07
34	2.361e-07
34.1	2.364e-07
34.2	2.366e-07
34.3	2.369e-07
34.4	2.372e-07
34.5	2.375e-07
34.6	2.378e-07
34.7	2.381e-07
34.8	2.383e-07
34.9	2.384e-07
35	2.385e-07
35.1	2.386e-07
35.2	2.386e-07
35.3	2.385e-07
35.4	2.383e-07
35.5	2.381e-07
35.6	2.38e-07
35.7	2.379e-07
35.8	2.379e-07
35.9	2.379e-07
36	2.379e-07
36.1	2.38e-07
36.2	2.381e-07
36.3	2.381e-07
36.4	2.381e-07
36.5	2.381e-07
36.6	2.38e-07
36.7	2.378e-07
36.8	2.377e-07
36.9	2.375e-07
37	2.373e-07
37.1	2.372e-07
37.2	2.371e-07
37.3	2.369e-07
37.4	2.368e-07
37.5	2.366e-07
37.6	2.364e-07
37.7	2.363e-07
37.8	2.361e-07
37.9	2.359e-07
38	2.357e-07
38.1	2.357e-07
38.2	2.356e-07
38.3	2.356e-07
38.4	2.358e-07
38.5	2.359e-07
38.6	2.361e-07
38.7	2.362e-07
38.8	2.363e-07
38.9	2.363e-07
39	2.363e-07
39.1	2.363e-07
39.2	2.363e-07
39.3	2.363e-07
39.4	2.363e-07
39.5	2.363e-07
39.6	2.363e-07
39.7	2.363e-07
39.8	2.363e-07
39.9	2.364e-07
40	2.365e-07
40.1	2.365e-07
40.2	2.366e-07
40.3	2.365e-07
40.4	2.364e-07
40.5	2.363e-07
40.6	2.363e-07
40.7	2.363e-07
40.8	2.362e-07
40.9	2.362e-07
41	2.361e-07
41.1	2.36e-07
41.2	2.359e-07
41.3	2.358e-07
41.4	2.358e-07
41.5	2.358e-07
41.6	2.359e-07
41.7	2.359e-07
41.8	2.36e-07
41.9	2.36e-07
42	2.36e-07
42.1	2.361e-07
42.2	2.361e-07
42.3	2.362e-07
42.4	2.362e-07
42.5	2.363e-07
42.6	2.362e-07
42.7	2.361e-07
42.8	2.36e-07
42.9	2.357e-07
43	2.356e-07
43.1	2.355e-07
43.2	2.353e-07
43.3	2.351e-07
43.4	2.349e-07
43.5	2.346e-07
43.6	2.345e-07
43.7	2.344e-07
43.8	2.343e-07
43.9	2.343e-07
44	2.343e-07
44.1	2.343e-07
44.2	2.343e-07
44.3	2.342e-07
44.4	2.342e-07
44.5	2.342e-07
44.6	2.342e-07
44.7	2.342e-07
44.8	2.342e-07
44.9	2.341e-07
45	2.341e-07
45.1	2.34e-07
45.2	2.339e-07
45.3	2.338e-07
45.4	2.337e-07
45.5	2.336e-07
45.6	2.336e-07
45.7	2.335e-07
45.8	2.335e-07
45.9	2.336e-07
46	2.336e-07
46.1	2.337e-07
46.2	2.338e-07
46.3	2.338e-07
46.4	2.338e-07
46.5	2.337e-07
46.6	2.337e-07
46.7	2.336e-07
46.8	2.334e-07
46.9	2.333e-07
47	2.331e-07
47.1	2.33e-07
47.2	2.329e-07
47.3	2.327e-07
47.4	2.327e-07
47.5	2.326e-07
47.6	2.325e-07
47.7	2.324e-07
47.8	2.322e-07
47.9	2.32e-07
48	2.318e-07
48.1	2.317e-07
48.2	2.317e-07
48.3	2.317e-07
48.4	2.318e-07
48.5	2.318e-07
48.6	2.318e-07
48.7	2.318e-07
48.8	2.318e-07
48.9	2.319e-07
49	2.319e-07
49.1	2.319e-07
49.2	2.319e-07
49.3	2.318e-07
49.4	2.318e-07
49.5	2.317e-07
49.6	2.317e-07
49.7	2.317e-07
49.8	2.316e-07
49.9	2.315e-07
50	2.314e-07
50.1	2.312e-07
50.2	2.31e-07
50.3	2.308e-07
50.4	2.306e-07
50.5	2.305e-07
50.6	2.304e-07
50.7	2.303e-07
50.8	2.302e-07
50.9	2.301e-07
51	2.3e-07
51.1	2.3e-07
51.2	2.3e-07
51.3	2.3e-07
51.4	2.299e-07
51.5	2.299e-07
51.6	2.299e-07
51.7	2.299e-07
51.8	2.299e-07
51.9	2.299e-07
52	2.299e-07
52.1	2.299e-07
52.2	2.299e-07
52.3	2.299e-07
52.4	2.298e-07
52.5	2.297e-07
52.6	2.297e-07
52.7	2.298e-07
52.8	2.298e-07
52.9	2.298e-07
53	2.298e-07
53.1	2.298e-07
53.2	2.299e-07
53.3	2.3e-07
53.4	2.3e-07
53.5	2.301e-07
53.6	2.301e-07
53.7	2.301e-07
53.8	2.301e-07
53.9	2.3e-07
54	2.299e-07
54.1	2.299e-07
54.2	2.298e-07
54.3	2.297e-07
54.4	2.296e-07
54.5	2.295e-07
54.6	2.294e-07
54.7	2.293e-07
54.8	2.292e-07
54.9	2.292e-07
55	2.292e-07
55.1	2.291e-07
55.2	2.29e-07
55.3	2.29e-07
55.4	2.288e-07
55.5	2.287e-07
55.6	2.287e-07
55.7	2.286e-07
55.8	2.286e-07
55.9	2.286e-07
56	2.286e-07
56.1	2.286e-07
56.2	2.287e-07
56.3	2.288e-07
56.4	2.289e-07
56.5	2.29e-07
56.6	2.29e-07
56.7	2.289e-07
56.8	2.289e-07
56.9	2.289e-07
57	2.289e-07
57.1	2.29e-07
57.2	2.29e-07
57.3	2.291e-07
57.4	2.291e-07
57.5	2.291e-07
57.6	2.291e-07
57.7	2.29e-07
57.8	2.289e-07
57.9	2.288e-07
58	2.287e-07
58.1	2.286e-07
58.2	2.285e-07
58.3	2.284e-07
58.4	2.284e-07
58.5	2.285e-07
58.6	2.285e-07
58.7	2.286e-07
58.8	2.287e-07
58.9	2.287e-07
59	2.286e-07
59.1	2.286e-07
59.2	2.284e-07
59.3	2.282e-07
59.4	2.28e-07
59.5	2.279e-07
59.6	2.278e-07
59.7	2.278e-07
59.8	2.278e-07
59.9	2.278e-07
60	2.278e-07
60.1	2.278e-07
60.2	2.277e-07
60.3	2.277e-07
60.4	2.276e-07
60.5	2.276e-07
60.6	2.275e-07
60.7	2.275e-07
60.8	2.275e-07
60.9	2.275e-07
61	2.276e-07
61.1	2.277e-07
61.2	2.278e-07
61.3	2.278e-07
61.4	2.277e-07
61.5	2.278e-07
61.6	2.278e-07
61.7	2.278e-07
61.8	2.277e-07
61.9	2.277e-07
62	2.277e-07
62.1	2.278e-07
62.2	2.278e-07
62.3	2.278e-07
62.4	2.279e-07
62.5	2.279e-07
62.6	2.278e-07
62.7	2.278e-07
62.8	2.277e-07
62.9	2.275e-07
63	2.275e-07
63.1	2.275e-07
63.2	2.275e-07
63.3	2.275e-07
63.4	2.274e-07
63.5	2.274e-07
63.6	2.275e-07
63.7	2.275e-07
63.8	2.275e-07
63.9	2.275e-07
64	2.276e-07
64.1	2.278e-07
64.2	2.279e-07
64.3	2.28e-07
64.4	2.281e-07
64.5	2.281e-07
64.6	2.282e-07
64.7	2.282e-07
64.8	2.283e-07
64.9	2.284e-07
65	2.284e-07
65.1	2.283e-07
65.2	2.281e-07
65.3	2.28e-07
65.4	2.278e-07
65.5	2.277e-07
65.6	2.276e-07
65.7	2.275e-07
65.8	2.273e-07
65.9	2.271e-07
66	2.269e-07
66.1	2.267e-07
66.2	2.266e-07
66.3	2.266e-07
66.4	2.267e-07
66.5	2.268e-07
66.6	2.268e-07
66.7	2.269e-07
66.8	2.269e-07
66.9	2.271e-07
67	2.271e-07
67.1	2.272e-07
67.2	2.274e-07
67.3	2.275e-07
67.4	2.277e-07
67.5	2.279e-07
67.6	2.281e-07
67.7	2.283e-07
67.8	2.285e-07
67.9	2.287e-07
68	2.289e-07
68.1	2.29e-07
68.2	2.291e-07
68.3	2.291e-07
68.4	2.291e-07
68.5	2.291e-07
68.6	2.291e-07
68.7	2.291e-07
68.8	2.292e-07
68.9	2.292e-07
69	2.291e-07
69.1	2.29e-07
69.2	2.289e-07
69.3	2.287e-07
69.4	2.286e-07
69.5	2.284e-07
69.6	2.281e-07
69.7	2.279e-07
69.8	2.278e-07
69.9	2.277e-07
70	2.278e-07
70.1	2.278e-07
70.2	2.279e-07
70.3	2.28e-07
70.4	2.282e-07
70.5	2.283e-07
70.6	2.284e-07
70.7	2.286e-07
70.8	2.287e-07
70.9	2.289e-07
71	2.29e-07
71.1	2.292e-07
71.2	2.294e-07
71.3	2.296e-07
71.4	2.298e-07
71.5	2.301e-07
71.6	2.302e-07
71.7	2.303e-07
71.8	2.304e-07
71.9	2.304e-07
72	2.304e-07
72.1	2.302e-07
72.2	2.301e-07
72.3	2.299e-07
72.4	2.298e-07
72.5	2.296e-07
72.6	2.294e-07
72.7	2.292e-07
72.8	2.29e-07
72.9	2.289e-07
73	2.287e-07
73.1	2.286e-07
73.2	2.285e-07
73.3	2.284e-07
73.4	2.284e-07
73.5	2.284e-07
73.6	2.285e-07
73.7	2.286e-07
73.8	2.288e-07
73.9	2.289e-07
74	2.291e-07
74.1	2.292e-07
74.2	2.293e-07
74.3	2.294e-07
74.4	2.295e-07
74.5	2.295e-07
74.6	2.295e-07
74.7	2.295e-07
74.8	2.295e-07
74.9	2.295e-07
75	2.295e-07
75.1	2.296e-07
75.2	2.296e-07
75.3	2.297e-07
75.4	2.297e-07
75.5	2.297e-07
75.6	2.296e-07
75.7	2.296e-07
75.8	2.296e-07
75.9	2.297e-07
76	2.297e-07
76.1	2.298e-07
76.2	2.298e-07
76.3	2.298e-07
76.4	2.299e-07
76.5	2.299e-07
76.6	2.299e-07
76.7	2.3e-07
76.8	2.3e-07
76.9	2.301e-07
77	2.302e-07
77.1	2.303e-07
77.2	2.304e-07
77.3	2.306e-07
77.4	2.308e-07
77.5	2.31e-07
77.6	2.312e-07
77.7	2.314e-07
77.8	2.315e-07
77.9	2.315e-07
78	2.314e-07
78.1	2.313e-07
78.2	2.312e-07
78.3	2.311e-07
78.4	2.311e-07
78.5	2.311e-07
78.6	2.312e-07
78.7	2.312e-07
78.8	2.313e-07
78.9	2.313e-07
79	2.313e-07
79.1	2.314e-07
79.2	2.315e-07
79.3	2.315e-07
79.4	2.315e-07
79.5	2.313e-07
79.6	2.312e-07
79.7	2.311e-07
79.8	2.31e-07
79.9	2.309e-07
80	2.31e-07
80.1	2.31e-07
80.2	2.31e-07
80.3	2.31e-07
80.4	2.309e-07
80.5	2.309e-07
80.6	2.309e-07
80.7	2.31e-07
80.8	2.311e-07
80.9	2.312e-07
81	2.312e-07
81.1	2.313e-07
81.2	2.314e-07
81.3	2.314e-07
81.4	2.314e-07
81.5	2.314e-07
81.6	2.314e-07
81.7	2.313e-07
81.8	2.312e-07
81.9	2.312e-07
82	2.31e-07
82.1	2.309e-07
82.2	2.309e-07
82.3	2.309e-07
82.4	2.31e-07
82.5	2.311e-07
82.6	2.312e-07
82.7	2.313e-07
82.8	2.315e-07
82.9	2.316e-07
83	2.318e-07
83.1	2.319e-07
83.2	2.32e-07
83.3	2.32e-07
83.4	2.32e-07
83.5	2.32e-07
83.6	2.318e-07
83.7	2.315e-07
83.8	2.313e-07
83.9	2.309e-07
84	2.306e-07
84.1	2.303e-07
84.2	2.3e-07
84.3	2.299e-07
84.4	2.298e-07
84.5	2.298e-07
84.6	2.299e-07
84.7	2.299e-07
84.8	2.3e-07
84.9	2.3e-07
85	2.301e-07
85.1	2.3e-07
85.2	2.3e-07
85.3	2.299e-07
85.4	2.299e-07
85.5	2.299e-07
85.6	2.3e-07
85.7	2.301e-07
85.8	2.302e-07
85.9	2.303e-07
86	2.304e-07
86.1	2.305e-07
86.2	2.305e-07
86.3	2.305e-07
86.4	2.305e-07
86.5	2.305e-07
86.6	2.306e-07
86.7	2.307e-07
86.8	2.307e-07
86.9	2.309e-07
87	2.31e-07
87.1	2.311e-07
87.2	2.312e-07
87.3	2.311e-07
87.4	2.311e-07
87.5	2.311e-07
87.6	2.31e-07
87.7	2.309e-07
87.8	2.308e-07
87.9	2.308e-07
88	2.308e-07
88.1	2.309e-07
88.2	2.31e-07
88.3	2.311e-07
88.4	2.313e-07
88.5	2.315e-07
88.6	2.316e-07
88.7	2.317e-07
88.8	2.318e-07
88.9	2.319e-07
89	2.319e-07
89.1	2.318e-07
89.2	2.318e-07
89.3	2.319e-07
89.4	2.318e-07
89.5	2.318e-07
89.6	2.317e-07
89.7	2.315e-07
89.8	2.313e-07
89.9	2.312e-07
90	2.311e-07
90.1	2.309e-07
90.2	2.308e-07
90.3	2.307e-07
90.4	2.305e-07
90.5	2.304e-07
90.6	2.304e-07
90.7	2.304e-07
90.8	2.305e-07
90.9	2.306e-07
91	2.307e-07
91.1	2.308e-07
91.2	2.309e-07
91.3	2.308e-07
91.4	2.308e-07
91.5	2.307e-07
91.6	2.307e-07
91.7	2.307e-07
91.8	2.308e-07
91.9	2.307e-07
92	2.307e-07
92.1	2.306e-07
92.2	2.305e-07
92.3	2.305e-07
92.4	2.304e-07
92.5	2.303e-07
92.6	2.303e-07
92.7	2.302e-07
92.8	2.301e-07
92.9	2.299e-07
93	2.299e-07
93.1	2.299e-07
93.2	2.3e-07
93.3	2.302e-07
93.4	2.303e-07
93.5	2.304e-07
93.6	2.305e-07
93.7	2.305e-07
93.8	2.306e-07
93.9	2.307e-07
94	2.308e-07
94.1	2.308e-07
94.2	2.309e-07
94.3	2.309e-07
94.4	2.309e-07
94.5	2.309e-07
94.6	2.31e-07
94.7	2.311e-07
94.8	2.31e-07
94.9	2.309e-07
95	2.307e-07
95.1	2.304e-07
95.2	2.301e-07
95.3	2.298e-07
95.4	2.295e-07
95.5	2.293e-07
95.6	2.292e-07
95.7	2.292e-07
95.8	2.294e-07
95.9	2.295e-07
96	2.296e-07
96.1	2.294e-07
96.2	2.291e-07
96.3	2.285e-07
96.4	2.279e-07
96.5	2.272e-07
96.6	2.266e-07
96.7	2.261e-07
96.8	2.26e-07
96.9	2.264e-07
97	2.275e-07
97.1	2.294e-07
97.2	2.322e-07
97.3	2.36e-07
97.4	2.405e-07
97.5	2.459e-07
97.6	2.519e-07
97.7	2.585e-07
97.8	2.657e-07
97.9	2.732e-07
98	2.811e-07
98.1	2.891e-07
98.2	2.97e-07
98.3	3.046e-07
98.4	3.117e-07
98.5	3.18e-07
98.6	3.234e-07
98.7	3.279e-07
98.8	3.318e-07
98.9	3.349e-07
99	3.375e-07
99.1	3.396e-07
99.2	3.415e-07
99.3	3.433e-07
99.4	3.453e-07
99.5	3.479e-07
99.6	3.511e-07
99.7	3.553e-07
99.8	3.604e-07
99.9	3.665e-07
100	3.739e-07
100.1	3.825e-07
100.2	3.926e-07
100.3	4.041e-07
100.4	4.171e-07
100.5	4.314e-07
100.6	4.467e-07
100.7	4.629e-07
100.8	4.795e-07
100.9	4.965e-07
101	5.137e-07
101.1	5.309e-07
101.2	5.477e-07
101.3	5.64e-07
101.4	5.797e-07
101.5	5.945e-07
101.6	6.085e-07
101.7	6.212e-07
101.8	6.328e-07
101.9	6.431e-07
102	6.522e-07
102.1	6.601e-07
102.2	6.667e-07
102.3	6.722e-07
102.4	6.767e-07
102.5	6.806e-07
102.6	6.838e-07
102.7	6.863e-07
102.8	6.883e-07
102.9	6.897e-07
103	6.907e-07
103.1	6.912e-07
103.2	6.912e-07
103.3	6.908e-07
103.4	6.903e-07
103.5	6.897e-07
103.6	6.891e-07
103.7	6.887e-07
103.8	6.886e-07
103.9	6.888e-07
104	6.894e-07
104.1	6.904e-07
104.2	6.916e-07
104.3	6.928e-07
104.4	6.941e-07
104.5	6.953e-07
104.6	6.964e-07
104.7	6.974e-07
104.8	6.982e-07
104.9	6.991e-07
105	7e-07
105.1	7.009e-07
105.2	7.017e-07
105.3	7.027e-07
105.4	7.037e-07
105.5	7.046e-07
105.6	7.056e-07
105.7	7.067e-07
105.8	7.077e-07
105.9	7.088e-07
106	7.098e-07
106.1	7.108e-07
106.2	7.117e-07
106.3	7.126e-07
106.4	7.134e-07
106.5	7.14e-07
106.6	7.144e-07
106.7	7.146e-07
106.8	7.144e-07
106.9	7.14e-07
107	7.133e-07
107.1	7.123e-07
107.2	7.111e-07
107.3	7.097e-07
107.4	7.082e-07
107.5	7.068e-07
107.6	7.056e-07
107.7	7.045e-07
107.8	7.033e-07
107.9	7.021e-07
108	7.007e-07
108.1	6.991e-07
108.2	6.977e-07
108.3	6.962e-07
108.4	6.946e-07
108.5	6.93e-07
108.6	6.912e-07
108.7	6.896e-07
108.8	6.883e-07
108.9	6.874e-07
109	6.871e-07
109.1	6.877e-07
109.2	6.889e-07
109.3	6.906e-07
109.4	6.926e-07
109.5	6.949e-07
109.6	6.974e-07
109.7	7.002e-07
109.8	7.033e-07
109.9	7.064e-07
110	7.095e-07
110.1	7.128e-07
110.2	7.159e-07
110.3	7.188e-07
110.4	7.214e-07
110.5	7.237e-07
110.6	7.257e-07
110.7	7.275e-07
110.8	7.288e-07
110.9	7.295e-07
111	7.297e-07
111.1	7.294e-07
111.2	7.288e-07
111.3	7.28e-07
111.4	7.27e-07
111.5	7.26e-07
111.6	7.25e-07
111.7	7.241e-07
111.8	7.228e-07
111.9	7.213e-07
112	7.196e-07
112.1	7.177e-07
112.2	7.159e-07
112.3	7.14e-07
112.4	7.121e-07
112.5	7.104e-07
112.6	7.09e-07
112.7	7.078e-07
112.8	7.069e-07
112.9	7.062e-07
113	7.058e-07
113.1	7.055e-07
113.2	7.052e-07
113.3	7.049e-07
113.4	7.045e-07
113.5	7.04e-07
113.6	7.035e-07
113.7	7.029e-07
113.8	7.024e-07
113.9	7.02e-07
114	7.016e-07
114.1	7.015e-07
114.2	7.013e-07
114.3	7.011e-07
114.4	7.009e-07
114.5	7.006e-07
114.6	7.003e-07
114.7	6.998e-07
114.8	6.993e-07
114.9	6.989e-07
115	6.986e-07
115.1	6.985e-07
115.2	6.985e-07
115.3	6.989e-07
115.4	6.995e-07
115.5	7.002e-07
115.6	7.012e-07
115.7	7.021e-07
115.8	7.029e-07
115.9	7.036e-07
116	7.042e-07
116.1	7.046e-07
116.2	7.046e-07
116.3	7.044e-07
116.4	7.04e-07
116.5	7.032e-07
116.6	7.022e-07
116.7	7.01e-07
116.8	6.997e-07
116.9	6.983e-07
117	6.97e-07
117.1	6.958e-07
117.2	6.947e-07
117.3	6.938e-07
117.4	6.93e-07
117.5	6.926e-07
117.6	6.926e-07
117.7	6.93e-07
117.8	6.938e-07
117.9	6.951e-07
118	6.967e-07
118.1	6.982e-07
118.2	6.996e-07
118.3	7.009e-07
118.4	7.018e-07
118.5	7.024e-07
118.6	7.025e-07
118.7	7.022e-07
118.8	7.015e-07
118.9	7.003e-07
119	6.99e-07
119.1	6.977e-07
119.2	6.965e-07
119.3	6.957e-07
119.4	6.951e-07
119.5	6.951e-07
119.6	6.953e-07
119.7	6.958e-07
119.8	6.967e-07
119.9	6.979e-07
120	6.993e-07
120.1	7.01e-07
120.2	7.027e-07
120.3	7.043e-07
120.4	7.058e-07
120.5	7.07e-07
120.6	7.079e-07
120.7	7.083e-07
120.8	7.081e-07
120.9	7.072e-07
121	7.057e-07
121.1	7.034e-07
121.2	7.006e-07
121.3	6.976e-07
121.4	6.945e-07
121.5	6.914e-07
121.6	6.886e-07
121.7	6.861e-07
121.8	6.841e-07
121.9	6.828e-07
122	6.822e-07
122.1	6.823e-07
122.2	6.831e-07
122.3	6.844e-07
122.4	6.861e-07
122.5	6.88e-07
122.6	6.901e-07
122.7	6.922e-07
122.8	6.944e-07
122.9	6.967e-07
123	6.987e-07
123.1	7.006e-07
123.2	7.022e-07
123.3	7.035e-07
123.4	7.045e-07
123.5	7.052e-07
123.6	7.058e-07
123.7	7.061e-07
123.8	7.062e-07
123.9	7.061e-07
124	7.057e-07
124.1	7.052e-07
124.2	7.044e-07
124.3	7.036e-07
124.4	7.029e-07
124.5	7.022e-07
124.6	7.014e-07
124.7	7.007e-07
124.8	7e-07
124.9	6.992e-07
125	6.984e-07
125.1	6.979e-07
125.2	6.974e-07
125.3	6.972e-07
125.4	6.97e-07
125.5	6.968e-07
125.6	6.966e-07
125.7	6.963e-07
125.8	6.961e-07
125.9	6.96e-07
126	6.961e-07
126.1	6.962e-07
126.2	6.961e-07
126.3	6.959e-07
126.4	6.956e-07
126.5	6.953e-07
126.6	6.951e-07
126.7	6.951e-07
126.8	6.953e-07
126.9	6.957e-07
127	6.962e-07
127.1	6.968e-07
127.2	6.977e-07
127.3	6.988e-07
127.4	7.001e-07
127.5	7.016e-07
127.6	7.03e-07
127.7	7.041e-07
127.8	7.05e-07
127.9	7.058e-07
128	7.063e-07
128.1	7.066e-07
128.2	7.071e-07
128.3	7.076e-07
128.4	7.083e-07
128.5	7.092e-07
128.6	7.102e-07
128.7	7.114e-07
128.8	7.129e-07
128.9	7.145e-07
129	7.162e-07
129.1	7.178e-07
129.2	7.192e-07
129.3	7.205e-07
129.4	7.215e-07
129.5	7.222e-07
129.6	7.225e-07
129.7	7.224e-07
129.8	7.221e-07
129.9	7.212e-07
130	7.198e-07
130.1	7.178e-07
130.2	7.152e-07
130.3	7.123e-07
130.4	7.091e-07
130.5	7.059e-07
130.6	7.026e-07
130.7	6.994e-07
130.8	6.964e-07
130.9	6.938e-07
131	6.915e-07
131.1	6.895e-07
131.2	6.879e-07
131.3	6.868e-07
131.4	6.859e-07
131.5	6.851e-07
131.6	6.844e-07
131.7	6.838e-07
131.8	6.834e-07
131.9	6.833e-07
132	6.834e-07
132.1	6.838e-07
132.2	6.844e-07
132.3	6.854e-07
132.4	6.865e-07
132.5	6.878e-07
132.6	6.892e-07
132.7	6.906e-07
132.8	6.921e-07
132.9	6.935e-07
133	6.946e-07
133.1	6.953e-07
133.2	6.953e-07
133.3	6.946e-07
133.4	6.935e-07
133.5	6.92e-07
133.6	6.904e-07
133.7	6.887e-07
133.8	6.872e-07
133.9	6.86e-07
134	6.851e-07
134.1	6.849e-07
134.2	6.852e-07
134.3	6.861e-07
134.4	6.877e-07
134.5	6.899e-07
134.6	6.923e-07
134.7	6.951e-07
134.8	6.979e-07
134.9	7.006e-07
135	7.032e-07
135.1	7.058e-07
135.2	7.081e-07
135.3	7.101e-07
135.4	7.116e-07
135.5	7.125e-07
135.6	7.123e-07
135.7	7.111e-07
135.8	7.089e-07
135.9	7.061e-07
136	7.029e-07
136.1	6.995e-07
136.2	6.961e-07
136.3	6.93e-07
136.4	6.902e-07
136.5	6.878e-07
136.6	6.859e-07
136.7	6.849e-07
136.8	6.844e-07
136.9	6.845e-07
137	6.853e-07
137.1	6.864e-07
137.2	6.875e-07
137.3	6.89e-07
137.4	6.907e-07
137.5	6.926e-07
137.6	6.947e-07
137.7	6.97e-07
137.8	6.993e-07
137.9	7.014e-07
138	7.032e-07
138.1	7.046e-07
138.2	7.056e-07
138.3	7.061e-07
138.4	7.061e-07
138.5	7.059e-07
138.6	7.055e-07
138.7	7.048e-07
138.8	7.038e-07
138.9	7.026e-07
139	7.012e-07
139.1	6.996e-07
139.2	6.98e-07
139.3	6.964e-07
139.4	6.948e-07
139.5	6.934e-07
139.6	6.921e-07
139.7	6.909e-07
139.8	6.898e-07
139.9	6.89e-07
140	6.885e-07
140.1	6.884e-07
140.2	6.885e-07
140.3	6.889e-07
140.4	6.898e-07
140.5	6.909e-07
140.6	6.922e-07
140.7	6.936e-07
140.8	6.953e-07
140.9	6.97e-07
141	6.987e-07
141.1	7.004e-07
141.2	7.021e-07
141.3	7.035e-07
141.4	7.047e-07
141.5	7.057e-07
141.6	7.065e-07
141.7	7.07e-07
141.8	7.073e-07
141.9	7.075e-07
142	7.075e-07
142.1	7.072e-07
142.2	7.066e-07
142.3	7.058e-07
142.4	7.046e-07
142.5	7.032e-07
142.6	7.016e-07
142.7	7e-07
142.8	6.981e-07
142.9	6.962e-07
143	6.942e-07
143.1	6.923e-07
143.2	6.906e-07
143.3	6.89e-07
143.4	6.877e-07
143.5	6.867e-07
143.6	6.862e-07
143.7	6.86e-07
143.8	6.862e-07
143.9	6.867e-07
144	6.876e-07
144.1	6.889e-07
144.2	6.907e-07
144.3	6.925e-07
144.4	6.944e-07
144.5	6.964e-07
144.6	6.984e-07
144.7	7.002e-07
144.8	7.019e-07
144.9	7.034e-07
145	7.047e-07
145.1	7.058e-07
145.2	7.065e-07
145.3	7.069e-07
145.4	7.069e-07
145.5	7.066e-07
145.6	7.06e-07
145.7	7.052e-07
145.8	7.042e-07
145.9	7.029e-07
146	7.015e-07
146.1	7e-07
146.2	6.982e-07
146.3	6.963e-07
146.4	6.942e-07
146.5	6.922e-07
146.6	6.902e-07
146.7	6.883e-07
146.8	6.865e-07
146.9	6.85e-07
147	6.837e-07
147.1	6.826e-07
147.2	6.819e-07
147.3	6.814e-07
147.4	6.811e-07
147.5	6.81e-07
147.6	6.81e-07
147.7	6.811e-07
147.8	6.812e-07
147.9	6.814e-07
148	6.817e-07
148.1	6.821e-07
148.2	6.825e-07
148.3	6.83e-07
148.4	6.837e-07
148.5	6.844e-07
148.6	6.852e-07
148.7	6.859e-07
148.8	6.867e-07
148.9	6.873e-07
149	6.88e-07
149.1	6.886e-07
149.2	6.892e-07
149.3	6.896e-07
149.4	6.899e-07
149.5	6.901e-07
149.6	6.9e-07
149.7	6.896e-07
149.8	6.89e-07
149.9	6.881e-07
150	6.871e-07
150.1	6.857e-07
150.2	6.841e-07
150.3	6.825e-07
150.4	6.807e-07
150.5	6.789e-07
150.6	6.774e-07
150.7	6.762e-07
150.8	6.752e-07
150.9	6.744e-07
151	6.739e-07
151.1	6.736e-07
151.2	6.733e-07
151.3	6.732e-07
151.4	6.732e-07
151.5	6.732e-07
151.6	6.732e-07
151.7	6.732e-07
151.8	6.732e-07
151.9	6.731e-07
152	6.729e-07
152.1	6.728e-07
152.2	6.729e-07
152.3	6.731e-07
152.4	6.734e-07
152.5	6.738e-07
152.6	6.743e-07
152.7	6.748e-07
152.8	6.753e-07
152.9	6.757e-07
153	6.762e-07
153.1	6.765e-07
153.2	6.768e-07
153.3	6.77e-07
153.4	6.768e-07
153.5	6.764e-07
153.6	6.757e-07
153.7	6.75e-07
153.8	6.74e-07
153.9	6.73e-07
154	6.719e-07
154.1	6.708e-07
154.2	6.697e-07
154.3	6.688e-07
154.4	6.681e-07
154.5	6.677e-07
154.6	6.678e-07
154.7	6.683e-07
154.8	6.691e-07
154.9	6.699e-07
155	6.709e-07
155.1	6.719e-07
155.2	6.733e-07
155.3	6.747e-07
155.4	6.763e-07
155.5	6.782e-07
155.6	6.802e-07
155.7	6.823e-07
155.8	6.845e-07
155.9	6.868e-07
156	6.892e-07
156.1	6.917e-07
156.2	6.942e-07
156.3	6.963e-07
156.4	6.978e-07
156.5	6.989e-07
156.6	6.994e-07
156.7	6.997e-07
156.8	6.998e-07
156.9	6.997e-07
157	6.997e-07
157.1	6.998e-07
157.2	6.999e-07
157.3	7e-07
157.4	7.003e-07
157.5	7.007e-07
157.6	7.014e-07
157.7	7.022e-07
157.8	7.031e-07
157.9	7.04e-07
158	7.048e-07
158.1	7.057e-07
158.2	7.068e-07
158.3	7.078e-07
158.4	7.088e-07
158.5	7.097e-07
158.6	7.104e-07
158.7	7.107e-07
158.8	7.102e-07
158.9	7.091e-07
159	7.074e-07
159.1	7.052e-07
159.2	7.027e-07
159.3	7.001e-07
159.4	6.974e-07
159.5	6.948e-07
159.6	6.925e-07
159.7	6.907e-07
159.8	6.894e-07
159.9	6.884e-07
160	6.876e-07
160.1	6.871e-07
160.2	6.866e-07
160.3	6.86e-07
160.4	6.854e-07
160.5	6.851e-07
160.6	6.849e-07
160.7	6.85e-07
160.8	6.854e-07
160.9	6.86e-07
161	6.867e-07
161.1	6.877e-07
161.2	6.889e-07
161.3	6.903e-07
161.4	6.916e-07
161.5	6.927e-07
161.6	6.937e-07
161.7	6.944e-07
161.8	6.949e-07
161.9	6.954e-07
162	6.958e-07
162.1	6.959e-07
162.2	6.959e-07
162.3	6.958e-07
162.4	6.952e-07
162.5	6.942e-07
162.6	6.928e-07
162.7	6.912e-07
162.8	6.894e-07
162.9	6.876e-07
163	6.86e-07
163.1	6.845e-07
163.2	6.833e-07
163.3	6.822e-07
163.4	6.815e-07
163.5	6.812e-07
163.6	6.81e-07
163.7	6.81e-07
163.8	6.811e-07
163.9	6.813e-07
164	6.814e-07
164.1	6.815e-07
164.2	6.815e-07
164.3	6.815e-07
164.4	6.814e-07
164.5	6.813e-07
164.6	6.811e-07
164.7	6.808e-07
164.8	6.803e-07
164.9	6.797e-07
165	6.791e-07
165.1	6.784e-07
165.2	6.778e-07
165.3	6.773e-07
165.4	6.772e-07
165.5	6.776e-07
165.6	6.784e-07
165.7	6.796e-07
165.8	6.811e-07
165.9	6.829e-07
166	6.849e-07
166.1	6.873e-07
166.2	6.898e-07
166.3	6.924e-07
166.4	6.95e-07
166.5	6.977e-07
166.6	7.002e-07
166.7	7.023e-07
166.8	7.042e-07
166.9	7.058e-07
167	7.07e-07
167.1	7.077e-07
167.2	7.08e-07
167.3	7.078e-07
167.4	7.071e-07
167.5	7.06e-07
167.6	7.046e-07
167.7	7.03e-07
167.8	7.011e-07
167.9	6.993e-07
168	6.978e-07
168.1	6.964e-07
168.2	6.949e-07
168.3	6.936e-07
168.4	6.924e-07
168.5	6.914e-07
168.6	6.907e-07
168.7	6.904e-07
168.8	6.904e-07
168.9	6.908e-07
169	6.913e-07
169.1	6.921e-07
169.2	6.929e-07
169.3	6.939e-07
169.4	6.95e-07
169.5	6.962e-07
169.6	6.973e-07
169.7	6.979e-07
169.8	6.981e-07
169.9	6.981e-07
170	6.975e-07
170.1	6.965e-07
170.2	6.953e-07
170.3	6.938e-07
170.4	6.921e-07
170.5	6.903e-07
170.6	6.886e-07
170.7	6.868e-07
170.8	6.85e-07
170.9	6.834e-07
171	6.819e-07
171.1	6.807e-07
171.2	6.798e-07
171.3	6.792e-07
171.4	6.789e-07
171.5	6.787e-07
171.6	6.784e-07
171.7	6.782e-07
171.8	6.781e-07
171.9	6.78e-07
172	6.779e-07
172.1	6.779e-07
172.2	6.779e-07
172.3	6.777e-07
172.4	6.776e-07
172.5	6.777e-07
172.6	6.779e-07
172.7	6.783e-07
172.8	6.789e-07
172.9	6.797e-07
173	6.804e-07
173.1	6.81e-07
173.2	6.814e-07
173.3	6.817e-07
173.4	6.818e-07
173.5	6.817e-07
173.6	6.814e-07
173.7	6.809e-07
173.8	6.802e-07
173.9	6.793e-07
174	6.782e-07
174.1	6.768e-07
174.2	6.752e-07
174.3	6.737e-07
174.4	6.722e-07
174.5	6.709e-07
174.6	6.697e-07
174.7	6.689e-07
174.8	6.685e-07
174.9	6.685e-07
175	6.689e-07
175.1	6.697e-07
175.2	6.708e-07
175.3	6.721e-07
175.4	6.733e-07
175.5	6.741e-07
175.6	6.747e-07
175.7	6.747e-07
175.8	6.744e-07
175.9	6.738e-07
176	6.728e-07
176.1	6.716e-07
176.2	6.702e-07
176.3	6.688e-07
176.4	6.674e-07
176.5	6.661e-07
176.6	6.648e-07
176.7	6.636e-07
176.8	6.626e-07
176.9	6.617e-07
177	6.61e-07
177.1	6.604e-07
177.2	6.601e-07
177.3	6.601e-07
177.4	6.605e-07
177.5	6.612e-07
177.6	6.621e-07
177.7	6.632e-07
177.8	6.646e-07
177.9	6.66e-07
178	6.674e-07
178.1	6.687e-07
178.2	6.699e-07
178.3	6.709e-07
178.4	6.718e-07
178.5	6.726e-07
178.6	6.733e-07
178.7	6.739e-07
178.8	6.744e-07
178.9	6.748e-07
179	6.75e-07
179.1	6.75e-07
179.2	6.749e-07
179.3	6.746e-07
179.4	6.741e-07
179.5	6.735e-07
179.6	6.729e-07
179.7	6.723e-07
179.8	6.718e-07
179.9	6.713e-07
180	6.71e-07
180.1	6.708e-07
180.2	6.708e-07
180.3	6.71e-07
180.4	6.712e-07
180.5	6.715e-07
180.6	6.717e-07
180.7	6.72e-07
180.8	6.724e-07
180.9	6.728e-07
181	6.732e-07
181.1	6.739e-07
181.2	6.746e-07
181.3	6.754e-07
181.4	6.761e-07
181.5	6.77e-07
181.6	6.778e-07
181.7	6.787e-07
181.8	6.796e-07
181.9	6.805e-07
182	6.812e-07
182.1	6.818e-07
182.2	6.822e-07
182.3	6.824e-07
182.4	6.822e-07
182.5	6.816e-07
182.6	6.808e-07
182.7	6.797e-07
182.8	6.781e-07
182.9	6.762e-07
183	6.742e-07
183.1	6.72e-07
183.2	6.699e-07
183.3	6.68e-07
183.4	6.664e-07
183.5	6.652e-07
183.6	6.646e-07
183.7	6.647e-07
183.8	6.654e-07
183.9	6.667e-07
184	6.683e-07
184.1	6.705e-07
184.2	6.73e-07
184.3	6.756e-07
184.4	6.782e-07
184.5	6.806e-07
184.6	6.828e-07
184.7	6.845e-07
184.8	6.857e-07
184.9	6.864e-07
185	6.866e-07
185.1	6.864e-07
185.2	6.861e-07
185.3	6.854e-07
185.4	6.844e-07
185.5	6.83e-07
185.6	6.813e-07
185.7	6.796e-07
185.8	6.777e-07
185.9	6.757e-07
186	6.738e-07
186.1	6.72e-07
186.2	6.704e-07
186.3	6.689e-07
186.4	6.677e-07
186.5	6.667e-07
186.6	6.659e-07
186.7	6.656e-07
186.8	6.656e-07
186.9	6.657e-07
187	6.658e-07
187.1	6.66e-07
187.2	6.663e-07
187.3	6.666e-07
187.4	6.67e-07
187.5	6.675e-07
187.6	6.683e-07
187.7	6.69e-07
187.8	6.697e-07
187.9	6.703e-07
188	6.706e-07
188.1	6.706e-07
188.2	6.706e-07
188.3	6.704e-07
188.4	6.7e-07
188.5	6.695e-07
188.6	6.691e-07
188.7	6.689e-07
188.8	6.687e-07
188.9	6.687e-07
189	6.69e-07
189.1	6.695e-07
189.2	6.701e-07
189.3	6.706e-07
189.4	6.711e-07
189.5	6.714e-07
189.6	6.715e-07
189.7	6.714e-07
189.8	6.71e-07
189.9	6.704e-07
190	6.695e-07
190.1	6.684e-07
190.2	6.673e-07
190.3	6.66e-07
190.4	6.646e-07
190.5	6.632e-07
190.6	6.618e-07
190.7	6.604e-07
190.8	6.591e-07
190.9	6.581e-07
191	6.573e-07
191.1	6.568e-07
191.2	6.564e-07
191.3	6.562e-07
191.4	6.559e-07
191.5	6.557e-07
191.6	6.554e-07
191.7	6.55e-07
191.8	6.546e-07
191.9	6.539e-07
192	6.533e-07
192.1	6.525e-07
192.2	6.517e-07
192.3	6.509e-07
192.4	6.502e-07
192.5	6.498e-07
192.6	6.496e-07
192.7	6.498e-07
192.8	6.505e-07
192.9	6.514e-07
193	6.525e-07
193.1	6.54e-07
193.2	6.558e-07
193.3	6.579e-07
193.4	6.601e-07
193.5	6.624e-07
193.6	6.647e-07
193.7	6.668e-07
193.8	6.687e-07
193.9	6.704e-07
194	6.72e-07
194.1	6.735e-07
194.2	6.748e-07
194.3	6.762e-07
194.4	6.774e-07
194.5	6.785e-07
194.6	6.796e-07
194.7	6.808e-07
194.8	6.821e-07
194.9	6.834e-07
195	6.846e-07
195.1	6.858e-07
195.2	6.869e-07
195.3	6.88e-07
195.4	6.889e-07
195.5	6.898e-07
195.6	6.905e-07
195.7	6.911e-07
195.8	6.917e-07
195.9	6.92e-07
196	6.918e-07
196.1	6.913e-07
196.2	6.904e-07
196.3	6.891e-07
196.4	6.874e-07
196.5	6.854e-07
196.6	6.83e-07
196.7	6.805e-07
196.8	6.779e-07
196.9	6.756e-07
197	6.737e-07
197.1	6.721e-07
197.2	6.712e-07
197.3	6.709e-07
197.4	6.712e-07
197.5	6.718e-07
197.6	6.73e-07
197.7	6.746e-07
197.8	6.766e-07
197.9	6.789e-07
198	6.813e-07
198.1	6.838e-07
198.2	6.862e-07
198.3	6.887e-07
198.4	6.911e-07
198.5	6.932e-07
198.6	6.949e-07
198.7	6.961e-07
198.8	6.968e-07
198.9	6.967e-07
199	6.959e-07
199.1	6.947e-07
199.2	6.931e-07
199.3	6.912e-07
199.4	6.892e-07
199.5	6.873e-07
199.6	6.855e-07
199.7	6.838e-07
199.8	6.822e-07
199.9	6.809e-07
[truncated: 37,905 more rows]

## Sheet: Supplementary Figure 7c
Parameter X	Parameter Y1	Parameter X2	Parameter Y2	Parameter X3	Parameter Y3
1600.08	0.05474	1600.25	0.03515	1600.11	0.01717
1600.2	0.05475	1600.52	0.03515	1600.39	0.01717
1600.35	0.05475	1600.79	0.03515	1600.66	0.01717
1600.63	0.05475	1601.06	0.03515	1600.94	0.01717
1600.9	0.05475	1601.34	0.03515	1601.21	0.01717
1601.17	0.05475	1601.61	0.03515	1601.49	0.01717
1601.45	0.05475	1601.88	0.03515	1601.76	0.01717
1601.72	0.05475	1602.16	0.03515	1602.04	0.01717
1601.99	0.05475	1602.43	0.03514	1602.31	0.01717
1602.27	0.05475	1602.7	0.03514	1602.59	0.01717
1602.54	0.05475	1602.98	0.03514	1602.86	0.01717
1602.81	0.05475	1603.25	0.03514	1603.14	0.01717
1603.09	0.05475	1603.52	0.03514	1603.41	0.01717
1603.36	0.05475	1603.8	0.03514	1603.68	0.01717
1603.63	0.05475	1604.07	0.03514	1603.96	0.01717
1603.91	0.05475	1604.34	0.03514	1604.23	0.01717
1604.18	0.05475	1604.61	0.03514	1604.51	0.01717
1604.45	0.05475	1604.89	0.03512	1604.78	0.01717
1604.72	0.05475	1605.16	0.03512	1605.06	0.01717
1605	0.05475	1605.43	0.03512	1605.33	0.01717
1605.27	0.05475	1605.71	0.03512	1605.61	0.01717
1605.54	0.05475	1605.98	0.03512	1605.88	0.01717
1605.82	0.05475	1606.25	0.03512	1606.16	0.01717
1606.09	0.05475	1606.53	0.03512	1606.43	0.01717
1606.36	0.05475	1606.8	0.03512	1606.71	0.01717
1606.64	0.05475	1607.07	0.03512	1606.98	0.01717
1606.91	0.05475	1607.34	0.03511	1607.26	0.01717
1607.18	0.05475	1607.62	0.03511	1607.53	0.01717
1607.46	0.05475	1607.89	0.03511	1607.81	0.01717
1607.73	0.05475	1608.16	0.03511	1608.08	0.01717
1608	0.05475	1608.44	0.03511	1608.36	0.01717
1608.28	0.05475	1608.71	0.03511	1608.63	0.01717
1608.55	0.05475	1608.98	0.03511	1608.91	0.01717
1608.82	0.05475	1609.26	0.03511	1609.18	0.01717
1609.09	0.05475	1609.53	0.0351	1609.46	0.01717
1609.37	0.05475	1609.8	0.0351	1609.73	0.01717
1609.64	0.05475	1610.08	0.0351	1610.01	0.01717
1609.91	0.05475	1610.35	0.0351	1610.28	0.01717
1610.19	0.05475	1610.62	0.0351	1610.56	0.01717
1610.46	0.05475	1610.89	0.0351	1610.83	0.01717
1610.73	0.05475	1611.17	0.0351	1611.1	0.01717
1611.01	0.05475	1611.44	0.0351	1611.38	0.01717
1611.28	0.05475	1611.71	0.0351	1611.53	0.01717
1611.55	0.05475	1611.99	0.0351	1611.81	0.01717
1611.83	0.05475	1612.26	0.0351	1612.08	0.01717
1612.1	0.05475	1612.53	0.0351	1612.36	0.01717
1612.37	0.05475	1612.81	0.0351	1612.63	0.01717
1612.65	0.05475	1613.08	0.0351	1612.91	0.01717
1612.92	0.05475	1613.35	0.0351	1613.18	0.01717
1613.19	0.05475	1613.63	0.0351	1613.46	0.01717
1613.47	0.05475	1613.9	0.0351	1613.73	0.01717
1613.74	0.05475	1614.17	0.0351	1614.01	0.01717
1614.01	0.05475	1614.45	0.0351	1614.28	0.01717
1614.28	0.05475	1614.72	0.0351	1614.56	0.01717
1614.56	0.05475	1614.99	0.0351	1614.83	0.01717
1614.83	0.05475	1615.27	0.0351	1615.1	0.01717
1615.1	0.05475	1615.54	0.0351	1615.38	0.01717
1615.38	0.05475	1615.81	0.0351	1615.65	0.01717
1615.65	0.05475	1616.08	0.0351	1615.93	0.01717
1615.92	0.05475	1616.36	0.0351	1616.2	0.01717
1616.2	0.05475	1616.63	0.0351	1616.48	0.01717
1616.47	0.05475	1616.9	0.0351	1616.75	0.01717
1616.74	0.05475	1617.18	0.0351	1617.03	0.01717
1617.02	0.05475	1617.45	0.0351	1617.3	0.01717
1617.14	0.05475	1617.72	0.0351	1617.58	0.01717
1617.29	0.05475	1618	0.0351	1617.85	0.01717
1617.56	0.05475	1618.27	0.0351	1618.13	0.01718
1617.83	0.05475	1618.54	0.0351	1618.26	0.01719
1617.96	0.05474	1618.82	0.0351	1618.41	0.01719
1618.11	0.05474	1619.09	0.0351	1618.53	0.0172
1618.23	0.05474	1619.36	0.0351	1618.69	0.0172
1618.38	0.05474	1619.64	0.0351	1618.96	0.0172
1618.65	0.05474	1619.91	0.0351	1619.09	0.01721
1618.77	0.05474	1620.18	0.0351	1619.24	0.01721
1618.93	0.05474	1620.45	0.0351	1619.49	0.01722
1619.2	0.05473	1620.73	0.0351	1619.77	0.01723
1619.47	0.05473	1621	0.0351	1619.89	0.01725
1619.74	0.05473	1621.27	0.0351	1620.05	0.01725
1620.02	0.05473	1621.55	0.0351	1620.17	0.01727
1620.29	0.05473	1621.82	0.0351	1620.33	0.01727
1620.56	0.05473	1622.09	0.0351	1620.45	0.01728
1620.84	0.05473	1622.37	0.0351	1620.61	0.01729
1621.11	0.05473	1622.64	0.0351	1620.89	0.01731
1621.38	0.05473	1622.91	0.0351	1621.01	0.01732
1621.66	0.05473	1623.19	0.0351	1621.26	0.01733
1621.93	0.05473	1623.46	0.0351	1621.42	0.01734
1622.2	0.05473	1623.73	0.03509	1621.54	0.01735
1622.48	0.05473	1624.01	0.0351	1621.7	0.01736
1622.75	0.05473	1624.28	0.0351	1621.98	0.01738
1623.02	0.05473	1624.55	0.03508	1622.26	0.0174
1623.29	0.05473	1624.82	0.03508	1622.51	0.01741
1623.57	0.05473	1625.1	0.03508	1622.66	0.01742
1623.84	0.05473	1625.37	0.03508	1622.79	0.01743
1624.11	0.05473	1625.64	0.03508	1623.07	0.01745
1624.39	0.05473	1625.92	0.03508	1623.35	0.01746
1624.66	0.05473	1626.19	0.03508	1623.62	0.01746
1624.93	0.05473	1626.46	0.03508	1623.9	0.01747
1625.21	0.05473	1626.74	0.03508	1624.18	0.01748
1625.48	0.05473	1627.01	0.03508	1624.45	0.01748
1625.75	0.05473	1627.28	0.03508	1624.73	0.01749
1626.03	0.05473	1627.55	0.03508	1625.01	0.0175
1626.3	0.05473	1627.83	0.03508	1625.28	0.0175
1626.57	0.05473	1628.1	0.03508	1625.56	0.01751
1626.85	0.05473	1628.37	0.03508	1625.81	0.01752
1627.12	0.05473	1628.65	0.03508	1625.96	0.01752
1627.39	0.05473	1628.92	0.03508	1626.24	0.01752
1627.67	0.05473	1629.19	0.03508	1626.48	0.01753
1627.94	0.05473	1629.47	0.03508	1626.64	0.01754
1628.21	0.05473	1629.74	0.03508	1626.92	0.01757
1628.48	0.05473	1630.01	0.03508	1627.21	0.01759
1628.76	0.05473	1630.29	0.03508	1627.46	0.01761
1629.03	0.05473	1630.56	0.03508	1627.61	0.01761
1629.3	0.05473	1630.83	0.03508	1627.74	0.01764
1629.58	0.05473	1631.11	0.03508	1628.02	0.01766
1629.85	0.05473	1631.38	0.03508	1628.3	0.01769
1630.12	0.05473	1631.65	0.03508	1628.56	0.01771
1630.4	0.05473	1631.93	0.03508	1628.71	0.01771
1630.67	0.05473	1632.2	0.03508	1628.84	0.01774
1630.94	0.05473	1632.47	0.03508	1629.12	0.01776
1631.22	0.05473	1632.74	0.03508	1629.24	0.01777
1631.49	0.05473	1633.02	0.03508	1629.4	0.01778
1631.76	0.05473	1633.29	0.03508	1629.53	0.01779
1632.04	0.05473	1633.56	0.03508	1629.68	0.01781
1632.31	0.05473	1633.84	0.03508	1629.93	0.01782
1632.58	0.05473	1634.11	0.03508	1630.21	0.01783
1632.85	0.05473	1634.38	0.03508	1630.49	0.01783
1633.13	0.05473	1634.66	0.03508	1630.76	0.01783
1633.4	0.05473	1634.93	0.03508	1631.04	0.01783
1633.67	0.05473	1635.2	0.03508	1631.31	0.01783
1633.95	0.05473	1635.48	0.03508	1631.59	0.01783
1634.22	0.05473	1635.75	0.03508	1631.86	0.01783
1634.49	0.05473	1636.02	0.03508	1632.13	0.01783
1634.77	0.05473	1636.3	0.03508	1632.41	0.01783
1635.04	0.05473	1636.57	0.03508	1632.68	0.01783
1635.31	0.05473	1636.84	0.03508	1632.96	0.01783
1635.59	0.05473	1637.11	0.03508	1633.23	0.01783
1635.86	0.05473	1637.39	0.03508	1633.51	0.01783
1636.13	0.05473	1637.66	0.03508	1633.78	0.01783
1636.41	0.05473	1637.93	0.03508	1634.06	0.01783
1636.68	0.05473	1638.21	0.03508	1634.33	0.01783
1636.95	0.05473	1638.48	0.03508	1634.61	0.01783
1637.22	0.05473	1638.75	0.03508	1634.88	0.01783
1637.5	0.05473	1639.03	0.03508	1635.16	0.01783
1637.77	0.05473	1639.3	0.03508	1635.43	0.01783
1638.04	0.05473	1639.57	0.03508	1635.71	0.01783
1638.32	0.05473	1639.85	0.03508	1635.98	0.01783
1638.59	0.05473	1640.12	0.03508	1636.26	0.01783
1638.86	0.05473	1640.39	0.03508	1636.53	0.01783
1639.14	0.05473	1640.67	0.03508	1636.81	0.01783
1639.41	0.05473	1640.94	0.03508	1637.08	0.01783
1639.68	0.05473	1641.21	0.03508	1637.35	0.01782
1639.96	0.05473	1641.49	0.03508	1637.5	0.01782
1640.23	0.05473	1641.76	0.03508	1637.65	0.01781
1640.5	0.05473	1642.03	0.03508	1637.93	0.0178
1640.78	0.05473	1642.3	0.03508	1638.04	0.01779
1641.05	0.05473	1642.58	0.03508	1638.19	0.01778
1641.32	0.05473	1642.85	0.03508	1638.31	0.01777
1641.6	0.05473	1643.12	0.03508	1638.46	0.01776
1641.87	0.05474	1643.4	0.03508	1638.74	0.01776
1641.99	0.05474	1643.67	0.03508	1639.01	0.01776
1642.14	0.05474	1643.94	0.03508	1639.29	0.01776
1642.42	0.05474	1644.22	0.03508	1639.56	0.01776
1642.69	0.05474	1644.49	0.03508	1639.84	0.01776
1642.81	0.05475	1644.76	0.03508	1640.11	0.01776
1642.96	0.05475	1645.04	0.03508	1640.39	0.01776
1643.24	0.05475	1645.31	0.03508	1640.66	0.01776
1643.51	0.05475	1645.58	0.03508	1640.94	0.01776
1643.63	0.05475	1645.86	0.03508	1641.21	0.01776
1643.78	0.05475	1646.13	0.03508	1641.49	0.01776
1644.06	0.05475	1646.4	0.03508	1641.76	0.01774
1644.33	0.05475	1646.67	0.03508	1642.03	0.01774
1644.6	0.05475	1646.95	0.03508	1642.3	0.01774
1644.88	0.05475	1647.22	0.03508	1642.58	0.01773
1645.15	0.05475	1647.49	0.03508	1642.85	0.01772
1645.42	0.05475	1647.77	0.03508	1643.12	0.01772
1645.7	0.05475	1648.04	0.03508	1643.4	0.01771
1645.97	0.05475	1648.31	0.03508	1643.55	0.01771
1646.24	0.05476	1648.59	0.03508	1643.7	0.01771
1646.36	0.05476	1648.86	0.03508	1643.97	0.01771
1646.52	0.05476	1649.13	0.03508	1644.25	0.0177
1646.79	0.05476	1649.41	0.03508	1644.52	0.01769
1647.06	0.05477	1649.68	0.03508	1644.79	0.01769
1647.19	0.05477	1649.95	0.03508	1645.06	0.01768
1647.34	0.05477	1650.23	0.03508	1645.34	0.01767
1647.61	0.05477	1650.5	0.03508	1645.61	0.01767
1647.73	0.05478	1650.77	0.03508	1645.88	0.01766
1647.88	0.05478	1651.04	0.03508	1646.16	0.01765
1648.01	0.05478	1651.32	0.03508	1646.43	0.01765
1648.16	0.05478	1651.59	0.03508	1646.7	0.01764
1648.28	0.05479	1651.86	0.03508	1646.97	0.01763
1648.43	0.05479	1652.14	0.03508	1647.25	0.01763
1648.55	0.0548	1652.41	0.03508	1647.52	0.01762
1648.71	0.0548	1652.68	0.03508	1647.79	0.01761
1648.83	0.0548	1652.96	0.03508	1647.95	0.01761
1648.98	0.0548	1653.23	0.03508	1648.22	0.01761
1649.1	0.05481	1653.5	0.03508	1648.37	0.01761
1649.25	0.05481	1653.78	0.03508	1648.64	0.0176
1649.53	0.05481	1654.05	0.03508	1648.92	0.0176
1649.65	0.05481	1654.32	0.03508	1649.19	0.01759
1649.8	0.05481	1654.6	0.03508	1649.46	0.01758
1650.07	0.05482	1654.87	0.03508	1649.74	0.01758
1650.2	0.05482	1655.14	0.03508	1650.01	0.01757
1650.35	0.05482	1655.42	0.03508	1650.28	0.01756
1650.62	0.05482	1655.69	0.03508	1650.55	0.01756
1650.74	0.05483	1655.96	0.03508	1650.83	0.01755
1650.9	0.05483	1656.23	0.03508	1651.1	0.01754
1651.17	0.05483	1656.51	0.03508	1651.37	0.01754
1651.44	0.05483	1656.78	0.03508	1651.64	0.01753
1651.56	0.05484	1657.05	0.03508	1651.92	0.01752
1651.72	0.05484	1657.33	0.03508	1652.07	0.01752
1651.99	0.05484	1657.6	0.03508	1652.34	0.01752
1652.11	0.05484	1657.87	0.03508	1652.62	0.01752
1652.26	0.05484	1658.15	0.03508	1652.74	0.01751
1652.38	0.05485	1658.42	0.03508	1652.89	0.01751
1652.54	0.05485	1658.69	0.03508	1653.04	0.0175
1652.81	0.05485	1658.97	0.03508	1653.32	0.0175
1653.08	0.05485	1659.24	0.03508	1653.59	0.0175
1653.21	0.05486	1659.51	0.03508	1653.86	0.0175
1653.36	0.05486	1659.79	0.03508	1654.13	0.01749
1653.48	0.05486	1660.06	0.03508	1654.41	0.01749
1653.63	0.05486	1660.33	0.03508	1654.68	0.01749
1653.9	0.05486	1660.6	0.03508	1654.96	0.01748
1654.03	0.05487	1660.88	0.03508	1655.23	0.01746
1654.18	0.05487	1661.15	0.03508	1655.5	0.01747
1654.45	0.05487	1661.42	0.03508	1655.78	0.01747
1654.57	0.05488	1661.7	0.03508	1656.05	0.01746
1654.73	0.05488	1661.97	0.03508	1656.32	0.01745
1654.85	0.05488	1662.24	0.03508	1656.59	0.01744
1655	0.05488	1662.52	0.03508	1656.86	0.01743
1655.12	0.05488	1662.79	0.03508	1657.17	0.01742
1655.27	0.05488	1663.06	0.03508	1657.44	0.01741
1655.36	0.05489	1663.34	0.03508	1657.71	0.0174
1655.52	0.05489	1663.61	0.03508	1657.98	0.01739
1655.64	0.05489	1663.88	0.03508	1658.26	0.01739
1655.79	0.05489	1664.16	0.03508	1658.53	0.01737
1655.91	0.0549	1664.43	0.03508	1658.8	0.01736
1656.06	0.0549	1664.7	0.03508	1659.07	0.01735
1656.34	0.0549	1664.97	0.03508	1659.34	0.01735
1656.46	0.0549	1665.25	0.03508	1659.62	0.01734
1656.61	0.0549	1665.52	0.03508	1659.89	0.01733
1656.73	0.05491	1665.79	0.03508	1660.19	0.01732
1656.88	0.05491	1666.07	0.03508	1660.46	0.01731
1657.16	0.05491	1666.34	0.03508	1660.73	0.0173
1657.28	0.05492	1666.61	0.03508	1661.01	0.0173
1657.43	0.05492	1666.89	0.03508	1661.28	0.0173
1657.55	0.05492	1667.16	0.03508	1661.56	0.0173
1657.71	0.05492	1667.43	0.03508	1661.83	0.01729
1657.98	0.05492	1667.71	0.03508	1662.1	0.01728
1658.1	0.05493	1667.98	0.03508	1662.38	0.01728
1658.25	0.05493	1668.25	0.03508	1662.65	0.01728
1658.38	0.05493	1668.53	0.03508	1662.93	0.01728
1658.53	0.05493	1668.8	0.03508	1663.05	0.01727
1658.8	0.05494	1669.07	0.03508	1663.2	0.01727
1658.92	0.05494	1669.35	0.03508	1663.47	0.01726
1659.07	0.05494	1669.62	0.03508	1663.75	0.01726
1659.2	0.05495	1669.89	0.03508	1664.02	0.01726
1659.35	0.05495	1670.16	0.03508	1664.3	0.01726
1659.47	0.05496	1670.44	0.03508	1664.41	0.01725
1659.62	0.05496	1670.71	0.03508	1664.57	0.01725
1659.74	0.05496	1670.98	0.03508	1664.84	0.01724
1659.9	0.05496	1671.26	0.03508	1665.11	0.01724
1660.02	0.05497	1671.53	0.03508	1665.39	0.01724
1660.17	0.05497	1671.8	0.03508	1665.66	0.01724
1660.29	0.05498	1672.08	0.03508	1665.94	0.01724
1660.44	0.05498	1672.35	0.03508	1666.05	0.01723
1660.57	0.05498	1672.62	0.03508	1666.21	0.01723
1660.72	0.05498	1672.9	0.03508	1666.48	0.01723
1660.84	0.05499	1673.17	0.03507	1666.63	0.01722
1660.99	0.05499	1673.44	0.03507	1666.78	0.01722
1661.11	0.055	1673.71	0.03507	1667.06	0.01721
1661.27	0.055	1673.99	0.03507	1667.33	0.01721
1661.39	0.055	1674.26	0.03507	1667.6	0.0172
1661.54	0.055	1674.53	0.03507	1667.72	0.01719
1661.66	0.05501	1674.81	0.03507	1667.88	0.01719
1661.81	0.05501	1675.08	0.03507	1668.15	0.01719
1661.94	0.05502	1675.35	0.03507	1668.42	0.01718
1662.09	0.05502	1675.63	0.03507	1668.54	0.01717
1662.21	0.05502	1675.9	0.03507	1668.69	0.01717
1662.36	0.05502	1676.17	0.03507	1668.97	0.01717
1662.64	0.05502	1676.45	0.03507	1669.09	0.01716
1662.76	0.05503	1676.72	0.03506	1669.24	0.01716
1662.91	0.05503	1676.99	0.03506	1669.36	0.01714
1663.18	0.05503	1677.27	0.03506	1669.51	0.01714
1663.3	0.05503	1677.54	0.03506	1669.78	0.01714
1663.46	0.05503	1677.81	0.03506	1669.9	0.01713
1663.73	0.05504	1678.08	0.03506	1670.05	0.01713
1663.85	0.05504	1678.36	0.03506	1670.2	0.01711
1664	0.05504	1678.63	0.03506	1670.35	0.01711
1664.28	0.05504	1678.9	0.03506	1670.63	0.01711
1664.55	0.05505	1679.18	0.03506	1670.75	0.01709
1664.67	0.05505	1679.45	0.03505	1670.9	0.01709
1664.82	0.05505	1679.72	0.03505	1671.01	0.01707
1664.95	0.05505	1680	0.03505	1671.17	0.01707
1665.1	0.05505	1680.27	0.03505	1671.44	0.01707
1665.37	0.05506	1680.54	0.03505	1671.56	0.01705
1665.65	0.05506	1680.82	0.03505	1671.71	0.01705
1665.77	0.05506	1681.09	0.03505	1671.83	0.01703
1665.92	0.05506	1681.36	0.03505	1671.98	0.01703
1666.04	0.05507	1681.63	0.03505	1672.25	0.01703
1666.19	0.05507	1681.91	0.03505	1672.4	0.01702
1666.47	0.05507	1682.18	0.03504	1672.56	0.01703
1666.59	0.05508	1682.45	0.03504	1672.83	0.01703
1666.74	0.05508	1682.73	0.03503	1673.11	0.01703
1666.86	0.05508	1683	0.03504	1673.38	0.01703
1667.01	0.05508	1683.27	0.03502	1673.66	0.01703
1667.14	0.05509	1683.54	0.03502	1673.93	0.01703
1667.29	0.05509	1683.82	0.03502	1674.21	0.01703
1667.41	0.0551	1684.09	0.03502	1674.48	0.01703
1667.56	0.0551	1684.36	0.03501	1674.76	0.01703
1667.68	0.0551	1684.64	0.03501	1675.03	0.01703
1667.84	0.0551	1684.91	0.03501	1675.31	0.01703
1667.96	0.05511	1685.18	0.035	1675.58	0.01703
1668.11	0.05511	1685.46	0.035	1675.86	0.01703
1668.23	0.05512	1685.73	0.035	1676.13	0.01703
1668.38	0.05512	1686	0.03499	1676.4	0.01703
1668.63	0.05512	1686.27	0.03498	1676.68	0.01703
1668.9	0.05513	1686.55	0.03498	1676.95	0.01703
1669.18	0.05514	1686.82	0.03498	1677.23	0.01703
1669.45	0.05514	1687.09	0.03498	1677.5	0.01703
1669.72	0.05515	1687.37	0.03498	1677.78	0.01703
1670	0.05515	1687.64	0.03498	1678.05	0.01703
1670.27	0.05516	1687.91	0.03498	1678.33	0.01703
1670.54	0.05516	1688.19	0.03498	1678.6	0.01703
1670.82	0.05516	1688.46	0.03497	1678.88	0.01703
1671.09	0.05517	1688.73	0.03497	1679.15	0.01703
1671.37	0.05517	1689	0.03497	1679.43	0.01703
1671.64	0.05518	1689.28	0.03497	1679.7	0.01703
1671.91	0.05518	1689.55	0.03497	1679.98	0.01703
1672.19	0.05518	1689.82	0.03497	1680.25	0.01703
1672.46	0.05518	1690.1	0.03497	1680.53	0.01703
1672.73	0.05518	1690.37	0.03497	1680.8	0.01703
1673.01	0.05518	1690.64	0.03497	1681.08	0.01703
1673.28	0.05518	1690.92	0.03496	1681.35	0.01703
1673.55	0.05518	1691.19	0.03496	1681.63	0.01703
1673.82	0.05518	1691.46	0.03496	1681.9	0.01703
1674.1	0.05518	1691.73	0.03496	1682.18	0.01703
1674.37	0.05518	1692.01	0.03495	1682.45	0.01703
1674.64	0.05518	1692.28	0.03495	1682.73	0.01703
1674.92	0.05518	1692.55	0.03494	1683	0.01703
1675.19	0.05517	1692.83	0.03494	1683.28	0.01703
1675.46	0.05518	1693.1	0.03493	1683.55	0.01703
1675.74	0.05517	1693.37	0.03493	1683.82	0.01703
1676.01	0.05517	1693.64	0.03493	1684.1	0.01703
1676.28	0.05517	1693.92	0.03492	1684.37	0.01703
1676.55	0.05516	1694.19	0.03492	1684.65	0.01703
1676.83	0.05516	1694.46	0.03492	1684.92	0.01703
1677.1	0.05515	1694.74	0.03492	1685.2	0.01703
1677.37	0.05515	1695.01	0.03491	1685.47	0.01703
1677.64	0.05515	1695.28	0.03491	1685.75	0.01703
1677.92	0.05515	1695.56	0.03491	1686.02	0.01703
1678.19	0.05514	1695.83	0.03491	1686.3	0.01703
1678.46	0.05513	1696.1	0.03489	1686.57	0.01703
1678.73	0.05513	1696.37	0.03489	1686.85	0.01703
1679.01	0.05512	1696.65	0.03489	1687.12	0.01703
1679.28	0.05512	1696.92	0.03489	1687.4	0.01703
1679.55	0.05512	1697.19	0.03488	1687.67	0.01703
1679.7	0.05512	1697.47	0.03488	1687.95	0.01703
1679.86	0.05511	1697.74	0.03488	1688.22	0.01703
1680.13	0.05511	1698.01	0.03488	1688.5	0.01703
1680.4	0.05511	1698.28	0.03488	1688.77	0.01703
1680.52	0.0551	1698.56	0.03488	1689.05	0.01703
1680.67	0.0551	1698.83	0.03488	1689.32	0.01703
1680.79	0.05509	1699.1	0.03488	1689.6	0.01703
1680.95	0.05509	1699.38	0.03487	1689.87	0.01703
1681.22	0.05509	1699.65	0.03487	1690.15	0.01703
1681.34	0.05509	1699.92	0.03487	1690.42	0.01703
1681.49	0.05509	1700.2	0.03487	1690.7	0.01703
1681.61	0.05508	1700.47	0.03487	1690.97	0.01703
1681.76	0.05508	1700.74	0.03487	1691.24	0.01703
1682.04	0.05508	1701.02	0.03487	1691.52	0.01703
1682.16	0.05507	1701.29	0.03487	1691.79	0.01703
1682.31	0.05507	1701.56	0.03487	1692.07	0.01703
1682.43	0.05507	1701.86	0.03485	1692.22	0.01701
1682.58	0.05507	1702.14	0.03485	1692.49	0.01701
1682.85	0.05507	1702.41	0.03485	1692.77	0.01701
1682.97	0.05506	1702.68	0.03485	1693.04	0.01701
1683.13	0.05506	1702.96	0.03484	1693.31	0.017
1683.25	0.05505	1703.23	0.03484	1693.58	0.01699
1683.4	0.05505	1703.5	0.03484	1693.86	0.01699
1683.67	0.05505	1703.77	0.03483	1694.13	0.01699
1683.94	0.05505	1704.05	0.03483	1694.41	0.01698
1684.22	0.05505	1704.32	0.03483	1694.68	0.01697
1684.49	0.05505	1704.59	0.03483	1694.95	0.01697
1684.76	0.05505	1704.87	0.03481	1695.23	0.01697
1685.04	0.05505	1705.14	0.03481	1695.5	0.01696
1685.31	0.05505	1705.41	0.03481	1695.77	0.01695
1685.58	0.05505	1705.68	0.03481	1696.05	0.01695
1685.86	0.05505	1705.96	0.0348	1696.32	0.01695
1685.98	0.05504	1706.23	0.0348	1696.6	0.01695
1686.13	0.05504	1706.5	0.0348	1696.87	0.01695
1686.4	0.05504	1706.78	0.0348	1697.15	0.01695
1686.52	0.05503	1707.05	0.0348	1697.42	0.01695
1686.67	0.05503	1707.32	0.0348	1697.69	0.01695
1686.79	0.05503	1707.6	0.0348	1697.97	0.01695
1686.95	0.05503	1707.87	0.0348	1698.24	0.01695
1687.07	0.05502	1708.14	0.0348	1698.52	0.01695
1687.22	0.05502	1708.41	0.03479	1698.79	0.01695
1687.49	0.05502	1708.69	0.03479	1699.07	0.01695
1687.61	0.05501	1708.96	0.03479	1699.34	0.01695
1687.76	0.05501	1709.23	0.03479	1699.62	0.01695
1688.04	0.05501	1709.51	0.03479	1699.89	0.01695
1688.16	0.05501	1709.78	0.03479	1700.17	0.01695
1688.31	0.05501	1710.05	0.03479	1700.44	0.01695
1688.43	0.055	1710.33	0.03479	1700.72	0.01695
1688.58	0.055	1710.6	0.03479	1700.99	0.01695
1688.85	0.055	1710.87	0.03479	1701.27	0.01695
1689.13	0.055	1711.15	0.03479	1701.54	0.01695
1689.25	0.05499	1711.42	0.03479	1701.82	0.01695
1689.4	0.05499	1711.69	0.03479	1702.09	0.01695
1689.52	0.05499	1711.97	0.03479	1702.37	0.01695
1689.67	0.05499	1712.24	0.03479	1702.64	0.01695
1689.79	0.05498	1712.51	0.03479	1702.92	0.01695
1689.94	0.05498	1712.79	0.03479	1703.19	0.01695
1690.06	0.05497	1713.06	0.03479	1703.47	0.01695
1690.22	0.05497	1713.33	0.03479	1703.74	0.01695
1690.34	0.05497	1713.6	0.03479	1704.02	0.01695
1690.49	0.05497	1713.88	0.03479	1704.29	0.01695
1690.61	0.05496	1714.15	0.03479	1704.57	0.01695
1690.76	0.05496	1714.42	0.03479	1704.84	0.01695
1690.88	0.05495	1714.7	0.03479	1705.12	0.01695
1691.03	0.05495	1714.97	0.03479	1705.39	0.01695
1691.15	0.05495	1715.24	0.03479	1705.66	0.01695
1691.31	0.05495	1715.52	0.03479	1705.94	0.01695
1691.58	0.05494	1715.79	0.03479	1706.21	0.01695
1691.85	0.05494	1716.06	0.03479	1706.49	0.01695
1692.12	0.05494	1716.34	0.03479	1706.76	0.01695
1692.4	0.05494	1716.61	0.03479	1707.04	0.01695
1692.67	0.05494	1716.88	0.03479	1707.31	0.01695
1692.94	0.05494	1717.16	0.03479	1707.59	0.01695
1693.22	0.05494	1717.43	0.03479	1707.86	0.01695
1693.49	0.05494	1717.7	0.03479	1708.14	0.01695
1693.61	0.05494	1717.97	0.03479	1708.41	0.01695
1693.76	0.05494	1718.25	0.03479	1708.69	0.01695
1694.04	0.05494	1718.52	0.03479	1708.96	0.01695
1694.16	0.05493	1718.79	0.03479	1709.24	0.01695
1694.31	0.05493	1719.07	0.03479	1709.51	0.01695
1694.58	0.05493	1719.34	0.03479	1709.79	0.01695
1694.7	0.05493	1719.61	0.03479	1710.06	0.01695
1694.85	0.05493	1719.89	0.03479	1710.34	0.01695
1695.13	0.05492	1720.16	0.03479	1710.61	0.01695
1695.25	0.05492	1720.43	0.03479	1710.89	0.01695
1695.4	0.05492	1720.71	0.03479	1711.16	0.01695
1695.67	0.05492	1720.98	0.03479	1711.44	0.01695
1695.94	0.05492	1721.25	0.03479	1711.71	0.01695
1696.22	0.05492	1721.53	0.03479	1711.99	0.01695
1696.49	0.05492	1721.8	0.0348	1712.26	0.01695
1696.76	0.05492	1722.07	0.0348	1712.54	0.01695
1696.88	0.05491	1722.35	0.0348	1712.81	0.01695
1697.04	0.05491	1722.62	0.0348	1713.08	0.01695
1697.31	0.05491	1722.89	0.03481	1713.36	0.01695
1697.43	0.05491	1723.17	0.03481	1713.63	0.01695
1697.58	0.05491	1723.44	0.03481	1713.91	0.01695
1697.7	0.0549	1723.71	0.03481	1714.18	0.01695
1697.85	0.0549	1723.99	0.03481	1714.46	0.01695
1698.13	0.0549	1724.26	0.03481	1714.73	0.01695
1698.25	0.0549	1724.53	0.03481	1715.01	0.01695
1698.4	0.0549	1724.81	0.03481	1715.28	0.01695
1698.67	0.05489	1725.08	0.03481	1715.56	0.01695
1698.79	0.05489	1725.35	0.03481	1715.83	0.01695
1698.95	0.05489	1725.62	0.03481	1716.11	0.01695
1699.1	0.05489	1725.9	0.03482	1716.38	0.01695
1699.25	0.05489	1726.17	0.03482	1716.66	0.01695
1699.37	0.05488	1726.44	0.03482	1716.93	0.01695
1699.52	0.05488	1726.72	0.03482	1717.21	0.01695
1699.79	0.05488	1726.99	0.03483	1717.48	0.01695
1699.92	0.05488	1727.27	0.03484	1717.76	0.01695
1700.07	0.05488	1727.54	0.03484	1718.03	0.01695
1700.34	0.05488	1727.81	0.03484	1718.31	0.01695
1700.61	0.05488	1728.08	0.03484	1718.58	0.01695
1700.89	0.05487	1728.36	0.03485	1718.86	0.01695
1701.01	0.05487	1728.63	0.03485	1719.13	0.01695
1701.16	0.05487	1728.9	0.03485	1719.41	0.01695
1701.43	0.05487	1729.18	0.03486	1719.68	0.01695
1701.55	0.05487	1729.42	0.03486	1719.96	0.01695
1701.7	0.05487	1729.69	0.03486	1720.23	0.01695
1701.98	0.05486	1729.97	0.03486	1720.5	0.01695
1702.25	0.05486	1730.24	0.03487	1720.78	0.01695
1702.52	0.05486	1730.51	0.03487	1721.05	0.01695
1702.8	0.05486	1730.79	0.03487	1721.33	0.01695
1703.07	0.05486	1731.06	0.03487	1721.6	0.01695
1703.34	0.05486	1731.33	0.03487	1721.88	0.01695
1703.62	0.05486	1731.61	0.03489	1722.15	0.01695
1703.89	0.05486	1731.88	0.03489	1722.43	0.01695
1704.16	0.05486	1732.15	0.03489	1722.7	0.01695
1704.44	0.05486	1732.43	0.03489	1722.98	0.01695
1704.56	0.05486	1732.7	0.03489	1723.25	0.01695
1704.71	0.05486	1732.97	0.03489	1723.53	0.01696
1704.98	0.05486	1733.25	0.0349	1723.8	0.01696
1705.25	0.05486	1733.52	0.0349	1724.08	0.01696
1705.38	0.05485	1733.79	0.0349	1724.35	0.01696
1705.53	0.05485	1734.07	0.0349	1724.63	0.01696
1705.65	0.05485	1734.34	0.0349	1724.9	0.01696
1705.8	0.05485	1734.61	0.03491	1725.18	0.01696
1706.07	0.05485	1734.89	0.03491	1725.45	0.01696
1706.19	0.05485	1735.16	0.03491	1725.73	0.01696
1706.35	0.05485	1735.44	0.03493	1726	0.01696
1706.62	0.05484	1735.71	0.03492	1726.28	0.01696
1706.89	0.05484	1735.98	0.03493	1726.55	0.01696
1707.16	0.05484	1736.26	0.03494	1726.83	0.01696
1707.28	0.05484	1736.53	0.03494	1727.1	0.01696
1707.44	0.05484	1736.8	0.03495	1727.38	0.01696
1707.71	0.05484	1737.08	0.03496	1727.65	0.01696
1707.98	0.05483	1737.35	0.03496	1727.92	0.01696
1708.1	0.05483	1737.62	0.03496	1728.2	0.01696
1708.26	0.05483	1737.9	0.03497	1728.47	0.01696
1708.53	0.05483	1738.17	0.03498	1728.75	0.01696
1708.8	0.05483	1738.44	0.03498	1729.02	0.01696
1709.07	0.05483	1738.72	0.03499	1729.3	0.01696
1709.35	0.05482	1738.99	0.035	1729.57	0.01696
1709.62	0.05482	1739.26	0.035	1729.85	0.01696
1709.89	0.05482	1739.54	0.035	1730.12	0.01696
1710.01	0.05482	1739.81	0.03501	1730.4	0.01696
1710.17	0.05482	1740.08	0.03501	1730.67	0.01696
1710.29	0.05482	1740.36	0.03502	1730.95	0.01696
1710.44	0.05482	1740.63	0.03503	1731.22	0.01696
1710.71	0.05482	1740.91	0.03503	1731.5	0.01696
1710.98	0.05482	1741.18	0.03504	1731.77	0.01696
1711.11	0.05481	1741.45	0.03505	1732.05	0.01697
1711.26	0.05481	1741.73	0.03505	1732.33	0.01699
1711.53	0.05481	1742	0.03505	1732.61	0.01701
1711.8	0.05481	1742.27	0.03507	1732.89	0.01702
1712.08	0.05481	1742.55	0.03507	1733.14	0.01703
1712.2	0.05481	1742.82	0.03507	1733.41	0.01703
1712.35	0.05481	1743.09	0.03508	1733.57	0.01703
1712.62	0.0548	1743.37	0.03508	1733.84	0.01703
1712.9	0.0548	1743.64	0.03509	1734.12	0.01703
1713.02	0.0548	1743.91	0.03509	1734.39	0.01703
1713.17	0.0548	1744.19	0.03509	1734.67	0.01703
1713.29	0.0548	1744.46	0.0351	1734.94	0.01703
1713.44	0.0548	1744.73	0.0351	1735.22	0.01703
1713.71	0.0548	1745.01	0.0351	1735.49	0.01703
1713.83	0.05479	1745.28	0.03511	1735.76	0.01703
1713.99	0.05479	1745.55	0.03512	1736.04	0.01703
1714.26	0.05479	1745.83	0.03512	1736.31	0.01703
1714.53	0.05479	1746.1	0.03512	1736.59	0.01703
1714.65	0.05479	1746.37	0.03513	1736.86	0.01703
1714.8	0.05479	1746.65	0.03513	1736.99	0.01704
1714.93	0.05478	1746.92	0.03513	1737.14	0.01705
1715.08	0.05478	1747.19	0.03514	1737.42	0.01705
1715.35	0.05478	1747.47	0.03514	1737.69	0.01705
1715.62	0.05478	1747.74	0.03515	1737.97	0.01706
1715.74	0.05477	1748.02	0.03516	1738.25	0.01707
1715.9	0.05477	1748.29	0.03516	1738.52	0.01707
1716.17	0.05477	1748.56	0.03517	1738.65	0.01708
1716.29	0.05477	1748.84	0.03517	1738.8	0.01708
1716.44	0.05477	1749.11	0.03518	1738.93	0.01709
1716.56	0.05476	1749.38	0.03519	1739.08	0.01709
1716.71	0.05476	1749.66	0.03519	1739.36	0.01709
1716.99	0.05476	1749.93	0.03519	1739.48	0.0171
1717.11	0.05475	1750.2	0.03521	1739.63	0.0171
1717.26	0.05475	1750.48	0.03521	1739.91	0.01711
1717.38	0.05475	1750.75	0.03521	1740.19	0.01711
1717.53	0.05475	1751.02	0.03522	1740.46	0.01711
1717.8	0.05475	1751.3	0.03523	1740.59	0.01712
1717.92	0.05474	1751.57	0.03523	1740.86	0.01712
1718.08	0.05474	1751.84	0.03523	1741.11	0.01713
1718.2	0.05473	1752.12	0.03525	1741.26	0.01713
1718.35	0.05473	1752.39	0.03525	1741.39	0.01714
1718.62	0.05473	1752.67	0.03525	1741.54	0.01714
1718.89	0.05473	1752.94	0.03526	1741.81	0.01714
1719.17	0.05473	1753.21	0.03526	1741.94	0.01715
1719.44	0.05473	1753.49	0.03527	1742.09	0.01715
1719.71	0.05473	1753.76	0.03527	1742.37	0.01716
1719.99	0.05473	1754.03	0.03528	1742.64	0.01716
1720.26	0.05473	1754.31	0.03528	1742.77	0.01717
1720.53	0.05473	1754.58	0.03528	1742.92	0.01717
1720.81	0.05473	1754.85	0.03529	1743.2	0.01718
1721.08	0.05473	1755.1	0.0353	1743.48	0.01718
1721.35	0.05473	1755.25	0.0353	1743.6	0.01719
1721.63	0.05473	1755.37	0.03531	1743.75	0.01719
1721.9	0.05473	1755.52	0.03532	1744.03	0.0172
1722.17	0.05473	1755.64	0.03533	1744.31	0.0172
1722.45	0.05473	1755.8	0.03533	1744.58	0.01721
1722.72	0.05473	1755.92	0.03534	1744.71	0.01722
1722.99	0.05473	1756.19	0.03535	1744.98	0.01722
1723.26	0.05473	1756.47	0.03535	1745.23	0.01722
1723.54	0.05473	1756.74	0.03535	1745.38	0.01722
1723.81	0.05473	1757.01	0.03535	1745.51	0.01723
1724.08	0.05473	1757.29	0.03536	1745.66	0.01723
1724.36	0.05473	1757.56	0.03536	1745.93	0.01723
1724.63	0.05473	1757.83	0.03536	1746.21	0.01724
1724.9	0.05473	1758.11	0.03537	1746.34	0.01725
1725.18	0.05473	1758.38	0.03537	1746.49	0.01725
1725.45	0.05473	1758.65	0.03537	1746.77	0.01725
1725.72	0.05473	1758.93	0.03537	1746.89	0.01727
1726	0.05473	1759.2	0.03537	1747.05	0.01727
1726.27	0.05473	1759.47	0.03537	1747.32	0.01727
1726.54	0.05473	1759.74	0.03537	1747.45	0.01728
1726.82	0.05473	1760.02	0.03537	1747.6	0.01728
1726.94	0.05474	1760.29	0.03537	1747.88	0.01729
1727.09	0.05474	1760.56	0.03537	1748.15	0.01729
1727.36	0.05474	1760.84	0.03536	1748.28	0.01731
1727.64	0.05474	1761.11	0.03536	1748.43	0.01731
1727.91	0.05474	1761.38	0.03535	1748.71	0.01731
1728.03	0.05476	1761.65	0.03535	1748.83	0.01732
1728.18	0.05476	1761.93	0.03534	1749.08	0.01733
1728.46	0.05476	1762.2	0.03533	1749.23	0.01733
1728.73	0.05476	1762.47	0.03533	1749.51	0.01733
1729	0.05476	1762.62	0.03533	1749.63	0.01735
1729.28	0.05476	1762.75	0.03532	1749.79	0.01735
1729.55	0.05476	1762.9	0.03532	1750.06	0.01735
1729.82	0.05476	1763.17	0.03532	1750.19	0.01736
1730.1	0.05476	1763.44	0.03532	1750.34	0.01736
1730.37	0.05476	1763.72	0.03532	1750.62	0.01736
1730.64	0.05476	1763.99	0.03532	1750.89	0.01737
1730.92	0.05476	1764.26	0.03532	1751.02	0.01738
1731.19	0.05476	1764.54	0.03532	1751.17	0.01738
1731.46	0.05476	1764.66	0.03531	1751.45	0.01738
1731.74	0.05476	1764.81	0.03531	1751.72	0.01739
1732.01	0.05476	1765.08	0.03531	1751.85	0.0174
1732.28	0.05476	1765.23	0.0353	1752	0.0174
1732.56	0.05476	1765.51	0.03529	1752.28	0.0174
1732.83	0.05476	1765.78	0.03529	1752.4	0.01741
1733.1	0.05476	1766.05	0.03528	1752.68	0.01742
1733.37	0.05476	1766.32	0.03528	1752.95	0.01742
1733.65	0.05476	1766.6	0.03527	1753.2	0.01744
1733.92	0.05476	1766.87	0.03526	1753.36	0.01744
1734.04	0.05476	1767.14	0.03526	1753.63	0.01744
1734.19	0.05476	1767.41	0.03525	1753.91	0.01746
1734.47	0.05476	1767.69	0.03524	1754.19	0.01746
1734.59	0.05477	1767.96	0.03524	1754.47	0.01747
1734.74	0.05477	1768.23	0.03523	1754.74	0.01748
1734.86	0.05477	1768.51	0.03522	1755.02	0.01748
1735.02	0.05477	1768.78	0.03522	1755.3	0.0175
1735.29	0.05477	1769.05	0.03522	1755.57	0.0175
1735.56	0.05477	1769.32	0.03521	1755.85	0.01751
1735.68	0.05478	1769.6	0.0352	1756.1	0.01751
1735.84	0.05478	1769.87	0.0352	1756.25	0.01751
1736.11	0.05478	1770.14	0.03519	1756.53	0.01751
1736.23	0.05478	1770.41	0.03518	1756.65	0.01753
1736.38	0.05478	1770.69	0.03518	1756.93	0.01753
1736.66	0.05478	1770.96	0.03518	1757.2	0.01754
1736.93	0.05478	1771.23	0.03517	1757.49	0.01756
1737.05	0.05479	1771.51	0.03516	1757.76	0.01756
1737.2	0.05479	1771.78	0.03516	1758.04	0.01758
1737.48	0.05479	1772.05	0.03515	1758.32	0.0176
1737.6	0.05479	1772.32	0.03515	1758.6	0.0176
1737.75	0.05479	1772.6	0.03514	1758.85	0.01761
1738.02	0.0548	1772.87	0.03513	1759	0.01762
1738.3	0.0548	1773.14	0.03512	1759.13	0.01763
1738.42	0.0548	1773.42	0.03513	1759.4	0.01763
1738.57	0.0548	1773.69	0.03512	1759.68	0.01765
1738.84	0.0548	1773.96	0.03511	1759.96	0.01767
1739.12	0.05481	1774.23	0.03511	1760.24	0.01767
1739.39	0.05481	1774.51	0.0351	1760.52	0.01769
1739.66	0.05481	1774.78	0.03509	1760.8	0.01771
1739.79	0.05482	1775.05	0.03509	1761.07	0.01771
1739.94	0.05482	1775.32	0.03508	1761.32	0.01773
1740.21	0.05482	1775.6	0.03507	1761.6	0.01774
1740.33	0.05482	1775.87	0.03507	1761.88	0.01774
1740.48	0.05482	1776.14	0.03507	1762.16	0.01776
1740.61	0.05482	1776.42	0.03506	1762.44	0.01778
1740.76	0.05482	1776.69	0.03505	1762.72	0.01778
1741.03	0.05482	1776.96	0.03505	1763	0.0178
1741.15	0.05483	1777.23	0.03504	1763.24	0.01782
1741.31	0.05483	1777.51	0.03504	1763.52	0.01782
1741.58	0.05483	1777.78	0.03503	1763.8	0.01784
1741.85	0.05483	1778.05	0.03502	1764.08	0.01784
1741.97	0.05484	1778.32	0.03502	1764.36	0.01786
1742.13	0.05484	1778.6	0.03502	1764.63	0.01787
1742.4	0.05484	1778.87	0.03501	1764.91	0.01787
1742.52	0.05484	1779.14	0.035	1765.19	0.01788
1742.67	0.05484	1779.42	0.035	1765.46	0.01788
1742.95	0.05484	1779.69	0.03499	1765.59	0.01789
1743.22	0.05485	1779.96	0.03498	1765.74	0.0179
1743.49	0.05485	1780.23	0.03498	1766.02	0.0179
1743.61	0.05485	1780.51	0.03497	1766.27	0.01792
1743.77	0.05485	1780.78	0.03497	1766.54	0.01792
1743.89	0.05486	1781.05	0.03496	1766.82	0.01794
1744.04	0.05486	1781.32	0.03496	1767.1	0.01794
1744.31	0.05486	1781.6	0.03495	1767.22	0.01795
1744.44	0.05486	1781.87	0.03495	1767.38	0.01795
1744.59	0.05486	1782.14	0.03495	1767.65	0.01796
1744.86	0.05486	1782.42	0.03494	1767.93	0.01797
1745.13	0.05487	1782.69	0.03493	1768.21	0.01798
1745.26	0.05487	1782.96	0.03493	1768.34	0.01799
1745.41	0.05487	1783.23	0.03492	1768.49	0.01798
1745.68	0.05487	1783.51	0.03492	1768.61	0.018
1745.8	0.05488	1783.78	0.03492	1768.77	0.018
1745.95	0.05488	1784.05	0.03491	1768.89	0.01801
1746.23	0.05488	1784.33	0.0349	1769.04	0.01801
1746.35	0.05488	1784.6	0.0349	1769.29	0.01801
1746.5	0.05488	1784.87	0.0349	1769.57	0.01802
1746.78	0.05488	1785.14	0.03489	1769.69	0.01803
1747.05	0.05489	1785.42	0.03489	1769.84	0.01803
1747.29	0.05489	1785.69	0.03488	1769.97	0.01804
1747.57	0.05489	1785.96	0.03488	1770.12	0.01804
1747.69	0.0549	1786.11	0.03488	1770.4	0.01805
1747.84	0.0549	1786.39	0.03488	1770.68	0.01806
1748.11	0.0549	1786.51	0.03487	1770.8	0.01807
1748.23	0.0549	1786.66	0.03487	1770.96	0.01807
1748.39	0.0549	1786.78	0.03487	1771.08	0.01808
1748.66	0.0549	1786.93	0.03487	1771.23	0.01808
1748.93	0.05491	1787.21	0.03487	1771.51	0.01809
1749.21	0.05491	1787.48	0.03487	1771.64	0.0181
1749.33	0.05491	1787.63	0.03485	1771.79	0.0181
1749.48	0.05491	1787.9	0.03485	1772.04	0.0181
1749.75	0.05492	1788.18	0.03485	1772.19	0.01811
1750.03	0.05492	1788.45	0.03485	1772.44	0.01812
1750.15	0.05492	1788.72	0.03484	1772.59	0.01812
1750.3	0.05492	1789	0.03484	1772.72	0.01813
1750.57	0.05492	1789.27	0.03484	1772.87	0.01813
1750.7	0.05493	1789.54	0.03483	1773.15	0.01814
1750.85	0.05493	1789.81	0.03483	1773.42	0.01815
1750.97	0.05493	1790.09	0.03483	1773.55	0.01816
1751.12	0.05493	1790.36	0.03482	1773.7	0.01816
1751.39	0.05493	1790.63	0.03482	1773.98	0.01817
1751.52	0.05494	1790.91	0.03481	1774.11	0.01818
1751.67	0.05494	1791.18	0.0348	1774.26	0.01818
1751.94	0.05494	1791.45	0.0348	1774.38	0.01819
1752.06	0.05494	1791.72	0.0348	1774.54	0.01819
1752.22	0.05494	1792	0.03479	1774.81	0.0182
1752.34	0.05494	1792.27	0.03479	1775.06	0.0182
1752.49	0.05494	1792.54	0.03478	1775.19	0.01823
1752.76	0.05494	1792.81	0.03478	1775.34	0.01823
1752.88	0.05495	1793.09	0.03477	1775.47	0.01824
1753.04	0.05495	1793.36	0.03478	1775.62	0.01824
1753.31	0.05495	1793.63	0.03478	1775.75	0.01826
1753.58	0.05495	1793.91	0.03477	1775.9	0.01826
1753.7	0.05496	1794.18	0.03478	1776.03	0.01827
1753.86	0.05496	1794.45	0.03478	1776.18	0.01828
1754.13	0.05496	1794.73	0.03479	1776.46	0.0183
1754.4	0.05496	1795	0.03479	1776.71	0.01832
1754.68	0.05496	1795.28	0.03482	1776.84	0.01833
1754.8	0.05497	1795.55	0.03483	1776.99	0.01834
1754.95	0.05497	1795.82	0.03483	1777.27	0.01835
1755.07	0.05497	1796.1	0.03484	1777.55	0.01838
1755.22	0.05497	1796.37	0.03485	1777.83	0.01839
1755.5	0.05497	1796.61	0.03486	1778.12	0.01841
1755.77	0.05497	1796.77	0.03486	1778.36	0.01843
1755.89	0.05498	1796.89	0.03487	1778.65	0.01845
1756.04	0.05498	1797.04	0.03487	1778.93	0.01847
1756.32	0.05498	1797.16	0.03489	1779.21	0.01849
1756.59	0.05498	1797.44	0.0349	1779.49	0.0185
1756.71	0.05498	1797.71	0.03492	1779.73	0.01851
1756.86	0.05498	1797.98	0.03494	1780.01	0.01852
1757.14	0.05498	1798.26	0.03495	1780.29	0.01854
1757.41	0.05499	1798.53	0.03498	1780.57	0.01855
1757.53	0.05499	1798.81	0.03499	1780.85	0.01856
1757.68	0.05499	1799.08	0.03501	1781.13	0.01857
1757.96	0.05499	1799.36	0.03503	1781.4	0.01858
1758.08	0.05499	1799.63	0.03505	1781.68	0.0186
1758.23	0.05499	1799.91	0.03506	1781.96	0.01861
1758.5	0.055	1800.18	0.03508	1782.21	0.01861
1758.78	0.055	1800.45	0.03509	1782.49	0.01862
1759.05	0.055	1800.73	0.0351	1782.76	0.01863
1759.33	0.055	1801	0.03512	1783.04	0.01865
1759.6	0.055	1801.28	0.03513	1783.32	0.01866
1759.87	0.05501	1801.55	0.03514	1783.6	0.01867
1759.99	0.05501	1801.82	0.03515	1783.88	0.01868
1760.15	0.05501	1801.81	0.03496	1784.16	0.01869
1760.42	0.05501	1802.1	0.03516	1784.41	0.01871
1760.69	0.05501	1802.09	0.035	1784.68	0.01871
1760.81	0.05502	1802.36	0.03506	1784.96	0.01872
1760.97	0.05502	1802.64	0.0351	1785.24	0.01873
1761.24	0.05502	1802.92	0.03515	1785.52	0.01874
1761.36	0.05502	1803.19	0.03518	1785.79	0.01875
1761.51	0.05502	1803.47	0.0352	1786.07	0.01876
1761.63	0.05503	1803.74	0.0352	1786.35	0.01877
1761.79	0.05503	1804.01	0.0352	1786.62	0.01877
1762.06	0.05503	1804.29	0.0352	1786.75	0.01878
1762.33	0.05503	1804.56	0.0352	1786.9	0.01879
1762.45	0.05503	1804.83	0.03519	1787.18	0.01879
1762.61	0.05503	1805.1	0.03519	1787.3	0.0188
1762.88	0.05503	1805.38	0.03521	1787.55	0.01881
1763.15	0.05503	1805.66	0.03527	1787.7	0.01881
1763.27	0.05504	1805.9	0.03533	1787.98	0.01881
1763.43	0.05504	1806.18	0.03542	1788.28	0.0188
1763.7	0.05504	1806.46	0.03555	1788.4	0.01879
1763.97	0.05504	1806.74	0.03561	1788.55	0.01878
1764.1	0.05505	1806.86	0.03564	1788.82	0.01877
1764.25	0.05505	1807.02	0.0357	1789.09	0.01873
1764.52	0.05504	1807.14	0.03571	1789.38	0.01871
1764.64	0.05505	1807.27	0.03578	1789.65	0.01868
1764.79	0.05505	1807.54	0.0358	1789.91	0.01865
1765.07	0.05505	1807.67	0.03591	1790.18	0.01861
1765.34	0.05505	1807.82	0.03591	1790.48	0.01859
1765.61	0.05505	1807.96	0.03607	1790.74	0.01855
1765.89	0.05506	1808.11	0.03607	1791	0.01852
1766.16	0.05506	1808.24	0.03616	1791.3	0.0185
1766.43	0.05506	1808.39	0.03616	1791.57	0.01847
1766.56	0.05507	1808.48	0.03624	1791.83	0.01844
1766.71	0.05507	1808.64	0.03624	1792.13	0.01841
1766.98	0.05507	1808.77	0.03639	1792.4	0.01839
1767.25	0.05507	1808.92	0.03639	1792.67	0.01836
1767.38	0.05507	1809.04	0.03645	1792.94	0.01836
1767.53	0.05507	1809.2	0.03645	1793.06	0.01835
1767.8	0.05507	1809.47	0.03645	1793.21	0.01834
1768.07	0.05508	1809.59	0.03643	1793.48	0.01833
1768.2	0.05508	1809.74	0.03643	1793.75	0.01832
1768.35	0.05508	1809.86	0.03637	1794.05	0.01831
1768.62	0.05508	1810.01	0.03637	1794.17	0.0183
1768.74	0.05509	1810.13	0.03631	1794.33	0.0183
1768.9	0.05509	1810.28	0.03631	1794.47	0.01827
1769.17	0.05509	1810.4	0.03624	1794.74	0.01825
1769.29	0.0551	1810.55	0.03624	1795	0.01821
1769.44	0.0551	1810.69	0.03614	1795.15	0.01821
1769.57	0.0551	1810.84	0.03614	1795.29	0.01817
1769.72	0.0551	1810.96	0.03603	1795.56	0.01814
1769.99	0.0551	1811.11	0.03603	1795.85	0.0181
1770.11	0.05511	1811.23	0.03597	1796.12	0.01807
1770.26	0.05511	1811.38	0.03597	1796.38	0.01804
1770.54	0.05511	1811.5	0.03592	1796.65	0.01803
1770.81	0.05512	1811.65	0.03592	1796.93	0.01803
1771.09	0.05512	1811.8	0.03587	1797.2	0.01802
1771.33	0.05512	1812.07	0.03585	1797.47	0.01801
1771.6	0.05513	1812.34	0.03583	1797.63	0.01802
1771.72	0.05513	1812.61	0.03582	1797.78	0.01801
1771.88	0.05513	1812.88	0.0358	1798.05	0.018
1772.15	0.05514	1813.16	0.03582	1798.32	0.01799
1772.42	0.05514	1813.43	0.03583	1798.59	0.01798
1772.7	0.05514	1813.71	0.03585	1798.87	0.01798
1772.97	0.05515	1813.98	0.03585	1799.14	0.01797
1773.24	0.05515	1814.25	0.03585	1799.41	0.01796
1773.52	0.05516	1814.53	0.03585	1799.68	0.01795
1773.79	0.05516	1814.8	0.03585	1799.95	0.01794
1774.06	0.05516	1815.07	0.03585	1800.23	0.01793
1774.34	0.05516	1815.35	0.03585	1800.5	0.01792
1774.61	0.05516	1815.62	0.03585	1800.77	0.01792
1774.88	0.05517	1815.89	0.03585	1800.92	0.01792
1775.16	0.05517	1816.17	0.03585	1801.2	0.01792
1775.43	0.05517	1816.44	0.03585	1801.35	0.01791
1775.7	0.05517	1816.71	0.03585	1801.62	0.0179
1775.98	0.05517	1816.98	0.03585	1801.89	0.01789
1776.25	0.05517	1817.26	0.03585	1802.01	0.01788
1776.52	0.05517	1817.53	0.03585	1802.16	0.01788
1776.8	0.05518	1817.8	0.03585	1802.44	0.01787
1777.07	0.05518	1818.08	0.03585	1802.71	0.01787
1777.35	0.05518	1818.35	0.03585	1802.83	0.01786
1777.62	0.05518	1818.62	0.03585	1802.97	0.01833
1777.89	0.05518	1818.9	0.03585	1802.98	0.01786
1778.17	0.05519	1819.17	0.03583	1803.1	0.01835
1778.44	0.05519	1819.44	0.03582	1803.1	0.01785
1778.71	0.05519	1819.71	0.03581	1803.27	0.01818
1778.99	0.05519	1819.99	0.0358	1803.25	0.01785
1779.26	0.05519	1820.26	0.03581	1803.38	0.01776
1779.53	0.0552	1820.53	0.03583	1803.53	0.01804
1779.81	0.0552	1820.81	0.03582	1803.53	0.01747
1780.08	0.0552	1821.08	0.03586	1803.65	0.01793
1780.35	0.0552	1821.37	0.03602	1803.8	0.01842
1780.63	0.05521	1821.65	0.03611	1803.8	0.01784
1780.9	0.05521	1821.9	0.0362	1804.07	0.01764
1781.17	0.05521	1822.18	0.03635	1804.2	0.01793
1781.45	0.05521	1822.46	0.03642	1804.2	0.01785
1781.72	0.05522	1822.73	0.0365	1804.21	0.01748
1781.99	0.05522	1823.01	0.03657	1804.35	0.01785
1782.27	0.05522	1823.26	0.03667	1804.36	0.01757
1782.54	0.05523	1823.55	0.03681	1804.34	0.01732
1782.81	0.05523	1823.83	0.03692	1804.47	0.01784
1783.09	0.05523	1824.11	0.03702	1804.63	0.01784
1783.36	0.05524	1824.36	0.03712	1804.63	0.01726
1783.64	0.05524	1824.64	0.03727	1804.9	0.01784
1783.91	0.05524	1824.93	0.03746	1804.91	0.01719
1784.18	0.05524	1825.18	0.03761	1805.03	0.01717
1784.45	0.05523	1825.3	0.03763	1805.19	0.0171
1784.73	0.05523	1825.46	0.03773	1805.31	0.01708
1785	0.05523	1825.59	0.03783	1805.44	0.01703
1785.27	0.05523	1825.72	0.03797	1805.59	0.01702
1785.54	0.05522	1825.85	0.03807	1805.74	0.01698
1785.82	0.05522	1826.01	0.03818	1805.85	0.01695
1786.09	0.05522	1826.14	0.0383	1806	0.01695
1786.36	0.05521	1826.29	0.0383	1806.11	0.01693
1786.64	0.05521	1826.39	0.03847	1806.27	0.01693
1786.91	0.0552	1826.54	0.03847	1806.42	0.01692
1787.18	0.0552	1826.67	0.03864	1806.57	0.01692
1787.45	0.05519	1826.83	0.03864	1806.85	0.01692
1787.72	0.05518	1826.96	0.03878	1806.96	0.01689
1788	0.05518	1827.11	0.03878	1807.11	0.01689
1788.27	0.05517	1827.21	0.03891	1807.24	0.01683
1788.54	0.05516	1827.36	0.03891	1807.5	0.01678
1788.81	0.05516	1827.49	0.03907	1807.66	0.01678
1789.09	0.05516	1827.64	0.03907	1807.76	0.01673
1789.36	0.05516	1827.78	0.03926	1807.92	0.01674
1789.63	0.05516	1827.93	0.03926	1808.07	0.01673
1789.91	0.05516	1828.03	0.03939	1808.32	0.01676
1790.18	0.05516	1828.18	0.0394	1808.48	0.01676
1790.45	0.05516	1828.31	0.0395	1808.6	0.01678
1790.73	0.05516	1828.47	0.03955	1808.76	0.01678
1791	0.05515	1828.6	0.0397	1808.87	0.01674
1791.27	0.05515	1828.72	0.03976	1809.02	0.01674
1791.54	0.05515	1828.85	0.03985	1809.16	0.01671
1791.82	0.05515	1829.01	0.03988	1809.32	0.01671
1792.09	0.05514	1829.28	0.03995	1809.42	0.01676
1792.36	0.05514	1829.56	0.03999	1809.57	0.01676
1792.64	0.05514	1829.83	0.03998	1809.71	0.01682
1792.78	0.05512	1830.11	0.03999	1809.87	0.01682
1792.91	0.05513	1830.38	0.04	1809.98	0.01687
1793.03	0.05512	1830.65	0.03995	1810.13	0.01687
1793.18	0.05512	1830.92	0.03988	1810.26	0.01682
1793.33	0.05512	1831.06	0.03968	1810.42	0.01682
1793.48	0.05511	1831.19	0.0398	1810.52	0.01677
1793.6	0.05511	1831.33	0.03973	1810.68	0.01677
1793.75	0.0551	1831.48	0.03967	1810.79	0.01675
1794.03	0.05509	1831.6	0.03963	1810.95	0.01675
1794.15	0.05508	1831.75	0.03957	1811.08	0.0168
1794.3	0.05508	1831.85	0.03974	1811.24	0.0168
1794.42	0.05507	1831.86	0.0395	1811.34	0.01684
1794.57	0.05507	1832.01	0.0395	1811.49	0.01685
1794.69	0.05507	1832.13	0.03943	1811.64	0.01682
1794.84	0.05507	1832.28	0.03943	1811.79	0.01682
1794.96	0.05506	1832.4	0.03938	1811.78	0.01657
1795.11	0.05506	1832.55	0.03938	1811.91	0.01671
1795.23	0.05506	1832.67	0.03936	1812.06	0.01659
1795.39	0.05506	1832.82	0.03936	1812.16	0.01654
1795.66	0.05506	1832.94	0.03929	1812.33	0.01648
1795.78	0.05505	1833.09	0.03929	1812.44	0.01644
1795.93	0.05505	1833.23	0.03914	1812.6	0.01666
1796.05	0.05504	1833.39	0.03914	1812.6	0.01637
1796.2	0.05504	1833.5	0.03899	1812.88	0.0164
1796.48	0.05504	1833.65	0.03899	1813	0.01649
1796.6	0.05504	1833.79	0.03883	1813.15	0.01656
1796.75	0.05504	1833.94	0.03883	1813.26	0.01663
1796.87	0.05503	1834.05	0.03863	1813.42	0.01676
1797.02	0.05503	1834.2	0.03863	1813.71	0.0168
1797.3	0.05503	1834.31	0.03844	1813.83	0.01688
1797.42	0.05502	1834.46	0.03844	1813.98	0.01688
1797.57	0.05502	1834.61	0.03833	1814.09	0.01695
1797.69	0.05502	1834.76	0.03833	1814.25	0.01695
1797.84	0.05502	1834.87	0.03828	1814.37	0.01697
1797.96	0.05501	1835.03	0.03828	1814.54	0.01701
1798.11	0.05501	1835.14	0.03822	1814.66	0.01702
1798.23	0.055	1835.3	0.03822	1814.81	0.0171
1798.38	0.055	1835.41	0.03815	1814.94	0.01712
1798.5	0.055	1835.56	0.03815	1815.09	0.01721
1798.66	0.055	1835.58	0.03795	1815.19	0.01724
1798.78	0.05499	1835.68	0.03808	1815.36	0.0173
1798.93	0.05499	1835.83	0.03802	1815.47	0.01736
1799.05	0.05498	1835.95	0.038	1815.62	0.01744
1799.2	0.05498	1836.13	0.03793	1815.76	0.01749
1799.32	0.05498	1836.24	0.03787	1815.91	0.01758
1799.47	0.05498	1836.37	0.03801	1816.03	0.0176
1799.75	0.05497	1836.39	0.03778	1816.17	0.01764
1800.02	0.05497	1836.66	0.03771	1816.29	0.01773
1800.29	0.05497	1836.93	0.03764	1816.44	0.01773
1800.57	0.05497	1837.19	0.03758	1816.56	0.01782
1800.84	0.05497	1837.49	0.0375	1816.72	0.01785
1801.11	0.05497	1837.76	0.03745	1816.85	0.01787
1801.38	0.05497	1838.03	0.0374	1816.99	0.01792
1801.66	0.05497	1838.3	0.03731	1817.12	0.01796
1801.78	0.05496	1838.56	0.03721	1817.29	0.018
1801.93	0.05496	1838.86	0.03704	1817.39	0.01804
1802.05	0.05495	1839.12	0.03686	1817.56	0.01808
1802.2	0.05495	1839.38	0.0367	1817.82	0.01815
1802.32	0.05494	1839.67	0.03653	1818.09	0.01813
1802.47	0.05494	1839.93	0.03636	1818.37	0.01806
1802.59	0.05493	1840.2	0.03628	1818.49	0.01804
1802.75	0.05493	1840.47	0.03628	1818.63	0.01801
1802.87	0.05492	1840.74	0.03624	1818.78	0.018
1803.02	0.05492	1841.04	0.03616	1818.92	0.01794
1803.14	0.05491	1841.31	0.03611	1819.18	0.01801
1803.29	0.05491	1841.58	0.03606	1819.31	0.01804
1803.41	0.0549	1841.85	0.036	1819.48	0.01807
1803.56	0.0549	1842.13	0.03602	1819.74	0.01814
1803.68	0.0549	1842.4	0.03598	1820.03	0.0182
1803.83	0.0549	1842.67	0.03594	1820.29	0.01815
1803.95	0.05489	1842.94	0.03589	1820.58	0.01809
1804.11	0.05489	1843.2	0.03582	1820.84	0.01805
1804.26	0.05488	1843.47	0.03577	1821.13	0.01799
1804.41	0.05488	1843.75	0.03575	1821.39	0.01794
1804.53	0.05488	1844.02	0.03577	1821.66	0.01793
1804.68	0.05488	1844.29	0.03578	1821.94	0.01793
1804.8	0.05487	1844.57	0.0358	1822.21	0.01794
1804.95	0.05487	1844.84	0.03581	1822.49	0.01794
1805.23	0.05487	1845.11	0.03579	1822.77	0.01795
1805.5	0.05487	1845.39	0.03578	1823.04	0.01795
1805.77	0.05487	1845.53	0.03571	1823.18	0.0179
1805.89	0.05482	1845.69	0.03573	1823.31	0.01794
1806.04	0.05487	1845.8	0.03566	1823.43	0.01792
1806.04	0.05482	1845.95	0.03565	1823.58	0.01792
1806.32	0.05487	1846.07	0.03561	1823.73	0.01791
1806.31	0.05482	1846.22	0.0356	1823.88	0.0179
1806.43	0.05483	1846.33	0.03575	1823.98	0.01793
1806.59	0.05487	1846.34	0.03555	1824	0.01788
1806.59	0.05483	1846.49	0.03555	1824.15	0.01788
1806.71	0.05485	1846.61	0.03547	1824.43	0.01788
1806.86	0.05485	1846.76	0.03547	1824.7	0.01788
1806.98	0.05482	1846.88	0.0354	1824.97	0.01788
1807.13	0.05482	1847.03	0.0354	1825.25	0.01788
1807.25	0.0548	1847.15	0.03535	1825.52	0.01788
1807.4	0.0548	1847.3	0.03535	1825.64	0.01787
1807.53	0.05487	1847.45	0.0353	1825.8	0.01787
1807.52	0.05477	1847.6	0.0353	1825.91	0.01783
1807.68	0.05487	1847.72	0.03524	1826.06	0.01783
1807.67	0.05477	1847.87	0.03524	1826.2	0.0178
1807.79	0.05474	1847.99	0.03519	1826.35	0.0178
1807.96	0.05487	1848.14	0.03519	1826.46	0.01776
1807.94	0.05474	1848.26	0.03513	1826.62	0.01776
1808.06	0.05475	1848.41	0.03513	1826.75	0.01778
1808.23	0.05487	1848.52	0.03506	1826.9	0.0178
1808.21	0.05475	1848.68	0.03506	1827.03	0.01781
1808.35	0.05486	1848.79	0.03499	1827.16	0.01785
1808.34	0.05476	1848.94	0.03499	1827.3	0.0179
1808.5	0.05486	1849.06	0.03491	1827.58	0.0179
1808.49	0.05476	1849.21	0.03491	1827.73	0.01789
1808.61	0.05476	1849.36	0.03479	1827.84	0.01786
1808.78	0.05486	1849.51	0.03479	1827.98	0.01783
1808.76	0.05476	1849.62	0.0347	1828.11	0.01795
1808.88	0.05476	1849.77	0.0347	1828.12	0.01777
1809.03	0.05476	1849.89	0.03463	1828.27	0.01777
1809.31	0.05476	1850.04	0.03463	1828.4	0.0178
1809.58	0.05476	1850.16	0.03457	1828.55	0.01781
1809.7	0.05475	1850.31	0.03457	1828.65	0.01783
1809.85	0.05475	1850.43	0.03454	1828.81	0.01784
1809.97	0.05474	1850.58	0.03454	1828.95	0.01789
1810.12	0.05474	1850.86	0.03454	1829.1	0.0179
1810.24	0.05472	1851.13	0.03454	1829.21	0.01794
1810.4	0.05472	1851.4	0.03454	1829.37	0.01796
1810.52	0.05471	1851.68	0.03454	1829.62	0.01801
1810.67	0.05471	1851.8	0.03453	1829.78	0.01801
1810.79	0.05469	1851.95	0.03453	1829.91	0.01804
1810.94	0.05469	1852.22	0.03453	1830.19	0.01807
1811.06	0.05467	1852.49	0.03453	1830.48	0.01809
1811.21	0.05467	1852.77	0.03453	1830.74	0.01808
1811.33	0.05466	1853.04	0.03453	1831.02	0.01809
1811.48	0.05466	1853.31	0.03453	1831.28	0.01813
1811.63	0.05465	1853.59	0.03453	1831.57	0.01818
1811.78	0.05465	1853.86	0.03453	1831.83	0.01823
1811.9	0.05464	1854.13	0.03453	1832.12	0.01827
1812.05	0.05464	1854.41	0.03453	1832.4	0.01828
1812.18	0.05466	1854.68	0.03453	1832.66	0.01824
1812.33	0.05466	1854.95	0.03453	1832.92	0.0182
1812.42	0.05466	1855.23	0.03453	1833.07	0.0182
1812.57	0.05466	1855.5	0.03453	1833.21	0.01816
1812.7	0.05467	1855.77	0.03453	1833.47	0.0182
1812.85	0.05467	1855.9	0.03457	1833.62	0.0182
1812.97	0.05466	1856.05	0.03457	1833.76	0.01825
1813.12	0.05466	1856.18	0.03468	1833.89	0.01839
1813.26	0.05461	1856.33	0.03468	1834.05	0.0184
1813.42	0.05461	1856.46	0.03478	1834.16	0.01846
1813.53	0.05458	1856.61	0.03478	1834.32	0.01867
1813.69	0.05458	1856.71	0.03489	1834.58	0.01883
1813.8	0.05456	1856.86	0.03489	1834.71	0.01896
1813.96	0.05456	1856.99	0.03499	1834.87	0.01897
1814.07	0.05453	1857.14	0.03499	1834.98	0.01904
1814.22	0.05453	1857.27	0.03509	1835.14	0.01916
1814.35	0.05454	1857.42	0.03509	1835.42	0.01927
1814.5	0.05454	1857.55	0.0352	1835.7	0.01929
1814.62	0.05456	1857.7	0.0352	1835.97	0.01928
1814.78	0.05456	1857.8	0.03535	1836.24	0.01927
1814.89	0.05454	1857.95	0.03535	1836.35	0.01931
1815.05	0.05454	1858.08	0.03543	1836.5	0.01932
1815.16	0.05451	1858.23	0.03544	1836.64	0.01937
1815.31	0.05451	1858.36	0.03551	1836.77	0.01939
1815.43	0.05447	1858.51	0.03552	1836.9	0.01941
1815.58	0.05447	1858.64	0.03567	1837.05	0.01941
1815.7	0.05444	1858.79	0.03568	1837.19	0.01947
1815.85	0.05444	1858.89	0.03576	1837.34	0.01947
1816	0.05442	1859.04	0.03576	1837.62	0.01946
1816.15	0.05442	1859.32	0.03577	1837.73	0.01943
1816.25	0.05444	1859.44	0.03576	1837.88	0.01943
1816.4	0.05444	1859.59	0.03576	1837.99	0.0194
1816.52	0.05445	1859.71	0.03575	1838.15	0.0194
1816.67	0.05445	1859.86	0.03574	1838.3	0.01939
1816.8	0.05447	1860.13	0.03575	1838.45	0.01939
1816.95	0.05447	1860.41	0.03576	1838.55	0.01942
1817.07	0.05449	1860.68	0.03577	1838.7	0.01942
1817.22	0.05449	1860.95	0.03576	1838.83	0.01945
1817.35	0.0545	1861.08	0.03575	1838.99	0.01945
1817.5	0.0545	1861.26	0.03574	1839.12	0.01948
1817.62	0.05451	1861.35	0.03576	1839.27	0.01948
1817.77	0.05451	1861.38	0.03572	1839.37	0.01951
1817.9	0.05453	1861.53	0.03572	1839.52	0.01951
1818.05	0.05453	1861.8	0.03572	1839.65	0.01952
1818.17	0.05455	1862.08	0.03574	1839.8	0.01952
1818.32	0.05455	1862.2	0.03574	1840.08	0.01952
1818.45	0.05456	1862.44	0.03576	1840.2	0.01953
1818.6	0.05456	1862.6	0.03579	1840.36	0.01953
1818.72	0.05458	1862.72	0.0358	1840.47	0.01951
1818.87	0.05458	1862.87	0.03587	1840.62	0.01951
1819	0.05459	1863.15	0.03594	1840.76	0.01945
1819.15	0.05459	1863.43	0.03603	1840.91	0.01945
1819.27	0.05461	1863.71	0.03616	1840.92	0.01928
1819.42	0.05461	1863.96	0.03624	1841.02	0.0194
1819.55	0.05462	1864.24	0.0363	1841.2	0.01939
1819.7	0.05462	1864.52	0.03641	1841.31	0.01936
1819.82	0.05463	1864.8	0.03653	1841.46	0.01936
1819.97	0.05463	1865.05	0.03663	1841.59	0.01929
1820.1	0.05464	1865.33	0.03673	1841.73	0.01933
1820.25	0.05464	1865.61	0.03684	1841.74	0.01927
1820.37	0.05465	1865.89	0.03693	1842.01	0.01927
1820.52	0.05465	1866.16	0.03693	1842.29	0.01927
1820.62	0.05467	1866.44	0.03694	1842.56	0.01927
1820.77	0.05467	1866.71	0.03695	1842.84	0.01927
1820.89	0.05468	1866.99	0.03697	1843.11	0.01927
1821.04	0.05468	1867.26	0.03698	1843.24	0.01929
1821.17	0.0547	1867.53	0.03697	1843.39	0.01929
1821.32	0.0547	1867.81	0.03697	1843.5	0.01933
1821.44	0.05471	1868.06	0.03718	1843.65	0.01934
1821.59	0.05471	1868.08	0.03702	1843.79	0.01939
1821.72	0.05473	1868.33	0.0371	1843.92	0.01941
1821.87	0.05473	1868.6	0.03712	1844.06	0.01945
1821.99	0.05475	1868.88	0.03718	1844.21	0.01945
1822.14	0.05475	1869.16	0.03725	1844.32	0.01953
1822.27	0.05476	1869.43	0.03728	1844.48	0.01953
1822.42	0.05476	1869.71	0.0373	1844.62	0.0196
1822.54	0.05477	1869.98	0.03731	1844.88	0.01964
1822.69	0.05477	1870.26	0.03732	1845.03	0.01964
1822.81	0.05476	1870.53	0.03734	1845.3	0.01964
1822.96	0.05476	1870.81	0.03735	1845.42	0.01961
1823.08	0.05472	1871.08	0.03737	1845.57	0.01961
1823.23	0.05472	1871.35	0.03738	1845.71	0.01958
1823.38	0.05468	1871.63	0.03739	1845.87	0.01958
1823.65	0.05465	1871.9	0.03741	1845.98	0.01955
1823.8	0.05465	1872.18	0.03743	1846.13	0.01955
1823.92	0.05461	1872.45	0.03744	1846.24	0.01951
1824.07	0.05461	1872.72	0.03745	1846.4	0.01951
1824.19	0.05462	1873	0.03746	1846.54	0.01948
1824.34	0.05462	1873.27	0.03749	1846.69	0.01948
1824.47	0.05464	1873.55	0.0375	1846.8	0.01944
1824.62	0.05464	1873.79	0.03752	1846.95	0.01944
1824.74	0.05467	1874.06	0.03753	1847.09	0.0194
1825.02	0.05468	1874.34	0.03755	1847.24	0.0194
1825.29	0.0547	1874.61	0.03756	1847.36	0.01937
1825.54	0.05472	1874.89	0.03757	1847.51	0.01937
1825.69	0.05472	1875.16	0.03759	1847.51	0.01928
1825.81	0.05473	1875.44	0.03761	1847.62	0.01932
1825.97	0.05473	1875.71	0.03762	1847.78	0.01924
1826.09	0.05472	1875.98	0.03763	1848.07	0.01919
1826.24	0.05472	1876.26	0.03764	1848.19	0.01918
1826.39	0.05471	1876.53	0.03765	1848.32	0.01933
1826.66	0.05469	1876.81	0.03766	1848.32	0.01913
1826.93	0.05468	1877.08	0.03768	1848.6	0.01904
1827.2	0.05469	1877.35	0.03769	1848.87	0.01903
1827.48	0.05469	1877.63	0.0377	1849.17	0.0191
1827.75	0.0547	1877.9	0.03772	1849.43	0.01915
1828.03	0.0547	1878.18	0.03772	1849.71	0.01919
1828.3	0.05471	1878.45	0.03773	1849.98	0.01917
1828.54	0.05471	1878.72	0.03774	1850.25	0.01914
1828.7	0.05471	1879	0.03773	1850.54	0.01908
1828.82	0.05472	1879.27	0.03773	1850.8	0.01903
1828.97	0.05472	1879.54	0.03775	1851.07	0.01903
1829.09	0.05473	1879.82	0.03776	1851.34	0.01903
1829.24	0.05473	1880.09	0.03777	1851.62	0.01904
1829.52	0.05473	1880.36	0.03779	1851.91	0.01907
1829.79	0.05473	1880.64	0.0378	1852.16	0.01911
1829.91	0.05474	1880.91	0.03782	1852.45	0.01916
1830.06	0.05474	1881.19	0.03783	1852.74	0.01919
1830.19	0.05475	1881.46	0.03784	1852.99	0.01922
1830.34	0.05475	1881.74	0.03786	1853.27	0.01923
1830.46	0.05475	1882.01	0.03786	1853.55	0.01924
1830.61	0.05475	1882.28	0.03787	1853.82	0.01925
1830.73	0.05476	1882.56	0.03788	1854.1	0.01925
1830.89	0.05476	1882.83	0.03789	1854.37	0.01925
1831.16	0.05476	1883.1	0.03791	1854.65	0.01926
1831.43	0.05477	1883.38	0.03792	1854.78	0.01929
1831.56	0.05477	1883.65	0.03793	1854.94	0.01929
1831.71	0.05477	1883.93	0.03794	1855.05	0.01937
1831.83	0.05478	1884.05	0.03795	1855.21	0.01938
1831.98	0.05478	1884.2	0.03795	1855.35	0.01943
1832.1	0.05479	1884.44	0.03796	1855.48	0.01946
1832.26	0.05479	1884.57	0.03797	1855.64	0.01948
1832.53	0.05479	1884.72	0.03797	1855.91	0.01956
1832.65	0.05479	1884.99	0.03798	1856.17	0.01962
1832.8	0.05479	1885.26	0.03799	1856.46	0.01966
1832.93	0.0548	1885.39	0.038	1856.71	0.01968
1833.08	0.0548	1885.54	0.038	1856.83	0.0197
1833.2	0.05481	1885.81	0.038	1857	0.01973
1833.35	0.05481	1885.93	0.03801	1857.27	0.01973
1833.47	0.05482	1886.09	0.03801	1857.54	0.0198
1833.63	0.05482	1886.21	0.03802	1857.53	0.01968
1833.75	0.05485	1886.36	0.03802	1857.68	0.01968
1833.9	0.05485	1886.63	0.03802	1857.83	0.01965
1834.03	0.05487	1886.91	0.03802	1858.08	0.01968
1834.18	0.05487	1887.18	0.03803	1858.23	0.01968
1834.3	0.05489	1887.45	0.03803	1858.36	0.0197
1834.58	0.05493	1887.73	0.03803	1858.49	0.01972
1834.83	0.05495	1888	0.03803	1858.64	0.01973
1834.98	0.05495	1888.27	0.03803	1858.91	0.01971
1835.1	0.05498	1888.55	0.03803	1859.03	0.0197
1835.25	0.05498	1888.67	0.03802	1859.18	0.01979
1835.38	0.055	1888.82	0.03802	1859.2	0.01966
1835.53	0.055	1889.09	0.03802	1859.46	0.01969
1835.65	0.05501	1889.36	0.03802	1859.61	0.01969
1835.81	0.05501	1889.49	0.03815	1859.74	0.01971
1835.93	0.05502	1889.65	0.03815	1859.87	0.01973
1836.08	0.05502	1889.64	0.03802	1860.02	0.01975
1836.2	0.05503	1889.76	0.038	1860.15	0.01976
1836.35	0.05503	1889.91	0.038	1860.29	0.01973
1836.47	0.05501	1890.18	0.038	1860.41	0.01972
1836.63	0.05501	1890.46	0.038	1860.56	0.0198
1836.74	0.05499	1890.73	0.038	1860.55	0.01968
1836.9	0.05499	1891	0.038	1860.71	0.01968
1837.01	0.05495	1891.27	0.038	1860.83	0.01969
1837.16	0.05495	1891.55	0.038	1861.12	0.01972
1837.31	0.0549	1891.82	0.038	1861.24	0.01974
1837.58	0.05486	1892.09	0.038	1861.4	0.01975
1837.73	0.05486	1892.37	0.038	1861.67	0.01973
1837.84	0.05481	1892.64	0.03801	1861.79	0.01972
1838	0.05481	1892.76	0.03802	1861.94	0.01981
1838.11	0.05477	1892.91	0.03802	1861.93	0.01968
1838.26	0.05477	1893.19	0.03802	1862.08	0.01968
1838.38	0.05472	1893.46	0.03802	1862.21	0.01969
1838.53	0.05472	1893.58	0.03803	1862.49	0.01972
1838.68	0.05468	1893.73	0.03803	1862.62	0.01974
1838.95	0.05465	1894.01	0.03803	1862.78	0.01977
1839.1	0.05465	1894.13	0.03803	1862.9	0.01978
1839.21	0.05462	1894.28	0.03803	1863.05	0.01975
1839.37	0.05462	1894.56	0.03804	1863.17	0.01974
1839.48	0.05459	1894.83	0.03804	1863.31	0.01972
1839.63	0.05459	1895.1	0.03804	1863.43	0.0197
1839.75	0.05457	1895.37	0.03804	1863.58	0.01969
1839.91	0.05457	1895.65	0.03804	1863.73	0.01969
1840.02	0.05455	1895.92	0.03805	1863.86	0.0197
1840.18	0.05455	1896.04	0.03805	1863.99	0.01973
1840.45	0.05456	1896.19	0.03805	1864.15	0.01976
1840.57	0.05456	1896.47	0.03806	1864.43	0.01977
1840.72	0.05456	1896.59	0.03807	1864.55	0.01976
1840.84	0.05455	1896.74	0.03807	1864.69	0.01974
1841	0.05455	1897.02	0.03807	1864.81	0.01972
1841.11	0.05453	1897.14	0.03808	1864.96	0.01971
1841.27	0.05453	1897.29	0.03808	1865.08	0.0197
1841.39	0.05452	1897.56	0.03809	1865.23	0.01971
1841.54	0.05452	1897.68	0.03809	1865.37	0.01975
1841.66	0.0545	1897.84	0.03809	1865.53	0.01978
1841.81	0.0545	1898.11	0.0381	1865.79	0.01982
1841.96	0.05448	1898.38	0.0381	1866.06	0.01982
1842.23	0.05446	1898.66	0.0381	1866.35	0.01978
1842.5	0.05445	1898.78	0.03809	1866.61	0.01973
1842.77	0.05443	1898.93	0.03809	1866.73	0.01972
1843.05	0.05445	1899.2	0.03809	1866.9	0.01967
1843.32	0.05448	1899.32	0.03807	1867.02	0.01965
1843.6	0.05452	1899.47	0.03807	1867.17	0.01956
1843.88	0.05456	1899.59	0.03807	1867.45	0.01948
1844.16	0.05461	1899.75	0.03807	1867.71	0.01942
1844.44	0.05465	1900.02	0.03806	1867.99	0.01944
1844.69	0.05469	1900.29	0.03805	1868.26	0.01952
1844.96	0.05471	1900.57	0.03805	1868.53	0.01962
1845.24	0.05472	1900.84	0.03805	1868.82	0.01966
1845.51	0.05472	1900.96	0.03804	1868.93	0.0197
1845.79	0.05477		--	1869.1	0.01976
1846.07	0.05481		--	1869.36	0.01983
1846.35	0.05485		--	1869.64	0.01983
1846.6	0.05492		--	1869.77	0.01986
1846.88	0.05497		--	1869.92	0.01986
1847.16	0.055		--	1870.2	0.01986
1847.43	0.05503		--	1870.47	0.01986
1847.71	0.05507		--	1870.58	0.01983
1847.96	0.05512		--	1870.75	0.01977
1848.24	0.05515		--	1871.01	0.01973
1848.51	0.05518		--	1871.13	0.01972
1848.79	0.05522		--	1871.28	0.01971
1849.07	0.05524		--	1871.42	0.01967
1849.34	0.05526		--	1871.55	0.01961
1849.62	0.05525		--	1871.83	0.01961
1849.89	0.05525		--	1872.12	0.01967
1850.16	0.05525		--	1872.37	0.01968
1850.44	0.05525		--	1872.51	0.01973
1850.71	0.05525		--	1872.67	0.01977
1850.98	0.05525		--	1872.94	0.01983
1851.25	0.05524		--	1873.21	0.01983
1851.53	0.05523		--	1873.35	0.01989
1851.8	0.05523		--	1873.62	0.01996
1852.07	0.05523		--	1873.77	0.01996
1852.34	0.05523		--	1873.88	0.02002
1852.62	0.05523		--	1874.03	0.02002
1852.89	0.05523		--	1874.16	0.02005
1853.16	0.05523		--	1874.32	0.02005
1853.44	0.05523		--	1874.43	0.02013
1853.71	0.05523		--	1874.59	0.02013
1853.98	0.05523		--	1874.86	0.02014
1854.26	0.05523		--	1875	0.02009
1854.53	0.05523		--	1875.26	0.02004
1854.8	0.05523		--	1875.41	0.02004
1855.08	0.05523		--	1875.55	0.01999
1855.35	0.05523		--	1875.82	0.01997
1855.62	0.05523		--	1875.97	0.01997
1855.9	0.05523		--	1876.08	0.02003
1856.17	0.05523		--	1876.23	0.02003
1856.44	0.05523		--	1876.37	0.02006
1856.71	0.05523		--	1876.52	0.02006
1856.99	0.05523		--	1876.63	0.02013
1857.26	0.05523		--	1876.78	0.02013
1857.53	0.05523		--	1877.06	0.02013
1857.81	0.05523		--	1877.19	0.02006
1858.08	0.05523		--	1877.34	0.02006
1858.35	0.05523		--	1877.47	0.01999
1858.63	0.05523		--	1877.61	0.01974
1858.9	0.05523		--	1877.72	0.01989
1859.17	0.05523		--	1877.89	0.01984
1859.45	0.05523		--	1878.02	0.01978
1859.72	0.05525		--	1878.16	0.01974
1860	0.05528		--	1878.29	0.01968
1860.27	0.05529		--	1878.42	0.01981
1860.4	0.0553		--	1878.42	0.01959
1860.55	0.05532		--	1878.57	0.01959
1860.8	0.05535		--	1878.7	0.01951
1861.07	0.05536		--	1878.99	0.01946
1861.19	0.05538		--	1879.25	0.01943
1861.35	0.05538		--	1879.52	0.01941
1861.47	0.0554		--	1879.82	0.01937
1861.62	0.0554		--	1879.93	0.01933
1861.75	0.05542		--	1880.08	0.01933
1861.9	0.05542		--	1880.19	0.01931
1862.02	0.05543		--	1880.34	0.01929
1862.17	0.05543		--	1880.49	0.01928
1862.3	0.05546		--	1880.64	0.01927
1862.45	0.05546		--	1880.77	0.01928
1862.72	0.05546		--	1880.9	0.01931
1862.84	0.05544		--	1881.03	0.01934
1862.99	0.05544		--	1881.18	0.01934
1863.11	0.05542		--	1881.45	0.01934
1863.26	0.05542		--	1881.57	0.01932
1863.38	0.05541		--	1881.72	0.0193
1863.54	0.05541		--	1881.87	0.01929
1863.65	0.05539		--	1882.01	0.01925
1863.81	0.05539		--	1882.12	0.01922
1863.93	0.05537		--	1882.27	0.01922
1864.08	0.05537		--	1882.39	0.01921
1864.2	0.05539		--	1882.55	0.01921
1864.35	0.05539		--	1882.82	0.01921
1864.48	0.0554		--	1883.1	0.01921
1864.63	0.0554		--	1883.37	0.01921
1864.75	0.05542		--	1883.65	0.01921
1864.9	0.05542		--	1883.78	0.01924
1865.03	0.05545		--	1883.93	0.01924
1865.18	0.05545		--	1884.19	0.01931
1865.3	0.05547		--	1884.48	0.01935
1865.46	0.05547		--	1884.62	0.01939
1865.58	0.05545		--	1884.87	0.01941
1865.73	0.05545		--	1885.03	0.01946
1865.84	0.05542		--	1885.31	0.01945
1865.99	0.0554		--	1885.58	0.01945
1866.11	0.05539		--	1885.86	0.01947
1866.26	0.05538		--	1886.14	0.01948
1866.41	0.05535		--	1886.41	0.01947
1866.56	0.05534		--	1886.68	0.01944
1866.68	0.05531		--	1886.94	0.01941
1866.83	0.05528		--	1887.21	0.01939
1867.1	0.05526		--	1887.37	0.01939
1867.37	0.05524		--	1887.5	0.01942
1867.64	0.05521		--	1887.77	0.01943
1867.91	0.05519		--	1888.06	0.01946
1868.18	0.05517		--	1888.31	0.0195
1868.45	0.05516		--	1888.61	0.01956
1868.72	0.05517		--	1888.87	0.01961
1869	0.05518		--	1889.16	0.01966
1869.27	0.05517		--	1889.42	0.01971
1869.54	0.05514		--	1889.7	0.01973
1869.84	0.0551		--	1889.97	0.01973
1870.1	0.05504		--	1890.25	0.01973
1870.37	0.05496		--	1890.52	0.01973
1870.66	0.05488		--	1890.8	0.01973
1870.92	0.05481		--	1891.07	0.01973
1871.19	0.05474		--	1891.35	0.01973
1871.45	0.0547		--	1891.62	0.01973
1871.73	0.05472		--	1891.9	0.01973
1872.01	0.05473		--	1892.17	0.01973
1872.28	0.05472		--	1892.45	0.01973
1872.55	0.05472		--	1892.72	0.01973
1872.82	0.05472		--	1893	0.01973
1873.1	0.05472		--	1893.27	0.01973
1873.37	0.05475		--	1893.55	0.01973
1873.65	0.05477		--	1893.82	0.01973
1873.93	0.05481		--	1894.1	0.01973
1874.21	0.05486		--	1894.37	0.01974
1874.45	0.05489		--	1894.65	0.01975
1874.73	0.05492		--	1894.93	0.01975
1875.01	0.05495		--	1895.2	0.01975
1875.29	0.05499		--	1895.48	0.01975
1875.56	0.05501		--	1895.75	0.01975
1875.84	0.05506		--	1896.03	0.01975
1876.09	0.05512		--	1896.3	0.01975
1876.37	0.05519		--	1896.58	0.01975
1876.66	0.05524		--	1896.85	0.01975
1876.93	0.05528		--	1897.13	0.01975
1877.21	0.05533		--	1897.4	0.01975
1877.34	0.05534		--	1897.67	0.01975
1877.46	0.05536		--	1897.95	0.01975
1877.58	0.05538		--	1898.22	0.01975
1877.74	0.05539		--	1898.5	0.01975
1877.86	0.05541		--	1898.77	0.01975
1878.01	0.05541		--	1899.05	0.01975
1878.14	0.05543		--	1899.32	0.01975
1878.29	0.05543		--	1899.6	0.01977
1878.31	0.05534		--	1899.88	0.01977
1878.41	0.05541		--	1900.15	0.01977
1878.56	0.05538		--	1900.43	0.01977
1878.68	0.05538		--	1900.7	0.01977
1878.83	0.05537		--	1900.98	0.01977
1878.98	0.05534		--		--
1879.1	0.05539		--		--
1879.12	0.05528		--		--
1879.39	0.05525		--		--
1879.66	0.05524		--		--
1879.93	0.05523		--		--
1880.2	0.05523		--		--
1880.48	0.05523		--		--
1880.75	0.05523		--		--
1881.02	0.05523		--		--
1881.3	0.05523		--		--
1881.57	0.05523
1881.84	0.05523
1882.12	0.05523
1882.39	0.05523
1882.66	0.05523
1882.94	0.05524
1883.21	0.05525
1883.49	0.05525
1883.76	0.05526
1884.03	0.05525
1884.3	0.05524
1884.57	0.05522
1884.84	0.0552
1885.11	0.05518
1885.4	0.05524
1885.67	0.05525
1885.79	0.05527
1885.95	0.05531
1886.22	0.05531
1886.49	0.05529
1886.61	0.05527
1886.75	0.05536
1886.76	0.05523
1887.03	0.05519
1887.3	0.05517
1887.57	0.05517
1887.84	0.05517
1888.12	0.05516
1888.39	0.05516
1888.66	0.05515
1888.93	0.05514
1889.21	0.05514
1889.48	0.05516
1889.76	0.05519
1890.04	0.05522
1890.31	0.05525
1890.59	0.05527
1890.86	0.05526
1891.13	0.05524
1891.4	0.05523
1891.67	0.05522
1891.95	0.05521
1892.21	0.05517
1892.51	0.0551
1892.78	0.05507
1893.05	0.05503
1893.32	0.055
1893.59	0.05502
1893.87	0.05505
1894.14	0.05507
1894.42	0.05507
1894.69	0.05508
1894.96	0.05508
1895.24	0.05507
1895.51	0.05505
1895.78	0.05503
1896.05	0.055
1896.32	0.05498
1896.59	0.05496
1896.86	0.05493
1897.13	0.05492
1897.4	0.0549
1897.67	0.05491
1897.95	0.05495
1898.23	0.05499
1898.51	0.05503
1898.79	0.05507
1899.07	0.05511
1899.34	0.0551
1899.61	0.0551
1899.89	0.05511
1900.16	0.05512
1900.4	0.05512
1900.68	0.05512
1900.95	0.05512
	--
	--
	--
	--
	--
