# Supplementary material for: Single-atom Ni-N4 provides a robust cellular NO sensor
Source: Nat Commun. 2020 Jun 24;11:3188. doi: 10.1038/s41467-020-17018-6 (PMC7314822; doi:10.1038/s41467-020-17018-6)
Supplement: Supplementary file 4 — Source Data [file 41467_2020_17018_MOESM4_ESM.zip › Source Data-NCOMMS-20-00390/Supplementary Figure 8.xlsx]

## Sheet: Sheet1
Parameter X	Parameter Y1	Parameter Y2	Parameter Y3
0	-2.281e-06	-1.858e-06	-1.858e-06
0.001	2.822e-07	1.09e-06	7.213e-07
0.002	2.754e-06	3.68e-06	3.197e-06
0.003	4.285e-06	5.139e-06	4.744e-06
0.004	5.245e-06	5.995e-06	5.725e-06
0.005	5.908e-06	6.557e-06	6.412e-06
0.006	6.407e-06	6.977e-06	6.922e-06
0.007	6.77e-06	7.277e-06	7.289e-06
0.008	7.081e-06	7.54e-06	7.605e-06
0.009	7.34e-06	7.755e-06	7.86e-06
0.01	7.539e-06	7.92e-06	8.059e-06
0.011	7.733e-06	8.092e-06	8.249e-06
0.012	7.885e-06	8.232e-06	8.405e-06
0.013	8.024e-06	8.351e-06	8.547e-06
0.014	8.17e-06	8.482e-06	8.685e-06
0.015	8.293e-06	8.591e-06	8.808e-06
0.016	8.413e-06	8.7e-06	8.928e-06
0.017	8.521e-06	8.793e-06	9.026e-06
0.018	8.606e-06	8.87e-06	9.106e-06
0.019	8.708e-06	8.958e-06	9.2e-06
0.02	8.787e-06	9.026e-06	9.278e-06
0.021	8.873e-06	9.105e-06	9.36e-06
0.022	8.959e-06	9.186e-06	9.442e-06
0.023	9.019e-06	9.23e-06	9.5e-06
0.024	9.089e-06	9.301e-06	9.573e-06
0.025	9.16e-06	9.364e-06	9.637e-06
0.026	9.208e-06	9.403e-06	9.679e-06
0.027	9.286e-06	9.471e-06	9.752e-06
0.028	9.349e-06	9.529e-06	9.815e-06
0.029	9.4e-06	9.574e-06	9.859e-06
0.03	9.461e-06	9.631e-06	9.913e-06
0.031	9.499e-06	9.668e-06	9.952e-06
0.032	9.558e-06	9.714e-06	1e-05
0.033	9.613e-06	9.756e-06	1.005e-05
0.034	9.657e-06	9.796e-06	1.008e-05
0.035	9.714e-06	9.843e-06	1.014e-05
0.036	9.741e-06	9.869e-06	1.016e-05
0.037	9.776e-06	9.899e-06	1.019e-05
0.038	9.825e-06	9.942e-06	1.023e-05
0.039	9.846e-06	9.952e-06	1.025e-05
0.04	9.902e-06	1e-05	1.029e-05
0.041	9.951e-06	1.004e-05	1.033e-05
0.042	9.97e-06	1.006e-05	1.035e-05
0.043	1.001e-05	1.01e-05	1.039e-05
0.044	1.004e-05	1.012e-05	1.041e-05
0.045	1.007e-05	1.014e-05	1.043e-05
0.046	1.012e-05	1.017e-05	1.046e-05
0.047	1.015e-05	1.019e-05	1.048e-05
0.048	1.018e-05	1.022e-05	1.051e-05
0.049	1.021e-05	1.024e-05	1.053e-05
0.05	1.022e-05	1.024e-05	1.054e-05
0.051	1.026e-05	1.028e-05	1.057e-05
0.052	1.028e-05	1.029e-05	1.058e-05
0.053	1.031e-05	1.032e-05	1.061e-05
0.054	1.036e-05	1.035e-05	1.064e-05
0.055	1.037e-05	1.035e-05	1.065e-05
0.056	1.04e-05	1.038e-05	1.067e-05
0.057	1.042e-05	1.039e-05	1.069e-05
0.058	1.043e-05	1.039e-05	1.069e-05
0.059	1.047e-05	1.043e-05	1.072e-05
0.06	1.05e-05	1.044e-05	1.073e-05
0.061	1.051e-05	1.044e-05	1.074e-05
0.062	1.054e-05	1.046e-05	1.076e-05
0.063	1.054e-05	1.046e-05	1.076e-05
0.064	1.057e-05	1.048e-05	1.078e-05
0.065	1.059e-05	1.049e-05	1.078e-05
0.066	1.061e-05	1.05e-05	1.08e-05
0.067	1.064e-05	1.052e-05	1.082e-05
0.068	1.065e-05	1.053e-05	1.082e-05
0.069	1.066e-05	1.053e-05	1.083e-05
0.07	1.069e-05	1.055e-05	1.084e-05
0.071	1.069e-05	1.055e-05	1.084e-05
0.072	1.072e-05	1.056e-05	1.086e-05
0.073	1.074e-05	1.058e-05	1.087e-05
0.074	1.075e-05	1.056e-05	1.086e-05
0.075	1.078e-05	1.058e-05	1.088e-05
0.076	1.079e-05	1.058e-05	1.088e-05
0.077	1.08e-05	1.058e-05	1.087e-05
0.078	1.082e-05	1.06e-05	1.089e-05
0.079	1.084e-05	1.061e-05	1.09e-05
0.08	1.086e-05	1.061e-05	1.091e-05
0.081	1.088e-05	1.062e-05	1.092e-05
0.082	1.087e-05	1.062e-05	1.091e-05
0.083	1.09e-05	1.063e-05	1.093e-05
0.084	1.091e-05	1.063e-05	1.092e-05
0.085	1.092e-05	1.063e-05	1.093e-05
0.086	1.095e-05	1.065e-05	1.095e-05
0.087	1.095e-05	1.063e-05	1.093e-05
0.088	1.097e-05	1.064e-05	1.094e-05
0.089	1.098e-05	1.065e-05	1.095e-05
0.09	1.097e-05	1.063e-05	1.094e-05
0.091	1.1e-05	1.065e-05	1.095e-05
0.092	1.102e-05	1.066e-05	1.096e-05
0.093	1.102e-05	1.065e-05	1.096e-05
0.094	1.104e-05	1.066e-05	1.097e-05
0.095	1.104e-05	1.065e-05	1.096e-05
0.096	1.106e-05	1.065e-05	1.096e-05
0.097	1.107e-05	1.066e-05	1.097e-05
0.098	1.108e-05	1.066e-05	1.097e-05
0.099	1.109e-05	1.067e-05	1.098e-05
0.1	1.11e-05	1.066e-05	1.097e-05
0.101	1.11e-05	1.065e-05	1.097e-05
0.102	1.112e-05	1.067e-05	1.099e-05
0.103	1.114e-05	1.067e-05	1.099e-05
0.104	1.116e-05	1.069e-05	1.1e-05
0.105	1.117e-05	1.069e-05	1.101e-05
0.106	1.117e-05	1.067e-05	1.1e-05
0.107	1.118e-05	1.068e-05	1.101e-05
0.108	1.118e-05	1.067e-05	1.1e-05
0.109	1.118e-05	1.066e-05	1.1e-05
0.11	1.12e-05	1.067e-05	1.101e-05
0.111	1.121e-05	1.066e-05	1.101e-05
0.112	1.122e-05	1.067e-05	1.101e-05
0.113	1.122e-05	1.067e-05	1.101e-05
0.114	1.122e-05	1.065e-05	1.099e-05
0.115	1.124e-05	1.066e-05	1.101e-05
0.116	1.124e-05	1.065e-05	1.1e-05
0.117	1.125e-05	1.065e-05	1.101e-05
0.118	1.126e-05	1.067e-05	1.102e-05
0.119	1.126e-05	1.065e-05	1.101e-05
0.12	1.127e-05	1.066e-05	1.102e-05
0.121	1.129e-05	1.066e-05	1.102e-05
0.122	1.128e-05	1.064e-05	1.101e-05
0.123	1.129e-05	1.066e-05	1.103e-05
0.124	1.129e-05	1.065e-05	1.103e-05
0.125	1.13e-05	1.064e-05	1.102e-05
0.126	1.131e-05	1.065e-05	1.103e-05
0.127	1.13e-05	1.063e-05	1.102e-05
0.128	1.13e-05	1.063e-05	1.103e-05
0.129	1.131e-05	1.064e-05	1.103e-05
0.13	1.131e-05	1.064e-05	1.104e-05
0.131	1.134e-05	1.065e-05	1.105e-05
0.132	1.133e-05	1.065e-05	1.104e-05
0.133	1.134e-05	1.064e-05	1.104e-05
0.134	1.135e-05	1.065e-05	1.106e-05
0.135	1.134e-05	1.063e-05	1.105e-05
0.136	1.136e-05	1.064e-05	1.105e-05
0.137	1.136e-05	1.065e-05	1.106e-05
0.138	1.135e-05	1.063e-05	1.105e-05
0.139	1.136e-05	1.064e-05	1.107e-05
0.14	1.135e-05	1.063e-05	1.106e-05
0.141	1.135e-05	1.062e-05	1.106e-05
0.142	1.137e-05	1.063e-05	1.107e-05
0.143	1.137e-05	1.064e-05	1.107e-05
0.144	1.137e-05	1.064e-05	1.108e-05
0.145	1.138e-05	1.064e-05	1.109e-05
0.146	1.137e-05	1.063e-05	1.108e-05
0.147	1.139e-05	1.064e-05	1.109e-05
0.148	1.138e-05	1.064e-05	1.109e-05
0.149	1.138e-05	1.064e-05	1.109e-05
0.15	1.14e-05	1.065e-05	1.111e-05
0.151	1.138e-05	1.063e-05	1.11e-05
0.152	1.139e-05	1.063e-05	1.111e-05
0.153	1.139e-05	1.064e-05	1.111e-05
0.154	1.138e-05	1.063e-05	1.111e-05
0.155	1.14e-05	1.066e-05	1.113e-05
0.156	1.141e-05	1.067e-05	1.114e-05
0.157	1.141e-05	1.065e-05	1.114e-05
0.158	1.142e-05	1.066e-05	1.115e-05
0.159	1.14e-05	1.065e-05	1.114e-05
0.16	1.141e-05	1.066e-05	1.116e-05
0.161	1.142e-05	1.067e-05	1.117e-05
0.162	1.142e-05	1.066e-05	1.116e-05
0.163	1.142e-05	1.068e-05	1.118e-05
0.164	1.141e-05	1.067e-05	1.118e-05
0.165	1.141e-05	1.067e-05	1.117e-05
0.166	1.142e-05	1.068e-05	1.119e-05
0.167	1.141e-05	1.067e-05	1.118e-05
0.168	1.142e-05	1.069e-05	1.119e-05
0.169	1.143e-05	1.07e-05	1.121e-05
0.17	1.142e-05	1.069e-05	1.12e-05
0.171	1.143e-05	1.07e-05	1.122e-05
0.172	1.142e-05	1.07e-05	1.122e-05
0.173	1.142e-05	1.07e-05	1.123e-05
0.174	1.143e-05	1.071e-05	1.124e-05
0.175	1.142e-05	1.071e-05	1.124e-05
0.176	1.143e-05	1.072e-05	1.125e-05
0.177	1.144e-05	1.073e-05	1.125e-05
0.178	1.142e-05	1.072e-05	1.125e-05
0.179	1.143e-05	1.073e-05	1.126e-05
0.18	1.142e-05	1.072e-05	1.126e-05
0.181	1.143e-05	1.074e-05	1.127e-05
0.182	1.145e-05	1.076e-05	1.129e-05
0.183	1.144e-05	1.074e-05	1.129e-05
0.184	1.144e-05	1.076e-05	1.13e-05
0.185	1.145e-05	1.077e-05	1.131e-05
0.186	1.144e-05	1.076e-05	1.13e-05
0.187	1.145e-05	1.078e-05	1.132e-05
0.188	1.145e-05	1.079e-05	1.133e-05
0.189	1.144e-05	1.078e-05	1.132e-05
0.19	1.145e-05	1.08e-05	1.134e-05
0.191	1.143e-05	1.079e-05	1.133e-05
0.192	1.144e-05	1.08e-05	1.134e-05
0.193	1.145e-05	1.081e-05	1.135e-05
0.194	1.145e-05	1.081e-05	1.135e-05
0.195	1.146e-05	1.083e-05	1.138e-05
0.196	1.146e-05	1.083e-05	1.137e-05
0.197	1.145e-05	1.083e-05	1.138e-05
0.198	1.146e-05	1.085e-05	1.139e-05
0.199	1.145e-05	1.084e-05	1.139e-05
0.2	1.147e-05	1.085e-05	1.14e-05
0.201	1.147e-05	1.086e-05	1.141e-05
0.202	1.146e-05	1.085e-05	1.141e-05
0.203	1.147e-05	1.087e-05	1.142e-05
0.204	1.147e-05	1.087e-05	1.142e-05
0.205	1.15e-05	1.092e-05	1.146e-05
0.206	1.152e-05	1.094e-05	1.149e-05
0.207	1.151e-05	1.093e-05	1.148e-05
0.208	1.15e-05	1.093e-05	1.148e-05
0.209	1.15e-05	1.093e-05	1.148e-05
0.21	1.149e-05	1.092e-05	1.147e-05
0.211	1.15e-05	1.094e-05	1.149e-05
0.212	1.149e-05	1.094e-05	1.149e-05
0.213	1.149e-05	1.095e-05	1.15e-05
0.214	1.151e-05	1.097e-05	1.152e-05
0.215	1.15e-05	1.095e-05	1.151e-05
0.216	1.15e-05	1.096e-05	1.152e-05
0.217	1.151e-05	1.098e-05	1.153e-05
0.218	1.149e-05	1.096e-05	1.152e-05
0.219	1.15e-05	1.099e-05	1.154e-05
0.22	1.151e-05	1.099e-05	1.155e-05
0.221	1.151e-05	1.1e-05	1.155e-05
0.222	1.152e-05	1.102e-05	1.156e-05
0.223	1.151e-05	1.101e-05	1.156e-05
0.224	1.152e-05	1.102e-05	1.157e-05
0.225	1.153e-05	1.104e-05	1.158e-05
0.226	1.153e-05	1.103e-05	1.158e-05
0.227	1.154e-05	1.105e-05	1.159e-05
0.228	1.153e-05	1.105e-05	1.16e-05
0.229	1.153e-05	1.105e-05	1.159e-05
0.23	1.154e-05	1.107e-05	1.16e-05
0.231	1.152e-05	1.105e-05	1.159e-05
0.232	1.154e-05	1.107e-05	1.162e-05
0.233	1.156e-05	1.109e-05	1.163e-05
0.234	1.155e-05	1.108e-05	1.163e-05
0.235	1.156e-05	1.11e-05	1.164e-05
0.236	1.156e-05	1.111e-05	1.164e-05
0.237	1.156e-05	1.11e-05	1.164e-05
0.238	1.156e-05	1.113e-05	1.166e-05
0.239	1.157e-05	1.112e-05	1.166e-05
0.24	1.157e-05	1.113e-05	1.167e-05
0.241	1.158e-05	1.114e-05	1.167e-05
0.242	1.156e-05	1.114e-05	1.167e-05
0.243	1.157e-05	1.115e-05	1.169e-05
0.244	1.157e-05	1.115e-05	1.168e-05
0.245	1.158e-05	1.116e-05	1.169e-05
0.246	1.159e-05	1.118e-05	1.171e-05
0.247	1.158e-05	1.117e-05	1.171e-05
0.248	1.159e-05	1.118e-05	1.172e-05
0.249	1.16e-05	1.119e-05	1.172e-05
0.25	1.159e-05	1.118e-05	1.172e-05
0.251	1.16e-05	1.121e-05	1.174e-05
0.252	1.161e-05	1.121e-05	1.174e-05
0.253	1.16e-05	1.12e-05	1.174e-05
0.254	1.161e-05	1.122e-05	1.175e-05
0.255	1.16e-05	1.121e-05	1.175e-05
0.256	1.161e-05	1.123e-05	1.176e-05
0.257	1.161e-05	1.124e-05	1.177e-05
0.258	1.162e-05	1.124e-05	1.177e-05
0.259	1.163e-05	1.127e-05	1.179e-05
0.26	1.163e-05	1.126e-05	1.179e-05
0.261	1.163e-05	1.126e-05	1.179e-05
0.262	1.164e-05	1.128e-05	1.18e-05
0.263	1.163e-05	1.127e-05	1.18e-05
0.264	1.164e-05	1.128e-05	1.181e-05
0.265	1.165e-05	1.129e-05	1.182e-05
0.266	1.164e-05	1.129e-05	1.181e-05
0.267	1.165e-05	1.13e-05	1.182e-05
0.268	1.164e-05	1.13e-05	1.183e-05
0.269	1.164e-05	1.129e-05	1.182e-05
0.27	1.165e-05	1.131e-05	1.183e-05
0.271	1.166e-05	1.132e-05	1.184e-05
0.272	1.167e-05	1.132e-05	1.185e-05
0.273	1.167e-05	1.133e-05	1.186e-05
0.274	1.166e-05	1.132e-05	1.185e-05
0.275	1.167e-05	1.134e-05	1.186e-05
0.276	1.167e-05	1.134e-05	1.186e-05
0.277	1.167e-05	1.134e-05	1.187e-05
0.278	1.169e-05	1.136e-05	1.188e-05
0.279	1.167e-05	1.135e-05	1.187e-05
0.28	1.168e-05	1.136e-05	1.188e-05
0.281	1.169e-05	1.137e-05	1.189e-05
0.282	1.168e-05	1.135e-05	1.187e-05
0.283	1.169e-05	1.137e-05	1.189e-05
0.284	1.17e-05	1.138e-05	1.19e-05
0.285	1.17e-05	1.138e-05	1.191e-05
0.286	1.171e-05	1.14e-05	1.191e-05
0.287	1.17e-05	1.139e-05	1.191e-05
0.288	1.171e-05	1.14e-05	1.192e-05
0.289	1.172e-05	1.141e-05	1.193e-05
0.29	1.172e-05	1.141e-05	1.192e-05
0.291	1.173e-05	1.142e-05	1.194e-05
0.292	1.172e-05	1.142e-05	1.194e-05
0.293	1.172e-05	1.142e-05	1.193e-05
0.294	1.173e-05	1.143e-05	1.195e-05
0.295	1.171e-05	1.142e-05	1.193e-05
0.296	1.173e-05	1.143e-05	1.195e-05
0.297	1.174e-05	1.145e-05	1.196e-05
0.298	1.173e-05	1.144e-05	1.195e-05
0.299	1.175e-05	1.145e-05	1.197e-05
0.3	1.174e-05	1.145e-05	1.196e-05
0.301	1.175e-05	1.145e-05	1.197e-05
0.302	1.176e-05	1.147e-05	1.198e-05
0.303	1.175e-05	1.146e-05	1.197e-05
0.304	1.175e-05	1.147e-05	1.198e-05
0.305	1.176e-05	1.148e-05	1.199e-05
0.306	1.175e-05	1.147e-05	1.198e-05
0.307	1.177e-05	1.149e-05	1.199e-05
0.308	1.178e-05	1.15e-05	1.2e-05
0.309	1.178e-05	1.15e-05	1.201e-05
0.31	1.179e-05	1.152e-05	1.202e-05
0.311	1.177e-05	1.151e-05	1.201e-05
0.312	1.178e-05	1.151e-05	1.202e-05
0.313	1.178e-05	1.152e-05	1.202e-05
0.314	1.177e-05	1.151e-05	1.201e-05
0.315	1.179e-05	1.152e-05	1.202e-05
0.316	1.179e-05	1.153e-05	1.203e-05
0.317	1.178e-05	1.152e-05	1.202e-05
0.318	1.178e-05	1.154e-05	1.203e-05
0.319	1.177e-05	1.153e-05	1.202e-05
0.32	1.178e-05	1.153e-05	1.202e-05
0.321	1.178e-05	1.154e-05	1.202e-05
0.322	1.177e-05	1.154e-05	1.202e-05
0.323	1.178e-05	1.156e-05	1.203e-05
0.324	1.178e-05	1.155e-05	1.203e-05
0.325	1.177e-05	1.155e-05	1.202e-05
0.326	1.178e-05	1.156e-05	1.203e-05
0.327	1.176e-05	1.155e-05	1.202e-05
0.328	1.177e-05	1.156e-05	1.203e-05
0.329	1.177e-05	1.157e-05	1.204e-05
0.33	1.176e-05	1.156e-05	1.203e-05
0.331	1.176e-05	1.158e-05	1.203e-05
0.332	1.175e-05	1.157e-05	1.203e-05
0.333	1.174e-05	1.156e-05	1.202e-05
0.334	1.175e-05	1.158e-05	1.203e-05
0.335	1.174e-05	1.158e-05	1.203e-05
0.336	1.175e-05	1.159e-05	1.203e-05
0.337	1.174e-05	1.16e-05	1.203e-05
0.338	1.173e-05	1.159e-05	1.202e-05
0.339	1.174e-05	1.16e-05	1.203e-05
0.34	1.173e-05	1.159e-05	1.202e-05
0.341	1.172e-05	1.16e-05	1.202e-05
0.342	1.172e-05	1.161e-05	1.202e-05
0.343	1.17e-05	1.159e-05	1.201e-05
0.344	1.17e-05	1.16e-05	1.201e-05
0.345	1.17e-05	1.161e-05	1.201e-05
0.346	1.168e-05	1.159e-05	1.199e-05
0.347	1.168e-05	1.161e-05	1.2e-05
0.348	1.168e-05	1.161e-05	1.2e-05
0.349	1.167e-05	1.161e-05	1.199e-05
0.35	1.167e-05	1.162e-05	1.2e-05
0.351	1.165e-05	1.161e-05	1.198e-05
0.352	1.165e-05	1.162e-05	1.198e-05
0.353	1.164e-05	1.163e-05	1.198e-05
0.354	1.163e-05	1.162e-05	1.197e-05
0.355	1.163e-05	1.163e-05	1.198e-05
0.356	1.161e-05	1.162e-05	1.197e-05
0.357	1.16e-05	1.162e-05	1.195e-05
0.358	1.161e-05	1.163e-05	1.195e-05
0.359	1.159e-05	1.162e-05	1.194e-05
0.36	1.159e-05	1.164e-05	1.195e-05
0.361	1.159e-05	1.165e-05	1.195e-05
0.362	1.157e-05	1.163e-05	1.194e-05
0.363	1.157e-05	1.165e-05	1.194e-05
0.364	1.155e-05	1.165e-05	1.193e-05
0.365	1.154e-05	1.164e-05	1.192e-05
0.366	1.155e-05	1.165e-05	1.192e-05
0.367	1.153e-05	1.164e-05	1.191e-05
0.368	1.152e-05	1.165e-05	1.191e-05
0.369	1.152e-05	1.165e-05	1.19e-05
0.37	1.149e-05	1.163e-05	1.188e-05
0.371	1.149e-05	1.165e-05	1.188e-05
0.372	1.147e-05	1.164e-05	1.187e-05
0.373	1.147e-05	1.165e-05	1.187e-05
0.374	1.148e-05	1.167e-05	1.188e-05
0.375	1.145e-05	1.165e-05	1.186e-05
0.376	1.144e-05	1.165e-05	1.186e-05
0.377	1.144e-05	1.166e-05	1.185e-05
0.378	1.142e-05	1.165e-05	1.184e-05
0.379	1.143e-05	1.167e-05	1.184e-05
0.38	1.141e-05	1.167e-05	1.183e-05
0.381	1.139e-05	1.166e-05	1.182e-05
0.382	1.139e-05	1.167e-05	1.182e-05
0.383	1.137e-05	1.165e-05	1.18e-05
0.384	1.136e-05	1.166e-05	1.179e-05
0.385	1.136e-05	1.166e-05	1.179e-05
0.386	1.135e-05	1.167e-05	1.178e-05
0.387	1.135e-05	1.168e-05	1.179e-05
0.388	1.133e-05	1.167e-05	1.177e-05
0.389	1.132e-05	1.167e-05	1.177e-05
0.39	1.132e-05	1.169e-05	1.177e-05
0.391	1.13e-05	1.167e-05	1.175e-05
0.392	1.13e-05	1.168e-05	1.175e-05
0.393	1.129e-05	1.169e-05	1.174e-05
0.394	1.127e-05	1.167e-05	1.172e-05
0.395	1.128e-05	1.168e-05	1.173e-05
0.396	1.126e-05	1.168e-05	1.172e-05
0.397	1.124e-05	1.167e-05	1.17e-05
0.398	1.125e-05	1.169e-05	1.17e-05
0.399	1.123e-05	1.169e-05	1.169e-05
0.4	1.123e-05	1.169e-05	1.169e-05
0.401	1.122e-05	1.169e-05	1.168e-05
0.402	1.12e-05	1.169e-05	1.167e-05
0.403	1.119e-05	1.17e-05	1.167e-05
0.404	1.119e-05	1.17e-05	1.166e-05
0.405	1.118e-05	1.169e-05	1.165e-05
0.406	1.118e-05	1.171e-05	1.165e-05
0.407	1.115e-05	1.169e-05	1.163e-05
0.408	1.114e-05	1.17e-05	1.163e-05
0.409	1.115e-05	1.171e-05	1.162e-05
0.41	1.12e-05	1.178e-05	1.168e-05
0.411	1.119e-05	1.178e-05	1.168e-05
0.412	1.115e-05	1.175e-05	1.164e-05
0.413	1.113e-05	1.173e-05	1.161e-05
0.414	1.112e-05	1.174e-05	1.161e-05
0.415	1.11e-05	1.173e-05	1.159e-05
0.416	1.109e-05	1.173e-05	1.159e-05
0.417	1.109e-05	1.173e-05	1.158e-05
0.418	1.107e-05	1.173e-05	1.157e-05
0.419	1.107e-05	1.174e-05	1.157e-05
0.42	1.105e-05	1.174e-05	1.156e-05
0.421	1.104e-05	1.174e-05	1.154e-05
0.422	1.104e-05	1.174e-05	1.155e-05
0.423	1.101e-05	1.173e-05	1.152e-05
0.424	1.102e-05	1.175e-05	1.152e-05
0.425	1.102e-05	1.176e-05	1.153e-05
0.426	1.1e-05	1.175e-05	1.151e-05
0.427	1.1e-05	1.176e-05	1.151e-05
0.428	1.099e-05	1.176e-05	1.15e-05
0.429	1.097e-05	1.175e-05	1.148e-05
0.43	1.098e-05	1.177e-05	1.149e-05
0.431	1.096e-05	1.176e-05	1.147e-05
0.432	1.095e-05	1.177e-05	1.147e-05
0.433	1.095e-05	1.178e-05	1.147e-05
0.434	1.093e-05	1.177e-05	1.145e-05
0.435	1.093e-05	1.178e-05	1.145e-05
0.436	1.092e-05	1.178e-05	1.144e-05
0.437	1.091e-05	1.179e-05	1.144e-05
0.438	1.092e-05	1.181e-05	1.144e-05
0.439	1.09e-05	1.18e-05	1.142e-05
0.44	1.09e-05	1.181e-05	1.142e-05
0.441	1.089e-05	1.182e-05	1.141e-05
0.442	1.087e-05	1.18e-05	1.139e-05
0.443	1.088e-05	1.182e-05	1.14e-05
0.444	1.087e-05	1.183e-05	1.139e-05
0.445	1.085e-05	1.183e-05	1.138e-05
0.446	1.086e-05	1.184e-05	1.138e-05
0.447	1.084e-05	1.183e-05	1.136e-05
0.448	1.083e-05	1.184e-05	1.136e-05
0.449	1.083e-05	1.185e-05	1.135e-05
0.45	1.082e-05	1.185e-05	1.135e-05
0.451	1.082e-05	1.187e-05	1.135e-05
0.452	1.081e-05	1.186e-05	1.134e-05
0.453	1.08e-05	1.187e-05	1.133e-05
0.454	1.08e-05	1.189e-05	1.133e-05
0.455	1.078e-05	1.188e-05	1.131e-05
0.456	1.078e-05	1.189e-05	1.132e-05
0.457	1.078e-05	1.19e-05	1.131e-05
0.458	1.076e-05	1.189e-05	1.129e-05
0.459	1.077e-05	1.191e-05	1.13e-05
0.46	1.075e-05	1.191e-05	1.129e-05
0.461	1.075e-05	1.191e-05	1.128e-05
0.462	1.075e-05	1.194e-05	1.129e-05
0.463	1.074e-05	1.194e-05	1.128e-05
0.464	1.074e-05	1.196e-05	1.128e-05
0.465	1.073e-05	1.196e-05	1.127e-05
0.466	1.071e-05	1.196e-05	1.126e-05
0.467	1.072e-05	1.198e-05	1.126e-05
0.468	1.071e-05	1.198e-05	1.125e-05
0.469	1.07e-05	1.199e-05	1.125e-05
0.47	1.071e-05	1.201e-05	1.125e-05
0.471	1.068e-05	1.2e-05	1.123e-05
0.472	1.068e-05	1.201e-05	1.122e-05
0.473	1.068e-05	1.202e-05	1.122e-05
0.474	1.066e-05	1.202e-05	1.12e-05
0.475	1.067e-05	1.204e-05	1.122e-05
0.476	1.066e-05	1.206e-05	1.121e-05
0.477	1.065e-05	1.206e-05	1.12e-05
0.478	1.065e-05	1.207e-05	1.121e-05
0.479	1.064e-05	1.207e-05	1.119e-05
0.48	1.064e-05	1.209e-05	1.118e-05
0.481	1.064e-05	1.211e-05	1.118e-05
0.482	1.062e-05	1.21e-05	1.117e-05
0.483	1.063e-05	1.213e-05	1.117e-05
0.484	1.061e-05	1.213e-05	1.116e-05
0.485	1.06e-05	1.213e-05	1.116e-05
0.486	1.06e-05	1.215e-05	1.116e-05
0.487	1.058e-05	1.215e-05	1.114e-05
0.488	1.059e-05	1.218e-05	1.115e-05
0.489	1.06e-05	1.22e-05	1.115e-05
0.49	1.058e-05	1.22e-05	1.113e-05
0.491	1.059e-05	1.222e-05	1.114e-05
0.492	1.057e-05	1.223e-05	1.113e-05
0.493	1.056e-05	1.223e-05	1.112e-05
0.494	1.057e-05	1.226e-05	1.112e-05
0.495	1.055e-05	1.226e-05	1.111e-05
0.496	1.055e-05	1.228e-05	1.111e-05
0.497	1.055e-05	1.229e-05	1.111e-05
0.498	1.053e-05	1.229e-05	1.109e-05
0.499	1.054e-05	1.232e-05	1.109e-05
0.5	1.053e-05	1.232e-05	1.108e-05
0.501	1.052e-05	1.234e-05	1.109e-05
0.502	1.053e-05	1.237e-05	1.109e-05
0.503	1.052e-05	1.236e-05	1.108e-05
0.504	1.052e-05	1.239e-05	1.108e-05
0.505	1.051e-05	1.24e-05	1.108e-05
0.506	1.05e-05	1.241e-05	1.106e-05
0.507	1.05e-05	1.243e-05	1.107e-05
0.508	1.05e-05	1.245e-05	1.106e-05
0.509	1.049e-05	1.245e-05	1.105e-05
0.51	1.049e-05	1.248e-05	1.106e-05
0.511	1.047e-05	1.248e-05	1.104e-05
0.512	1.049e-05	1.251e-05	1.105e-05
0.513	1.049e-05	1.254e-05	1.106e-05
0.514	1.048e-05	1.255e-05	1.105e-05
0.515	1.049e-05	1.257e-05	1.105e-05
0.516	1.047e-05	1.258e-05	1.103e-05
0.517	1.046e-05	1.259e-05	1.103e-05
0.518	1.047e-05	1.262e-05	1.104e-05
0.519	1.045e-05	1.262e-05	1.102e-05
0.52	1.045e-05	1.264e-05	1.102e-05
0.521	1.046e-05	1.267e-05	1.103e-05
0.522	1.044e-05	1.267e-05	1.101e-05
0.523	1.044e-05	1.269e-05	1.102e-05
0.524	1.043e-05	1.27e-05	1.101e-05
0.525	1.042e-05	1.271e-05	1.099e-05
0.526	1.042e-05	1.274e-05	1.1e-05
0.527	1.042e-05	1.275e-05	1.099e-05
0.528	1.042e-05	1.277e-05	1.1e-05
0.529	1.042e-05	1.279e-05	1.1e-05
0.53	1.04e-05	1.28e-05	1.098e-05
0.531	1.042e-05	1.282e-05	1.099e-05
0.532	1.04e-05	1.284e-05	1.098e-05
0.533	1.04e-05	1.285e-05	1.098e-05
0.534	1.041e-05	1.288e-05	1.098e-05
0.535	1.039e-05	1.288e-05	1.097e-05
0.536	1.039e-05	1.29e-05	1.097e-05
0.537	1.039e-05	1.292e-05	1.097e-05
0.538	1.037e-05	1.292e-05	1.095e-05
0.539	1.038e-05	1.296e-05	1.096e-05
0.54	1.038e-05	1.298e-05	1.097e-05
0.541	1.037e-05	1.299e-05	1.096e-05
0.542	1.038e-05	1.301e-05	1.096e-05
0.543	1.037e-05	1.302e-05	1.095e-05
0.544	1.037e-05	1.304e-05	1.095e-05
0.545	1.037e-05	1.306e-05	1.095e-05
0.546	1.036e-05	1.307e-05	1.095e-05
0.547	1.036e-05	1.31e-05	1.095e-05
0.548	1.035e-05	1.311e-05	1.094e-05
0.549	1.034e-05	1.312e-05	1.093e-05
0.55	1.035e-05	1.314e-05	1.094e-05
0.551	1.033e-05	1.315e-05	1.093e-05
0.552	1.034e-05	1.318e-05	1.093e-05
0.553	1.035e-05	1.32e-05	1.094e-05
0.554	1.033e-05	1.32e-05	1.093e-05
0.555	1.034e-05	1.322e-05	1.093e-05
0.556	1.033e-05	1.324e-05	1.093e-05
0.557	1.032e-05	1.325e-05	1.092e-05
0.558	1.033e-05	1.328e-05	1.093e-05
0.559	1.032e-05	1.329e-05	1.092e-05
0.56	1.032e-05	1.33e-05	1.092e-05
0.561	1.032e-05	1.333e-05	1.092e-05
0.562	1.031e-05	1.333e-05	1.091e-05
0.563	1.032e-05	1.336e-05	1.091e-05
0.564	1.031e-05	1.337e-05	1.091e-05
0.565	1.031e-05	1.339e-05	1.092e-05
0.566	1.032e-05	1.342e-05	1.093e-05
0.567	1.031e-05	1.342e-05	1.091e-05
0.568	1.031e-05	1.343e-05	1.092e-05
0.569	1.031e-05	1.346e-05	1.092e-05
0.57	1.03e-05	1.346e-05	1.09e-05
0.571	1.031e-05	1.348e-05	1.091e-05
0.572	1.031e-05	1.35e-05	1.091e-05
0.573	1.03e-05	1.35e-05	1.091e-05
0.574	1.03e-05	1.352e-05	1.091e-05
0.575	1.029e-05	1.352e-05	1.09e-05
0.576	1.029e-05	1.354e-05	1.09e-05
0.577	1.029e-05	1.356e-05	1.09e-05
0.578	1.029e-05	1.357e-05	1.09e-05
0.579	1.029e-05	1.359e-05	1.091e-05
0.58	1.028e-05	1.36e-05	1.091e-05
0.581	1.028e-05	1.361e-05	1.09e-05
0.582	1.029e-05	1.363e-05	1.091e-05
0.583	1.028e-05	1.363e-05	1.09e-05
0.584	1.028e-05	1.365e-05	1.09e-05
0.585	1.028e-05	1.368e-05	1.091e-05
0.586	1.027e-05	1.367e-05	1.09e-05
0.587	1.028e-05	1.369e-05	1.091e-05
0.588	1.027e-05	1.37e-05	1.09e-05
0.589	1.026e-05	1.37e-05	1.089e-05
0.59	1.027e-05	1.373e-05	1.09e-05
0.591	1.027e-05	1.374e-05	1.09e-05
0.592	1.027e-05	1.375e-05	1.091e-05
0.593	1.027e-05	1.377e-05	1.091e-05
0.594	1.026e-05	1.377e-05	1.09e-05
0.595	1.027e-05	1.379e-05	1.091e-05
0.596	1.027e-05	1.379e-05	1.091e-05
0.597	1.026e-05	1.38e-05	1.091e-05
0.598	1.027e-05	1.382e-05	1.092e-05
0.599	1.026e-05	1.382e-05	1.09e-05
0.6	1.026e-05	1.383e-05	1.09e-05
0.601	1.026e-05	1.385e-05	1.091e-05
0.602	1.025e-05	1.384e-05	1.09e-05
0.603	1.026e-05	1.387e-05	1.092e-05
0.604	1.026e-05	1.388e-05	1.092e-05
0.605	1.026e-05	1.389e-05	1.091e-05
0.606	1.027e-05	1.391e-05	1.092e-05
0.607	1.026e-05	1.39e-05	1.091e-05
0.608	1.026e-05	1.391e-05	1.092e-05
0.609	1.026e-05	1.393e-05	1.092e-05
0.61	1.025e-05	1.393e-05	1.092e-05
0.611	1.026e-05	1.395e-05	1.093e-05
0.612	1.025e-05	1.396e-05	1.092e-05
0.613	1.025e-05	1.396e-05	1.092e-05
0.614	1.026e-05	1.398e-05	1.094e-05
0.615	1.029e-05	1.402e-05	1.096e-05
0.616	1.028e-05	1.402e-05	1.096e-05
0.617	1.028e-05	1.403e-05	1.096e-05
0.618	1.026e-05	1.402e-05	1.095e-05
0.619	1.027e-05	1.403e-05	1.096e-05
0.62	1.026e-05	1.404e-05	1.095e-05
0.621	1.026e-05	1.404e-05	1.095e-05
0.622	1.027e-05	1.406e-05	1.096e-05
0.623	1.026e-05	1.406e-05	1.096e-05
0.624	1.026e-05	1.407e-05	1.096e-05
0.625	1.027e-05	1.409e-05	1.097e-05
0.626	1.026e-05	1.408e-05	1.096e-05
0.627	1.026e-05	1.41e-05	1.097e-05
0.628	1.026e-05	1.41e-05	1.097e-05
0.629	1.026e-05	1.411e-05	1.098e-05
0.63	1.028e-05	1.414e-05	1.099e-05
0.631	1.026e-05	1.413e-05	1.098e-05
0.632	1.026e-05	1.414e-05	1.099e-05
0.633	1.027e-05	1.416e-05	1.1e-05
0.634	1.026e-05	1.416e-05	1.099e-05
0.635	1.027e-05	1.418e-05	1.1e-05
0.636	1.027e-05	1.419e-05	1.101e-05
0.637	1.026e-05	1.419e-05	1.1e-05
0.638	1.027e-05	1.421e-05	1.102e-05
0.639	1.026e-05	1.421e-05	1.1e-05
0.64	1.027e-05	1.422e-05	1.101e-05
0.641	1.027e-05	1.424e-05	1.102e-05
0.642	1.027e-05	1.425e-05	1.103e-05
0.643	1.028e-05	1.427e-05	1.104e-05
0.644	1.027e-05	1.428e-05	1.104e-05
0.645	1.027e-05	1.429e-05	1.104e-05
0.646	1.028e-05	1.431e-05	1.106e-05
0.647	1.027e-05	1.431e-05	1.105e-05
0.648	1.028e-05	1.433e-05	1.106e-05
0.649	1.029e-05	1.435e-05	1.107e-05
0.65	1.027e-05	1.435e-05	1.106e-05
0.651	1.029e-05	1.437e-05	1.108e-05
0.652	1.028e-05	1.438e-05	1.108e-05
0.653	1.028e-05	1.439e-05	1.108e-05
0.654	1.028e-05	1.441e-05	1.11e-05
0.655	1.029e-05	1.442e-05	1.11e-05
0.656	1.029e-05	1.444e-05	1.111e-05
0.657	1.03e-05	1.446e-05	1.112e-05
0.658	1.029e-05	1.447e-05	1.111e-05
0.659	1.03e-05	1.449e-05	1.113e-05
0.66	1.03e-05	1.45e-05	1.113e-05
0.661	1.03e-05	1.451e-05	1.114e-05
0.662	1.031e-05	1.454e-05	1.116e-05
0.663	1.03e-05	1.454e-05	1.115e-05
0.664	1.031e-05	1.457e-05	1.116e-05
0.665	1.031e-05	1.459e-05	1.117e-05
0.666	1.03e-05	1.459e-05	1.117e-05
0.667	1.032e-05	1.462e-05	1.119e-05
0.668	1.032e-05	1.465e-05	1.12e-05
0.669	1.031e-05	1.466e-05	1.121e-05
0.67	1.033e-05	1.469e-05	1.122e-05
0.671	1.032e-05	1.47e-05	1.122e-05
0.672	1.033e-05	1.472e-05	1.123e-05
0.673	1.033e-05	1.474e-05	1.124e-05
0.674	1.033e-05	1.475e-05	1.125e-05
0.675	1.034e-05	1.478e-05	1.126e-05
0.676	1.034e-05	1.48e-05	1.127e-05
0.677	1.033e-05	1.481e-05	1.128e-05
0.678	1.035e-05	1.484e-05	1.129e-05
0.679	1.033e-05	1.485e-05	1.129e-05
0.68	1.035e-05	1.488e-05	1.131e-05
0.681	1.035e-05	1.491e-05	1.132e-05
0.682	1.035e-05	1.492e-05	1.132e-05
0.683	1.036e-05	1.496e-05	1.134e-05
0.684	1.036e-05	1.497e-05	1.135e-05
0.685	1.036e-05	1.499e-05	1.136e-05
0.686	1.037e-05	1.502e-05	1.138e-05
0.687	1.037e-05	1.503e-05	1.138e-05
0.688	1.037e-05	1.506e-05	1.14e-05
0.689	1.038e-05	1.509e-05	1.141e-05
0.69	1.037e-05	1.51e-05	1.141e-05
0.691	1.038e-05	1.513e-05	1.143e-05
0.692	1.038e-05	1.515e-05	1.144e-05
0.693	1.039e-05	1.518e-05	1.145e-05
0.694	1.041e-05	1.521e-05	1.148e-05
0.695	1.04e-05	1.522e-05	1.148e-05
0.696	1.041e-05	1.525e-05	1.15e-05
0.697	1.041e-05	1.529e-05	1.152e-05
0.698	1.041e-05	1.53e-05	1.152e-05
0.699	1.042e-05	1.533e-05	1.154e-05
0.7	1.042e-05	1.535e-05	1.156e-05
0.701	1.042e-05	1.537e-05	1.157e-05
0.702	1.043e-05	1.541e-05	1.159e-05
0.703	1.042e-05	1.542e-05	1.159e-05
0.704	1.043e-05	1.545e-05	1.161e-05
0.705	1.044e-05	1.548e-05	1.163e-05
0.706	1.044e-05	1.55e-05	1.164e-05
0.707	1.046e-05	1.554e-05	1.167e-05
0.708	1.046e-05	1.556e-05	1.168e-05
0.709	1.046e-05	1.559e-05	1.169e-05
0.71	1.047e-05	1.562e-05	1.172e-05
0.711	1.047e-05	1.564e-05	1.172e-05
0.712	1.048e-05	1.568e-05	1.175e-05
0.713	1.048e-05	1.571e-05	1.178e-05
0.714	1.048e-05	1.573e-05	1.178e-05
0.715	1.049e-05	1.576e-05	1.181e-05
0.716	1.049e-05	1.579e-05	1.182e-05
0.717	1.05e-05	1.583e-05	1.185e-05
0.718	1.052e-05	1.588e-05	1.188e-05
0.719	1.052e-05	1.59e-05	1.19e-05
0.72	1.053e-05	1.593e-05	1.192e-05
0.721	1.053e-05	1.597e-05	1.194e-05
0.722	1.052e-05	1.599e-05	1.196e-05
0.723	1.054e-05	1.603e-05	1.199e-05
0.724	1.054e-05	1.607e-05	1.2e-05
0.725	1.055e-05	1.61e-05	1.203e-05
0.726	1.056e-05	1.615e-05	1.206e-05
0.727	1.055e-05	1.617e-05	1.207e-05
0.728	1.056e-05	1.62e-05	1.21e-05
0.729	1.057e-05	1.625e-05	1.213e-05
0.73	1.056e-05	1.628e-05	1.214e-05
0.731	1.059e-05	1.633e-05	1.218e-05
0.732	1.059e-05	1.637e-05	1.22e-05
0.733	1.06e-05	1.641e-05	1.222e-05
0.734	1.061e-05	1.646e-05	1.226e-05
0.735	1.06e-05	1.649e-05	1.228e-05
0.736	1.061e-05	1.654e-05	1.231e-05
0.737	1.062e-05	1.658e-05	1.234e-05
0.738	1.062e-05	1.662e-05	1.236e-05
0.739	1.064e-05	1.668e-05	1.24e-05
0.74	1.064e-05	1.672e-05	1.242e-05
0.741	1.064e-05	1.676e-05	1.245e-05
0.742	1.066e-05	1.682e-05	1.249e-05
0.743	1.065e-05	1.686e-05	1.25e-05
0.744	1.067e-05	1.692e-05	1.254e-05
0.745	1.068e-05	1.698e-05	1.258e-05
0.746	1.068e-05	1.702e-05	1.26e-05
0.747	1.07e-05	1.708e-05	1.264e-05
0.748	1.07e-05	1.714e-05	1.267e-05
0.749	1.07e-05	1.718e-05	1.27e-05
0.75	1.072e-05	1.725e-05	1.274e-05
0.751	1.072e-05	1.73e-05	1.276e-05
0.752	1.073e-05	1.736e-05	1.28e-05
0.753	1.074e-05	1.742e-05	1.283e-05
0.754	1.074e-05	1.746e-05	1.286e-05
0.755	1.076e-05	1.754e-05	1.289e-05
0.756	1.076e-05	1.759e-05	1.292e-05
0.757	1.077e-05	1.765e-05	1.296e-05
0.758	1.079e-05	1.773e-05	1.3e-05
0.759	1.078e-05	1.778e-05	1.302e-05
0.76	1.08e-05	1.784e-05	1.306e-05
0.761	1.081e-05	1.791e-05	1.31e-05
0.762	1.08e-05	1.797e-05	1.312e-05
0.763	1.082e-05	1.804e-05	1.316e-05
0.764	1.083e-05	1.811e-05	1.319e-05
0.765	1.083e-05	1.816e-05	1.322e-05
0.766	1.085e-05	1.825e-05	1.326e-05
0.767	1.084e-05	1.83e-05	1.329e-05
0.768	1.086e-05	1.837e-05	1.333e-05
0.769	1.087e-05	1.845e-05	1.337e-05
0.77	1.088e-05	1.852e-05	1.34e-05
0.771	1.09e-05	1.859e-05	1.344e-05
0.772	1.09e-05	1.866e-05	1.347e-05
0.773	1.09e-05	1.872e-05	1.35e-05
0.774	1.093e-05	1.881e-05	1.354e-05
0.775	1.092e-05	1.886e-05	1.356e-05
0.776	1.094e-05	1.894e-05	1.361e-05
0.777	1.095e-05	1.901e-05	1.365e-05
0.778	1.095e-05	1.907e-05	1.366e-05
0.779	1.097e-05	1.915e-05	1.37e-05
0.78	1.097e-05	1.922e-05	1.373e-05
0.781	1.098e-05	1.928e-05	1.376e-05
0.782	1.1e-05	1.937e-05	1.381e-05
0.783	1.1e-05	1.944e-05	1.383e-05
0.784	1.102e-05	1.952e-05	1.387e-05
0.785	1.103e-05	1.96e-05	1.391e-05
0.786	1.103e-05	1.966e-05	1.393e-05
0.787	1.105e-05	1.975e-05	1.397e-05
0.788	1.106e-05	1.981e-05	1.4e-05
0.789	1.107e-05	1.988e-05	1.403e-05
0.79	1.109e-05	1.997e-05	1.407e-05
0.791	1.108e-05	2.003e-05	1.409e-05
0.792	1.11e-05	2.011e-05	1.412e-05
0.793	1.111e-05	2.02e-05	1.415e-05
0.794	1.111e-05	2.025e-05	1.417e-05
0.795	1.113e-05	2.035e-05	1.422e-05
0.796	1.115e-05	2.043e-05	1.425e-05
0.797	1.115e-05	2.05e-05	1.427e-05
0.798	1.117e-05	2.059e-05	1.431e-05
0.799	1.118e-05	2.065e-05	1.433e-05
0.8	1.119e-05	2.073e-05	1.436e-05
0.801	1.121e-05	2.081e-05	1.44e-05
0.802	1.121e-05	2.088e-05	1.442e-05
0.803	1.124e-05	2.097e-05	1.446e-05
0.804	1.124e-05	2.104e-05	1.448e-05
0.805	1.125e-05	2.111e-05	1.45e-05
0.806	1.127e-05	2.119e-05	1.454e-05
0.807	1.127e-05	2.125e-05	1.455e-05
0.808	1.129e-05	2.134e-05	1.459e-05
0.809	1.131e-05	2.143e-05	1.463e-05
0.81	1.131e-05	2.15e-05	1.464e-05
0.811	1.133e-05	2.158e-05	1.468e-05
0.812	1.134e-05	2.166e-05	1.47e-05
0.813	1.135e-05	2.173e-05	1.473e-05
0.814	1.137e-05	2.182e-05	1.476e-05
0.815	1.137e-05	2.189e-05	1.478e-05
0.816	1.139e-05	2.197e-05	1.481e-05
0.817	1.14e-05	2.205e-05	1.484e-05
0.818	1.141e-05	2.212e-05	1.485e-05
0.819	1.146e-05	2.224e-05	1.492e-05
0.82	1.152e-05	2.237e-05	1.499e-05
0.821	1.15e-05	2.24e-05	1.498e-05
0.822	1.15e-05	2.248e-05	1.5e-05
0.823	1.15e-05	2.254e-05	1.501e-05
0.824	1.151e-05	2.262e-05	1.504e-05
0.825	1.152e-05	2.27e-05	1.506e-05
0.826	1.153e-05	2.277e-05	1.507e-05
0.827	1.155e-05	2.287e-05	1.511e-05
0.828	1.157e-05	2.295e-05	1.513e-05
0.829	1.157e-05	2.301e-05	1.516e-05
0.83	1.159e-05	2.31e-05	1.518e-05
0.831	1.16e-05	2.317e-05	1.52e-05
0.832	1.162e-05	2.325e-05	1.522e-05
0.833	1.163e-05	2.334e-05	1.526e-05
0.834	1.165e-05	2.341e-05	1.527e-05
0.835	1.167e-05	2.351e-05	1.531e-05
0.836	1.168e-05	2.357e-05	1.533e-05
0.837	1.169e-05	2.366e-05	1.535e-05
0.838	1.172e-05	2.375e-05	1.538e-05
0.839	1.172e-05	2.382e-05	1.539e-05
0.84	1.174e-05	2.391e-05	1.542e-05
0.841	1.176e-05	2.399e-05	1.545e-05
0.842	1.177e-05	2.406e-05	1.546e-05
0.843	1.179e-05	2.415e-05	1.549e-05
0.844	1.18e-05	2.423e-05	1.551e-05
0.845	1.181e-05	2.43e-05	1.553e-05
0.846	1.184e-05	2.44e-05	1.556e-05
0.847	1.186e-05	2.448e-05	1.559e-05
0.848	1.187e-05	2.457e-05	1.561e-05
0.849	1.189e-05	2.466e-05	1.564e-05
0.85	1.19e-05	2.472e-05	1.565e-05
0.851	1.193e-05	2.481e-05	1.568e-05
0.852	1.194e-05	2.489e-05	1.57e-05
0.853	1.196e-05	2.497e-05	1.572e-05
0.854	1.198e-05	2.507e-05	1.576e-05
0.855	1.198e-05	2.513e-05	1.577e-05
0.856	1.201e-05	2.522e-05	1.58e-05
0.857	1.203e-05	2.531e-05	1.583e-05
0.858	1.204e-05	2.538e-05	1.584e-05
0.859	1.207e-05	2.548e-05	1.587e-05
0.86	1.209e-05	2.557e-05	1.59e-05
0.861	1.21e-05	2.565e-05	1.592e-05
0.862	1.213e-05	2.574e-05	1.595e-05
0.863	1.213e-05	2.581e-05	1.596e-05
0.864	1.216e-05	2.59e-05	1.599e-05
0.865	1.218e-05	2.599e-05	1.602e-05
0.866	1.219e-05	2.607e-05	1.603e-05
0.867	1.222e-05	2.616e-05	1.607e-05
0.868	1.223e-05	2.625e-05	1.608e-05
0.869	1.225e-05	2.632e-05	1.611e-05
0.87	1.228e-05	2.642e-05	1.614e-05
0.871	1.229e-05	2.65e-05	1.616e-05
0.872	1.232e-05	2.659e-05	1.619e-05
0.873	1.235e-05	2.669e-05	1.622e-05
0.874	1.236e-05	2.676e-05	1.623e-05
0.875	1.239e-05	2.687e-05	1.626e-05
0.876	1.241e-05	2.694e-05	1.628e-05
0.877	1.242e-05	2.702e-05	1.631e-05
0.878	1.245e-05	2.712e-05	1.634e-05
0.879	1.247e-05	2.72e-05	1.636e-05
0.88	1.249e-05	2.729e-05	1.638e-05
0.881	1.252e-05	2.738e-05	1.642e-05
0.882	1.252e-05	2.745e-05	1.643e-05
0.883	1.256e-05	2.755e-05	1.646e-05
0.884	1.257e-05	2.763e-05	1.648e-05
0.885	1.26e-05	2.772e-05	1.651e-05
0.886	1.263e-05	2.782e-05	1.654e-05
0.887	1.264e-05	2.789e-05	1.656e-05
0.888	1.267e-05	2.798e-05	1.659e-05
0.889	1.27e-05	2.807e-05	1.662e-05
0.89	1.271e-05	2.815e-05	1.664e-05
0.891	1.274e-05	2.825e-05	1.667e-05
0.892	1.276e-05	2.833e-05	1.67e-05
0.893	1.278e-05	2.841e-05	1.671e-05
0.894	1.281e-05	2.851e-05	1.675e-05
0.895	1.283e-05	2.858e-05	1.676e-05
0.896	1.285e-05	2.867e-05	1.68e-05
0.897	1.288e-05	2.875e-05	1.683e-05
0.898	1.291e-05	2.884e-05	1.685e-05
0.899	1.294e-05	2.893e-05	1.689e-05
0.9	1.295e-05	2.901e-05	1.691e-05
0.901	1.298e-05	2.91e-05	1.694e-05
0.902	1.301e-05	2.919e-05	1.697e-05
0.903	1.302e-05	2.926e-05	1.699e-05
0.904	1.306e-05	2.935e-05	1.702e-05
0.905	1.309e-05	2.945e-05	1.706e-05
0.906	1.31e-05	2.952e-05	1.707e-05
0.907	1.314e-05	2.962e-05	1.711e-05
0.908	1.316e-05	2.969e-05	1.714e-05
0.909	1.318e-05	2.976e-05	1.716e-05
0.91	1.322e-05	2.986e-05	1.72e-05
0.911	1.324e-05	2.994e-05	1.723e-05
0.912	1.327e-05	3.003e-05	1.726e-05
0.913	1.33e-05	3.011e-05	1.729e-05
0.914	1.332e-05	3.017e-05	1.731e-05
0.915	1.336e-05	3.026e-05	1.735e-05
0.916	1.339e-05	3.033e-05	1.738e-05
0.917	1.342e-05	3.042e-05	1.741e-05
0.918	1.345e-05	3.051e-05	1.745e-05
0.919	1.347e-05	3.057e-05	1.747e-05
0.92	1.35e-05	3.066e-05	1.751e-05
0.921	1.354e-05	3.075e-05	1.754e-05
0.922	1.357e-05	3.083e-05	1.757e-05
0.923	1.361e-05	3.092e-05	1.762e-05
0.924	1.364e-05	3.1e-05	1.765e-05
0.925	1.366e-05	3.106e-05	1.767e-05
0.926	1.37e-05	3.115e-05	1.771e-05
0.927	1.372e-05	3.121e-05	1.774e-05
0.928	1.376e-05	3.129e-05	1.777e-05
0.929	1.379e-05	3.137e-05	1.78e-05
0.93	1.381e-05	3.144e-05	1.783e-05
0.931	1.386e-05	3.153e-05	1.787e-05
0.932	1.388e-05	3.16e-05	1.791e-05
0.933	1.391e-05	3.165e-05	1.793e-05
0.934	1.395e-05	3.171e-05	1.798e-05
0.935	1.398e-05	3.176e-05	1.799e-05
0.936	1.402e-05	3.185e-05	1.804e-05
0.937	1.405e-05	3.193e-05	1.809e-05
0.938	1.408e-05	3.198e-05	1.811e-05
0.939	1.412e-05	3.206e-05	1.815e-05
0.94	1.415e-05	3.213e-05	1.819e-05
0.941	1.419e-05	3.219e-05	1.822e-05
0.942	1.423e-05	3.227e-05	1.827e-05
0.943	1.426e-05	3.234e-05	1.83e-05
0.944	1.43e-05	3.241e-05	1.833e-05
0.945	1.433e-05	3.248e-05	1.838e-05
0.946	1.436e-05	3.253e-05	1.84e-05
0.947	1.441e-05	3.261e-05	1.845e-05
0.948	1.444e-05	3.267e-05	1.848e-05
0.949	1.448e-05	3.274e-05	1.853e-05
0.95	1.453e-05	3.282e-05	1.858e-05
0.951	1.456e-05	3.287e-05	1.86e-05
0.952	1.46e-05	3.294e-05	1.865e-05
0.953	1.464e-05	3.301e-05	1.869e-05
0.954	1.467e-05	3.306e-05	1.872e-05
0.955	1.472e-05	3.313e-05	1.877e-05
0.956	1.476e-05	3.319e-05	1.881e-05
0.957	1.479e-05	3.324e-05	1.884e-05
0.958	1.484e-05	3.331e-05	1.889e-05
0.959	1.487e-05	3.335e-05	1.892e-05
0.96	1.492e-05	3.341e-05	1.896e-05
0.961	1.496e-05	3.347e-05	1.9e-05
0.962	1.5e-05	3.352e-05	1.904e-05
0.963	1.505e-05	3.359e-05	1.91e-05
0.964	1.509e-05	3.364e-05	1.913e-05
0.965	1.512e-05	3.37e-05	1.917e-05
0.966	1.518e-05	3.376e-05	1.923e-05
0.967	1.521e-05	3.38e-05	1.926e-05
0.968	1.526e-05	3.386e-05	1.931e-05
0.969	1.531e-05	3.392e-05	1.936e-05
0.97	1.534e-05	3.396e-05	1.939e-05
0.971	1.539e-05	3.402e-05	1.945e-05
0.972	1.544e-05	3.405e-05	1.949e-05
0.973	1.547e-05	3.41e-05	1.953e-05
0.974	1.553e-05	3.417e-05	1.959e-05
0.975	1.558e-05	3.421e-05	1.963e-05
0.976	1.563e-05	3.426e-05	1.968e-05
0.977	1.568e-05	3.431e-05	1.974e-05
0.978	1.571e-05	3.435e-05	1.978e-05
0.979	1.577e-05	3.439e-05	1.983e-05
0.98	1.582e-05	3.444e-05	1.987e-05
0.981	1.587e-05	3.449e-05	1.992e-05
0.982	1.592e-05	3.453e-05	1.998e-05
0.983	1.596e-05	3.456e-05	2.002e-05
0.984	1.601e-05	3.461e-05	2.007e-05
0.985	1.607e-05	3.465e-05	2.013e-05
0.986	1.611e-05	3.467e-05	2.016e-05
0.987	1.617e-05	3.472e-05	2.023e-05
0.988	1.622e-05	3.476e-05	2.029e-05
0.989	1.627e-05	3.479e-05	2.033e-05
0.99	1.633e-05	3.483e-05	2.039e-05
0.991	1.637e-05	3.486e-05	2.043e-05
0.992	1.643e-05	3.49e-05	2.049e-05
0.993	1.648e-05	3.494e-05	2.055e-05
0.994	1.653e-05	3.497e-05	2.06e-05
0.995	1.66e-05	3.501e-05	2.066e-05
0.996	1.665e-05	3.504e-05	2.071e-05
0.997	1.67e-05	3.506e-05	2.076e-05
0.998	1.676e-05	3.51e-05	2.082e-05
0.999	1.68e-05	3.512e-05	2.086e-05
1	1.687e-05	3.517e-05	2.094e-05
1.001	1.694e-05	3.52e-05	2.1e-05
1.002	1.698e-05	3.522e-05	2.105e-05
1.003	1.705e-05	3.527e-05	2.111e-05
1.004	1.71e-05	3.529e-05	2.116e-05
1.005	1.716e-05	3.531e-05	2.122e-05
1.006	1.723e-05	3.536e-05	2.129e-05
1.007	1.728e-05	3.537e-05	2.134e-05
1.008	1.735e-05	3.54e-05	2.141e-05
1.009	1.741e-05	3.544e-05	2.147e-05
1.01	1.746e-05	3.545e-05	2.152e-05
1.011	1.754e-05	3.548e-05	2.159e-05
1.012	1.759e-05	3.55e-05	2.165e-05
1.013	1.766e-05	3.553e-05	2.172e-05
1.014	1.774e-05	3.556e-05	2.179e-05
1.015	1.779e-05	3.558e-05	2.185e-05
1.016	1.785e-05	3.56e-05	2.191e-05
1.017	1.792e-05	3.563e-05	2.198e-05
1.018	1.798e-05	3.564e-05	2.204e-05
1.019	1.806e-05	3.568e-05	2.212e-05
1.02	1.812e-05	3.571e-05	2.218e-05
1.021	1.818e-05	3.572e-05	2.224e-05
1.022	1.826e-05	3.576e-05	2.232e-05
1.023	1.832e-05	3.576e-05	2.238e-05
1.024	1.842e-05	3.582e-05	2.247e-05
1.025	1.851e-05	3.587e-05	2.256e-05
1.026	1.856e-05	3.587e-05	2.261e-05
1.027	1.863e-05	3.59e-05	2.269e-05
1.028	1.87e-05	3.592e-05	2.275e-05
1.029	1.877e-05	3.593e-05	2.282e-05
1.03	1.885e-05	3.596e-05	2.29e-05
1.031	1.89e-05	3.598e-05	2.297e-05
1.032	1.898e-05	3.601e-05	2.305e-05
1.033	1.906e-05	3.604e-05	2.312e-05
1.034	1.913e-05	3.605e-05	2.319e-05
1.035	1.921e-05	3.608e-05	2.327e-05
1.036	1.928e-05	3.611e-05	2.334e-05
1.037	1.935e-05	3.612e-05	2.342e-05
1.038	1.945e-05	3.616e-05	2.35e-05
1.039	1.953e-05	3.619e-05	2.358e-05
1.04	1.961e-05	3.622e-05	2.366e-05
1.041	1.969e-05	3.625e-05	2.374e-05
1.042	1.976e-05	3.626e-05	2.381e-05
1.043	1.985e-05	3.63e-05	2.39e-05
1.044	1.993e-05	3.633e-05	2.398e-05
1.045	2.001e-05	3.635e-05	2.406e-05
1.046	2.01e-05	3.64e-05	2.415e-05
1.047	2.017e-05	3.641e-05	2.422e-05
1.048	2.027e-05	3.645e-05	2.431e-05
1.049	2.036e-05	3.648e-05	2.44e-05
1.05	2.043e-05	3.65e-05	2.447e-05
1.051	2.054e-05	3.656e-05	2.458e-05
1.052	2.062e-05	3.659e-05	2.466e-05
1.053	2.071e-05	3.662e-05	2.474e-05
1.054	2.081e-05	3.667e-05	2.484e-05
1.055	2.089e-05	3.669e-05	2.492e-05
1.056	2.098e-05	3.673e-05	2.501e-05
1.057	2.108e-05	3.678e-05	2.511e-05
1.058	2.117e-05	3.681e-05	2.519e-05
1.059	2.127e-05	3.686e-05	2.529e-05
1.06	2.136e-05	3.689e-05	2.538e-05
1.061	2.145e-05	3.694e-05	2.547e-05
1.062	2.156e-05	3.699e-05	2.557e-05
1.063	2.164e-05	3.702e-05	2.566e-05
1.064	2.175e-05	3.708e-05	2.576e-05
1.065	2.186e-05	3.713e-05	2.587e-05
1.066	2.195e-05	3.717e-05	2.595e-05
1.067	2.206e-05	3.723e-05	2.606e-05
1.068	2.215e-05	3.728e-05	2.616e-05
1.069	2.225e-05	3.733e-05	2.625e-05
1.07	2.237e-05	3.74e-05	2.636e-05
1.071	2.247e-05	3.744e-05	2.646e-05
1.072	2.258e-05	3.75e-05	2.656e-05
1.073	2.268e-05	3.756e-05	2.667e-05
1.074	2.278e-05	3.761e-05	2.677e-05
1.075	2.29e-05	3.769e-05	2.688e-05
1.076	2.301e-05	3.775e-05	2.699e-05
1.077	2.313e-05	3.782e-05	2.71e-05
1.078	2.325e-05	3.789e-05	2.722e-05
1.079	2.335e-05	3.795e-05	2.732e-05
1.08	2.346e-05	3.803e-05	2.743e-05
1.081	2.358e-05	3.81e-05	2.754e-05
1.082	2.369e-05	3.816e-05	2.764e-05
1.083	2.382e-05	3.825e-05	2.777e-05
1.084	2.393e-05	3.833e-05	2.789e-05
1.085	2.405e-05	3.84e-05	2.8e-05
1.086	2.417e-05	3.85e-05	2.812e-05
1.087	2.428e-05	3.857e-05	2.823e-05
1.088	2.441e-05	3.865e-05	2.835e-05
1.089	2.454e-05	3.874e-05	2.847e-05
1.09	2.466e-05	3.883e-05	2.859e-05
1.091	2.479e-05	3.893e-05	2.871e-05
1.092	2.491e-05	3.901e-05	2.883e-05
1.093	2.503e-05	3.911e-05	2.895e-05
1.094	2.517e-05	3.921e-05	2.908e-05
1.095	2.529e-05	3.929e-05	2.92e-05
1.096	2.542e-05	3.941e-05	2.933e-05
1.097	2.556e-05	3.951e-05	2.947e-05
1.098	2.569e-05	3.96e-05	2.958e-05
1.099	2.583e-05	3.971e-05	2.972e-05
1.1	2.596e-05	3.981e-05	2.984e-05
1.101	2.609e-05	3.992e-05	2.997e-05
1.102	2.624e-05	4.004e-05	3.012e-05
1.103	2.638e-05	4.015e-05	3.025e-05
1.104	2.652e-05	4.028e-05	3.039e-05
1.105	2.667e-05	4.04e-05	3.053e-05
1.106	2.68e-05	4.05e-05	3.066e-05
1.107	2.696e-05	4.063e-05	3.082e-05
1.108	2.71e-05	4.075e-05	3.095e-05
1.109	2.724e-05	4.088e-05	3.11e-05
1.11	2.74e-05	4.102e-05	3.125e-05
1.111	2.754e-05	4.113e-05	3.138e-05
1.112	2.77e-05	4.127e-05	3.153e-05
1.113	2.785e-05	4.141e-05	3.168e-05
1.114	2.8e-05	4.153e-05	3.182e-05
1.115	2.816e-05	4.169e-05	3.198e-05
1.116	2.832e-05	4.183e-05	3.213e-05
1.117	2.848e-05	4.197e-05	3.227e-05
1.118	2.864e-05	4.212e-05	3.244e-05
1.119	2.878e-05	4.226e-05	3.258e-05
1.12	2.896e-05	4.242e-05	3.274e-05
1.121	2.912e-05	4.258e-05	3.29e-05
1.122	2.928e-05	4.272e-05	3.305e-05
1.123	2.945e-05	4.289e-05	3.322e-05
1.124	2.962e-05	4.304e-05	3.338e-05
1.125	2.978e-05	4.32e-05	3.354e-05
1.126	2.997e-05	4.338e-05	3.371e-05
1.127	3.015e-05	4.355e-05	3.388e-05
1.128	3.033e-05	4.373e-05	3.406e-05
1.129	3.051e-05	4.391e-05	3.423e-05
1.13	3.067e-05	4.407e-05	3.439e-05
1.131	3.086e-05	4.425e-05	3.457e-05
1.132	3.104e-05	4.442e-05	3.473e-05
1.133	3.122e-05	4.46e-05	3.49e-05
1.134	3.141e-05	4.48e-05	3.509e-05
1.135	3.159e-05	4.498e-05	3.526e-05
1.136	3.178e-05	4.516e-05	3.545e-05
1.137	3.198e-05	4.536e-05	3.563e-05
1.138	3.215e-05	4.554e-05	3.58e-05
1.139	3.236e-05	4.574e-05	3.6e-05
1.14	3.254e-05	4.593e-05	3.618e-05
1.141	3.275e-05	4.614e-05	3.637e-05
1.142	3.295e-05	4.636e-05	3.656e-05
1.143	3.314e-05	4.655e-05	3.675e-05
1.144	3.335e-05	4.676e-05	3.694e-05
1.145	3.355e-05	4.698e-05	3.714e-05
1.146	3.375e-05	4.718e-05	3.733e-05
1.147	3.396e-05	4.741e-05	3.754e-05
1.148	3.417e-05	4.762e-05	3.774e-05
1.149	3.438e-05	4.784e-05	3.794e-05
1.15	3.46e-05	4.807e-05	3.815e-05
1.151	3.479e-05	4.829e-05	3.835e-05
1.152	3.5e-05	4.852e-05	3.856e-05
1.153	3.523e-05	4.875e-05	3.878e-05
1.154	3.545e-05	4.898e-05	3.899e-05
1.155	3.568e-05	4.923e-05	3.921e-05
1.156	3.591e-05	4.946e-05	3.942e-05
1.157	3.613e-05	4.97e-05	3.964e-05
1.158	3.637e-05	4.995e-05	3.986e-05
1.159	3.658e-05	5.019e-05	4.007e-05
1.16	3.682e-05	5.043e-05	4.031e-05
1.161	3.706e-05	5.069e-05	4.053e-05
1.162	3.729e-05	5.093e-05	4.075e-05
1.163	3.754e-05	5.12e-05	4.099e-05
1.164	3.777e-05	5.145e-05	4.121e-05
1.165	3.801e-05	5.171e-05	4.144e-05
1.166	3.826e-05	5.198e-05	4.168e-05
1.167	3.851e-05	5.225e-05	4.192e-05
1.168	3.877e-05	5.252e-05	4.216e-05
1.169	3.902e-05	5.279e-05	4.241e-05
1.17	3.926e-05	5.306e-05	4.264e-05
1.171	3.953e-05	5.335e-05	4.29e-05
1.172	3.978e-05	5.363e-05	4.315e-05
1.173	4.004e-05	5.391e-05	4.339e-05
1.174	4.031e-05	5.421e-05	4.366e-05
1.175	4.056e-05	5.449e-05	4.39e-05
1.176	4.083e-05	5.479e-05	4.416e-05
1.177	4.11e-05	5.509e-05	4.442e-05
1.178	4.137e-05	5.538e-05	4.467e-05
1.179	4.165e-05	5.57e-05	4.495e-05
1.18	4.193e-05	5.601e-05	4.522e-05
1.181	4.221e-05	5.631e-05	4.548e-05
1.182	4.25e-05	5.662e-05	4.576e-05
1.183	4.278e-05	5.692e-05	4.602e-05
1.184	4.306e-05	5.725e-05	4.63e-05
1.185	4.336e-05	5.758e-05	4.658e-05
1.186	4.364e-05	5.789e-05	4.686e-05
1.187	4.394e-05	5.823e-05	4.715e-05
1.188	4.423e-05	5.855e-05	4.743e-05
1.189	4.451e-05	5.888e-05	4.771e-05
1.19	4.483e-05	5.922e-05	4.801e-05
1.191	4.512e-05	5.955e-05	4.828e-05
1.192	4.543e-05	5.99e-05	4.859e-05
1.193	4.574e-05	6.025e-05	4.889e-05
1.194	4.604e-05	6.059e-05	4.918e-05
1.195	4.636e-05	6.095e-05	4.949e-05
1.196	4.667e-05	6.13e-05	4.978e-05
1.197	4.699e-05	6.165e-05	5.009e-05
1.198	4.732e-05	6.203e-05	5.04e-05
1.199	4.763e-05	6.238e-05	5.07e-05
1.2	4.74e-05	6.207e-05	5.046e-05
1.199	4.385e-05	5.795e-05	4.696e-05
1.198	4.085e-05	5.454e-05	4.396e-05
1.197	3.904e-05	5.245e-05	4.215e-05
1.196	3.768e-05	5.084e-05	4.079e-05
1.195	3.651e-05	4.943e-05	3.962e-05
1.194	3.545e-05	4.814e-05	3.855e-05
1.193	3.448e-05	4.696e-05	3.757e-05
1.192	3.355e-05	4.582e-05	3.664e-05
1.191	3.268e-05	4.475e-05	3.577e-05
1.19	3.187e-05	4.376e-05	3.496e-05
1.189	3.108e-05	4.279e-05	3.417e-05
1.188	3.034e-05	4.188e-05	3.343e-05
1.187	2.962e-05	4.099e-05	3.271e-05
1.186	2.893e-05	4.015e-05	3.201e-05
1.185	2.828e-05	3.934e-05	3.136e-05
1.184	2.764e-05	3.855e-05	3.071e-05
1.183	2.703e-05	3.78e-05	3.01e-05
1.182	2.643e-05	3.707e-05	2.951e-05
1.181	2.586e-05	3.636e-05	2.892e-05
1.18	2.531e-05	3.568e-05	2.838e-05
1.179	2.477e-05	3.501e-05	2.784e-05
1.178	2.425e-05	3.438e-05	2.731e-05
1.177	2.376e-05	3.377e-05	2.682e-05
1.176	2.327e-05	3.317e-05	2.632e-05
1.175	2.28e-05	3.258e-05	2.585e-05
1.174	2.234e-05	3.202e-05	2.538e-05
1.173	2.189e-05	3.145e-05	2.492e-05
1.172	2.146e-05	3.092e-05	2.45e-05
1.171	2.104e-05	3.038e-05	2.407e-05
1.17	2.062e-05	2.986e-05	2.365e-05
1.169	2.023e-05	2.937e-05	2.325e-05
1.168	1.983e-05	2.887e-05	2.285e-05
1.167	1.945e-05	2.84e-05	2.246e-05
1.166	1.908e-05	2.794e-05	2.209e-05
1.165	1.872e-05	2.747e-05	2.171e-05
1.164	1.838e-05	2.704e-05	2.136e-05
1.163	1.803e-05	2.661e-05	2.101e-05
1.162	1.769e-05	2.617e-05	2.066e-05
1.161	1.737e-05	2.576e-05	2.034e-05
1.16	1.704e-05	2.534e-05	2e-05
1.159	1.672e-05	2.494e-05	1.968e-05
1.158	1.642e-05	2.457e-05	1.937e-05
1.157	1.611e-05	2.418e-05	1.906e-05
1.156	1.582e-05	2.382e-05	1.877e-05
1.155	1.552e-05	2.344e-05	1.848e-05
1.154	1.524e-05	2.308e-05	1.819e-05
1.153	1.497e-05	2.273e-05	1.791e-05
1.152	1.468e-05	2.238e-05	1.763e-05
1.151	1.442e-05	2.205e-05	1.737e-05
1.15	1.417e-05	2.173e-05	1.711e-05
1.149	1.39e-05	2.139e-05	1.684e-05
1.148	1.366e-05	2.108e-05	1.66e-05
1.147	1.341e-05	2.077e-05	1.634e-05
1.146	1.316e-05	2.046e-05	1.609e-05
1.145	1.293e-05	2.017e-05	1.586e-05
1.144	1.27e-05	1.986e-05	1.562e-05
1.143	1.247e-05	1.958e-05	1.539e-05
1.142	1.225e-05	1.93e-05	1.517e-05
1.141	1.202e-05	1.9e-05	1.493e-05
1.14	1.181e-05	1.875e-05	1.471e-05
1.139	1.16e-05	1.849e-05	1.45e-05
1.138	1.139e-05	1.821e-05	1.429e-05
1.137	1.12e-05	1.796e-05	1.409e-05
1.136	1.098e-05	1.77e-05	1.387e-05
1.135	1.079e-05	1.745e-05	1.367e-05
1.134	1.06e-05	1.721e-05	1.347e-05
1.133	1.04e-05	1.695e-05	1.327e-05
1.132	1.022e-05	1.673e-05	1.309e-05
1.131	1.003e-05	1.649e-05	1.291e-05
1.13	9.847e-06	1.626e-05	1.272e-05
1.129	9.679e-06	1.604e-05	1.255e-05
1.128	9.496e-06	1.58e-05	1.236e-05
1.127	9.321e-06	1.558e-05	1.218e-05
1.126	9.154e-06	1.536e-05	1.201e-05
1.125	8.986e-06	1.515e-05	1.183e-05
1.124	8.842e-06	1.495e-05	1.168e-05
1.123	8.678e-06	1.474e-05	1.152e-05
1.122	8.519e-06	1.453e-05	1.135e-05
1.121	8.37e-06	1.434e-05	1.12e-05
1.12	8.207e-06	1.414e-05	1.104e-05
1.119	8.06e-06	1.395e-05	1.088e-05
1.118	7.915e-06	1.377e-05	1.074e-05
1.117	7.764e-06	1.357e-05	1.057e-05
1.116	7.629e-06	1.339e-05	1.044e-05
1.115	7.484e-06	1.32e-05	1.029e-05
1.114	7.34e-06	1.302e-05	1.014e-05
1.113	7.216e-06	1.287e-05	1.002e-05
1.112	7.07e-06	1.268e-05	9.868e-06
1.111	6.939e-06	1.251e-05	9.733e-06
1.11	6.814e-06	1.235e-05	9.607e-06
1.109	6.677e-06	1.217e-05	9.464e-06
1.108	6.554e-06	1.201e-05	9.338e-06
1.107	6.43e-06	1.185e-05	9.207e-06
1.106	6.302e-06	1.168e-05	9.079e-06
1.105	6.189e-06	1.154e-05	8.967e-06
1.104	6.059e-06	1.138e-05	8.838e-06
1.103	5.945e-06	1.123e-05	8.718e-06
1.102	5.828e-06	1.108e-05	8.601e-06
1.101	5.708e-06	1.092e-05	8.475e-06
1.1	5.613e-06	1.079e-05	8.371e-06
1.099	5.499e-06	1.064e-05	8.255e-06
1.098	5.388e-06	1.049e-05	8.135e-06
1.097	5.292e-06	1.037e-05	8.036e-06
1.096	5.173e-06	1.022e-05	7.919e-06
1.095	5.068e-06	1.008e-05	7.809e-06
1.094	4.975e-06	9.952e-06	7.712e-06
1.093	4.864e-06	9.809e-06	7.593e-06
1.092	4.776e-06	9.692e-06	7.502e-06
1.091	4.673e-06	9.558e-06	7.396e-06
1.09	4.566e-06	9.422e-06	7.286e-06
1.089	4.477e-06	9.3e-06	7.191e-06
1.088	4.381e-06	9.171e-06	7.093e-06
1.087	4.292e-06	9.06e-06	6.997e-06
1.086	4.202e-06	8.947e-06	6.901e-06
1.085	4.105e-06	8.817e-06	6.799e-06
1.084	4.028e-06	8.706e-06	6.717e-06
1.083	3.927e-06	8.584e-06	6.612e-06
1.082	3.835e-06	8.462e-06	6.519e-06
1.081	3.766e-06	8.364e-06	6.445e-06
1.08	3.667e-06	8.239e-06	6.346e-06
1.079	3.583e-06	8.131e-06	6.258e-06
1.078	3.509e-06	8.034e-06	6.176e-06
1.077	3.414e-06	7.912e-06	6.084e-06
1.076	3.335e-06	7.812e-06	5.996e-06
1.075	3.26e-06	7.703e-06	5.918e-06
1.074	3.184e-06	7.593e-06	5.834e-06
1.073	3.127e-06	7.51e-06	5.765e-06
1.072	3.042e-06	7.399e-06	5.677e-06
1.071	2.969e-06	7.298e-06	5.599e-06
1.07	2.902e-06	7.206e-06	5.522e-06
1.069	2.814e-06	7.094e-06	5.435e-06
1.068	2.752e-06	7.005e-06	5.374e-06
1.067	2.677e-06	6.909e-06	5.297e-06
1.066	2.6e-06	6.803e-06	5.215e-06
1.065	2.54e-06	6.723e-06	5.15e-06
1.064	2.459e-06	6.615e-06	5.068e-06
1.063	2.388e-06	6.525e-06	4.999e-06
1.062	2.338e-06	6.445e-06	4.938e-06
1.061	2.263e-06	6.347e-06	4.858e-06
1.06	2.202e-06	6.269e-06	4.802e-06
1.059	2.132e-06	6.177e-06	4.727e-06
1.058	2.068e-06	6.083e-06	4.651e-06
1.057	2.008e-06	6.006e-06	4.595e-06
1.056	1.939e-06	5.91e-06	4.517e-06
1.055	1.876e-06	5.832e-06	4.455e-06
1.054	1.824e-06	5.753e-06	4.395e-06
1.053	1.75e-06	5.663e-06	4.321e-06
1.052	1.702e-06	5.588e-06	4.266e-06
1.051	1.637e-06	5.499e-06	4.197e-06
1.05	1.569e-06	5.415e-06	4.131e-06
1.049	1.534e-06	5.362e-06	4.09e-06
1.048	1.466e-06	5.276e-06	4.022e-06
1.047	1.407e-06	5.195e-06	3.959e-06
1.046	1.355e-06	5.13e-06	3.903e-06
1.045	1.293e-06	5.047e-06	3.836e-06
1.044	1.245e-06	4.976e-06	3.783e-06
1.043	1.191e-06	4.903e-06	3.725e-06
1.042	1.131e-06	4.82e-06	3.662e-06
1.041	1.092e-06	4.759e-06	3.618e-06
1.04	1.03e-06	4.681e-06	3.552e-06
1.039	9.775e-07	4.614e-06	3.496e-06
1.038	9.245e-07	4.542e-06	3.446e-06
1.037	8.726e-07	4.467e-06	3.385e-06
1.036	8.344e-07	4.412e-06	3.344e-06
1.035	7.831e-07	4.343e-06	3.289e-06
1.034	7.326e-07	4.266e-06	3.231e-06
1.033	6.926e-07	4.211e-06	3.191e-06
1.032	6.282e-07	4.135e-06	3.132e-06
1.031	5.83e-07	4.068e-06	3.086e-06
1.03	5.472e-07	4.014e-06	3.041e-06
1.029	4.902e-07	3.945e-06	2.985e-06
1.028	4.525e-07	3.883e-06	2.946e-06
1.027	4.014e-07	3.817e-06	2.892e-06
1.026	3.519e-07	3.747e-06	2.835e-06
1.025	3.075e-07	3.693e-06	2.792e-06
1.024	2.422e-07	3.604e-06	2.724e-06
1.023	1.936e-07	3.543e-06	2.665e-06
1.022	1.778e-07	3.512e-06	2.648e-06
1.021	1.325e-07	3.446e-06	2.601e-06
1.02	9.845e-08	3.398e-06	2.563e-06
1.019	5.102e-08	3.333e-06	2.511e-06
1.018	4.468e-09	3.266e-06	2.458e-06
1.017	-2.742e-08	3.227e-06	2.427e-06
1.016	-7.239e-08	3.168e-06	2.373e-06
1.015	-1.099e-07	3.115e-06	2.335e-06
1.014	-1.468e-07	3.069e-06	2.298e-06
1.013	-1.977e-07	3.003e-06	2.242e-06
1.012	-2.326e-07	2.952e-06	2.205e-06
1.011	-2.698e-07	2.905e-06	2.164e-06
1.01	-3.092e-07	2.85e-06	2.118e-06
1.009	-3.382e-07	2.801e-06	2.089e-06
1.008	-3.833e-07	2.739e-06	2.04e-06
1.007	-4.174e-07	2.687e-06	2.003e-06
1.006	-4.544e-07	2.638e-06	1.962e-06
1.005	-5.029e-07	2.575e-06	1.908e-06
1.004	-5.274e-07	2.533e-06	1.878e-06
1.003	-5.689e-07	2.479e-06	1.839e-06
1.002	-6.081e-07	2.422e-06	1.795e-06
1.001	-6.326e-07	2.387e-06	1.765e-06
1	-6.8e-07	2.326e-06	1.714e-06
0.999	-7.185e-07	2.274e-06	1.675e-06
0.998	-7.375e-07	2.242e-06	1.652e-06
0.997	-7.815e-07	2.181e-06	1.606e-06
0.996	-8.105e-07	2.139e-06	1.573e-06
0.995	-8.444e-07	2.093e-06	1.536e-06
0.994	-8.848e-07	2.041e-06	1.49e-06
0.993	-9.134e-07	2.005e-06	1.464e-06
0.992	-9.498e-07	1.946e-06	1.419e-06
0.991	-9.816e-07	1.902e-06	1.384e-06
0.99	-1.013e-06	1.865e-06	1.352e-06
0.989	-1.053e-06	1.807e-06	1.306e-06
0.988	-1.078e-06	1.768e-06	1.28e-06
0.987	-1.121e-06	1.715e-06	1.24e-06
0.986	-1.163e-06	1.668e-06	1.201e-06
0.985	-1.182e-06	1.641e-06	1.185e-06
0.984	-1.212e-06	1.585e-06	1.141e-06
0.983	-1.22e-06	1.542e-06	1.106e-06
0.982	-1.24e-06	1.506e-06	1.078e-06
0.981	-1.281e-06	1.453e-06	1.037e-06
0.98	-1.309e-06	1.413e-06	1.006e-06
0.979	-1.337e-06	1.37e-06	9.734e-07
0.978	-1.388e-06	1.319e-06	9.342e-07
0.977	-1.412e-06	1.291e-06	9.118e-07
0.976	-1.45e-06	1.244e-06	8.718e-07
0.975	-1.47e-06	1.202e-06	8.411e-07
0.974	-1.498e-06	1.159e-06	8.096e-07
0.973	-1.535e-06	1.11e-06	7.71e-07
0.972	-1.551e-06	1.089e-06	7.525e-07
0.971	-1.579e-06	1.05e-06	7.203e-07
0.97	-1.613e-06	1.006e-06	6.886e-07
0.969	-1.63e-06	9.783e-07	6.686e-07
0.968	-1.662e-06	9.276e-07	6.262e-07
0.967	-1.693e-06	8.846e-07	5.945e-07
0.966	-1.711e-06	8.556e-07	5.721e-07
0.965	-1.745e-06	8.073e-07	5.313e-07
0.964	-1.765e-06	7.805e-07	5.096e-07
0.963	-1.794e-06	7.405e-07	4.777e-07
0.962	-1.825e-06	6.938e-07	4.411e-07
0.961	-1.847e-06	6.615e-07	4.185e-07
0.96	-1.878e-06	6.251e-07	3.876e-07
0.959	-1.898e-06	5.916e-07	3.608e-07
0.958	-1.917e-06	5.599e-07	3.375e-07
0.957	-1.953e-06	5.09e-07	2.96e-07
0.956	-1.969e-06	4.861e-07	2.765e-07
0.955	-1.999e-06	4.424e-07	2.402e-07
0.954	-2.028e-06	3.98e-07	2.083e-07
0.953	-2.043e-06	3.801e-07	1.934e-07
0.952	-2.073e-06	3.338e-07	1.589e-07
0.951	-2.099e-06	2.963e-07	1.282e-07
0.95	-2.115e-06	2.674e-07	1.049e-07
0.949	-2.152e-06	2.175e-07	6.657e-08
0.948	-2.174e-06	1.864e-07	4.187e-08
0.947	-2.193e-06	1.633e-07	1.982e-08
0.946	-2.216e-06	1.224e-07	-1.197e-08
0.945	-2.231e-06	9.855e-08	-2.515e-08
0.944	-2.259e-06	5.515e-08	-6.186e-08
0.943	-2.282e-06	2.149e-08	-8.47e-08
0.942	-2.303e-06	-8.72e-09	-1.097e-07
0.941	-2.334e-06	-5.035e-08	-1.445e-07
0.94	-2.346e-06	-7.623e-08	-1.645e-07
0.939	-2.373e-06	-1.099e-07	-1.922e-07
0.938	-2.404e-06	-1.498e-07	-2.241e-07
0.937	-2.418e-06	-1.718e-07	-2.39e-07
0.936	-2.45e-06	-2.19e-07	-2.77e-07
0.935	-2.471e-06	-2.519e-07	-3.037e-07
0.934	-2.48e-06	-2.698e-07	-3.151e-07
0.933	-2.508e-06	-3.11e-07	-3.467e-07
0.932	-2.524e-06	-3.355e-07	-3.668e-07
0.931	-2.544e-06	-3.678e-07	-3.953e-07
0.93	-2.575e-06	-4.048e-07	-4.26e-07
0.929	-2.589e-06	-4.298e-07	-4.498e-07
0.928	-2.616e-06	-4.688e-07	-4.769e-07
0.927	-2.637e-06	-5.037e-07	-5.005e-07
0.926	-2.652e-06	-5.285e-07	-5.211e-07
0.925	-2.683e-06	-5.694e-07	-5.588e-07
0.924	-2.694e-06	-5.932e-07	-5.703e-07
0.923	-2.722e-06	-6.291e-07	-5.999e-07
0.922	-2.752e-06	-6.685e-07	-6.284e-07
0.921	-2.763e-06	-6.934e-07	-6.502e-07
0.92	-2.782e-06	-7.146e-07	-6.756e-07
0.919	-2.795e-06	-7.383e-07	-6.92e-07
0.918	-2.805e-06	-7.682e-07	-7.109e-07
0.917	-2.83e-06	-8.081e-07	-7.469e-07
0.916	-2.846e-06	-8.341e-07	-7.654e-07
0.915	-2.866e-06	-8.631e-07	-7.879e-07
0.914	-2.894e-06	-9e-07	-8.177e-07
0.913	-2.902e-06	-9.132e-07	-8.284e-07
0.912	-2.932e-06	-9.576e-07	-8.641e-07
0.911	-2.95e-06	-9.861e-07	-8.868e-07
0.91	-2.965e-06	-1.011e-06	-9.05e-07
0.909	-2.99e-06	-1.053e-06	-9.417e-07
0.908	-2.996e-06	-1.064e-06	-9.492e-07
0.907	-3.015e-06	-1.094e-06	-9.738e-07
0.906	-3.038e-06	-1.133e-06	-1.003e-06
0.905	-3.048e-06	-1.147e-06	-1.017e-06
0.904	-3.075e-06	-1.192e-06	-1.052e-06
0.903	-3.098e-06	-1.221e-06	-1.075e-06
0.902	-3.11e-06	-1.237e-06	-1.09e-06
0.901	-3.139e-06	-1.277e-06	-1.12e-06
0.9	-3.146e-06	-1.295e-06	-1.136e-06
0.899	-3.171e-06	-1.33e-06	-1.164e-06
0.898	-3.191e-06	-1.364e-06	-1.189e-06
0.897	-3.206e-06	-1.389e-06	-1.208e-06
0.896	-3.227e-06	-1.416e-06	-1.237e-06
0.895	-3.239e-06	-1.432e-06	-1.251e-06
0.894	-3.25e-06	-1.454e-06	-1.265e-06
0.893	-3.278e-06	-1.502e-06	-1.301e-06
0.892	-3.287e-06	-1.517e-06	-1.314e-06
0.891	-3.308e-06	-1.547e-06	-1.343e-06
0.89	-3.332e-06	-1.584e-06	-1.368e-06
0.889	-3.339e-06	-1.601e-06	-1.377e-06
0.888	-3.364e-06	-1.634e-06	-1.407e-06
0.887	-3.382e-06	-1.66e-06	-1.427e-06
0.886	-3.393e-06	-1.677e-06	-1.445e-06
0.885	-3.421e-06	-1.716e-06	-1.477e-06
0.884	-3.436e-06	-1.734e-06	-1.496e-06
0.883	-3.449e-06	-1.757e-06	-1.514e-06
0.882	-3.469e-06	-1.793e-06	-1.54e-06
0.881	-3.477e-06	-1.807e-06	-1.551e-06
0.88	-3.503e-06	-1.845e-06	-1.58e-06
0.879	-3.514e-06	-1.869e-06	-1.601e-06
0.878	-3.53e-06	-1.892e-06	-1.626e-06
0.877	-3.554e-06	-1.934e-06	-1.655e-06
0.876	-3.563e-06	-1.949e-06	-1.664e-06
0.875	-3.582e-06	-1.98e-06	-1.689e-06
0.874	-3.603e-06	-2.012e-06	-1.717e-06
0.873	-3.609e-06	-2.021e-06	-1.726e-06
0.872	-3.632e-06	-2.063e-06	-1.762e-06
0.871	-3.656e-06	-2.091e-06	-1.783e-06
0.87	-3.662e-06	-2.106e-06	-1.796e-06
0.869	-3.685e-06	-2.144e-06	-1.824e-06
0.868	-3.692e-06	-2.159e-06	-1.833e-06
0.867	-3.712e-06	-2.187e-06	-1.859e-06
0.866	-3.729e-06	-2.214e-06	-1.883e-06
0.865	-3.74e-06	-2.232e-06	-1.9e-06
0.864	-3.765e-06	-2.266e-06	-1.928e-06
0.863	-3.776e-06	-2.289e-06	-1.946e-06
0.862	-3.787e-06	-2.31e-06	-1.963e-06
0.861	-3.811e-06	-2.346e-06	-1.994e-06
0.86	-3.815e-06	-2.362e-06	-2.008e-06
0.859	-3.839e-06	-2.397e-06	-2.035e-06
0.858	-3.861e-06	-2.431e-06	-2.061e-06
0.857	-3.859e-06	-2.44e-06	-2.064e-06
0.856	-3.883e-06	-2.475e-06	-2.094e-06
0.855	-3.9e-06	-2.498e-06	-2.119e-06
0.854	-3.908e-06	-2.516e-06	-2.137e-06
0.853	-3.936e-06	-2.556e-06	-2.166e-06
0.852	-3.949e-06	-2.576e-06	-2.182e-06
0.851	-3.959e-06	-2.602e-06	-2.203e-06
0.85	-3.983e-06	-2.633e-06	-2.232e-06
0.849	-3.99e-06	-2.649e-06	-2.243e-06
0.848	-4.01e-06	-2.686e-06	-2.27e-06
0.847	-4.025e-06	-2.708e-06	-2.296e-06
0.846	-4.041e-06	-2.736e-06	-2.315e-06
0.845	-4.06e-06	-2.768e-06	-2.341e-06
0.844	-4.066e-06	-2.776e-06	-2.35e-06
0.843	-4.078e-06	-2.801e-06	-2.374e-06
0.842	-4.099e-06	-2.831e-06	-2.404e-06
0.841	-4.103e-06	-2.844e-06	-2.416e-06
0.84	-4.124e-06	-2.882e-06	-2.449e-06
0.839	-4.14e-06	-2.909e-06	-2.466e-06
0.838	-4.15e-06	-2.928e-06	-2.484e-06
0.837	-4.173e-06	-2.964e-06	-2.512e-06
0.836	-4.178e-06	-2.98e-06	-2.525e-06
0.835	-4.195e-06	-3.006e-06	-2.549e-06
0.834	-4.22e-06	-3.036e-06	-2.577e-06
0.833	-4.23e-06	-3.062e-06	-2.598e-06
0.832	-4.248e-06	-3.089e-06	-2.624e-06
0.831	-4.255e-06	-3.112e-06	-2.639e-06
0.83	-4.267e-06	-3.132e-06	-2.655e-06
0.829	-4.289e-06	-3.174e-06	-2.689e-06
0.828	-4.298e-06	-3.188e-06	-2.701e-06
0.827	-4.317e-06	-3.221e-06	-2.733e-06
0.826	-4.334e-06	-3.256e-06	-2.761e-06
0.825	-4.339e-06	-3.269e-06	-2.769e-06
0.824	-4.362e-06	-3.304e-06	-2.798e-06
0.823	-4.379e-06	-3.323e-06	-2.819e-06
0.822	-4.384e-06	-3.346e-06	-2.833e-06
0.821	-4.411e-06	-3.389e-06	-2.869e-06
0.82	-4.421e-06	-3.413e-06	-2.887e-06
0.819	-4.481e-06	-3.495e-06	-2.957e-06
0.818	-4.504e-06	-3.526e-06	-2.986e-06
0.817	-4.472e-06	-3.499e-06	-2.964e-06
0.816	-4.486e-06	-3.522e-06	-2.984e-06
0.815	-4.491e-06	-3.546e-06	-3e-06
0.814	-4.499e-06	-3.569e-06	-3.018e-06
0.813	-4.526e-06	-3.604e-06	-3.051e-06
0.812	-4.53e-06	-3.619e-06	-3.064e-06
0.811	-4.544e-06	-3.645e-06	-3.088e-06
0.81	-4.561e-06	-3.679e-06	-3.116e-06
0.809	-4.566e-06	-3.699e-06	-3.131e-06
0.808	-4.59e-06	-3.739e-06	-3.168e-06
0.807	-4.607e-06	-3.761e-06	-3.193e-06
0.806	-4.607e-06	-3.778e-06	-3.205e-06
0.805	-4.632e-06	-3.814e-06	-3.234e-06
0.804	-4.638e-06	-3.832e-06	-3.249e-06
0.803	-4.65e-06	-3.86e-06	-3.276e-06
0.802	-4.669e-06	-3.898e-06	-3.306e-06
0.801	-4.676e-06	-3.918e-06	-3.324e-06
0.8	-4.701e-06	-3.955e-06	-3.355e-06
0.799	-4.713e-06	-3.983e-06	-3.379e-06
0.798	-4.722e-06	-4.002e-06	-3.398e-06
0.797	-4.747e-06	-4.041e-06	-3.432e-06
0.796	-4.749e-06	-4.058e-06	-3.449e-06
0.795	-4.77e-06	-4.094e-06	-3.48e-06
0.794	-4.79e-06	-4.13e-06	-3.509e-06
0.793	-4.784e-06	-4.135e-06	-3.518e-06
0.792	-4.807e-06	-4.172e-06	-3.55e-06
0.791	-4.82e-06	-4.198e-06	-3.571e-06
0.79	-4.827e-06	-4.22e-06	-3.588e-06
0.789	-4.852e-06	-4.261e-06	-3.625e-06
0.788	-4.86e-06	-4.288e-06	-3.65e-06
0.787	-4.873e-06	-4.316e-06	-3.676e-06
0.786	-4.893e-06	-4.349e-06	-3.705e-06
0.785	-4.893e-06	-4.366e-06	-3.719e-06
0.784	-4.914e-06	-4.406e-06	-3.753e-06
0.783	-4.927e-06	-4.432e-06	-3.778e-06
0.782	-4.942e-06	-4.46e-06	-3.803e-06
0.781	-4.962e-06	-4.498e-06	-3.836e-06
0.78	-4.958e-06	-4.512e-06	-3.848e-06
0.779	-4.976e-06	-4.544e-06	-3.876e-06
0.778	-4.995e-06	-4.586e-06	-3.912e-06
0.777	-4.998e-06	-4.597e-06	-3.926e-06
0.776	-5.024e-06	-4.64e-06	-3.962e-06
0.775	-5.042e-06	-4.669e-06	-3.99e-06
0.774	-5.046e-06	-4.692e-06	-4.009e-06
0.773	-5.07e-06	-4.733e-06	-4.046e-06
0.772	-5.074e-06	-4.751e-06	-4.061e-06
0.771	-5.089e-06	-4.786e-06	-4.091e-06
0.77	-5.11e-06	-4.824e-06	-4.123e-06
0.769	-5.119e-06	-4.846e-06	-4.146e-06
0.768	-5.135e-06	-4.881e-06	-4.174e-06
0.767	-5.146e-06	-4.901e-06	-4.196e-06
0.766	-5.152e-06	-4.921e-06	-4.217e-06
0.765	-5.173e-06	-4.964e-06	-4.255e-06
0.764	-5.177e-06	-4.982e-06	-4.271e-06
0.763	-5.197e-06	-5.02e-06	-4.302e-06
0.762	-5.212e-06	-5.057e-06	-4.334e-06
0.761	-5.215e-06	-5.069e-06	-4.354e-06
0.76	-5.236e-06	-5.113e-06	-4.384e-06
0.759	-5.245e-06	-5.141e-06	-4.411e-06
0.758	-5.254e-06	-5.166e-06	-4.434e-06
0.757	-5.279e-06	-5.207e-06	-4.471e-06
0.756	-5.291e-06	-5.229e-06	-4.491e-06
0.755	-5.299e-06	-5.249e-06	-4.516e-06
0.754	-5.313e-06	-5.285e-06	-4.547e-06
0.753	-5.318e-06	-5.304e-06	-4.562e-06
0.752	-5.342e-06	-5.342e-06	-4.601e-06
0.751	-5.35e-06	-5.369e-06	-4.626e-06
0.75	-5.361e-06	-5.394e-06	-4.646e-06
0.749	-5.383e-06	-5.43e-06	-4.68e-06
0.748	-5.388e-06	-5.45e-06	-4.705e-06
0.747	-5.403e-06	-5.479e-06	-4.731e-06
0.746	-5.423e-06	-5.51e-06	-4.764e-06
0.745	-5.423e-06	-5.528e-06	-4.781e-06
0.744	-5.448e-06	-5.571e-06	-4.818e-06
0.743	-5.458e-06	-5.598e-06	-4.846e-06
0.742	-5.457e-06	-5.611e-06	-4.854e-06
0.741	-5.481e-06	-5.648e-06	-4.888e-06
0.74	-5.484e-06	-5.668e-06	-4.905e-06
0.739	-5.5e-06	-5.694e-06	-4.937e-06
0.738	-5.519e-06	-5.727e-06	-4.971e-06
0.737	-5.527e-06	-5.742e-06	-4.988e-06
0.736	-5.548e-06	-5.778e-06	-5.019e-06
0.735	-5.555e-06	-5.801e-06	-5.042e-06
0.734	-5.561e-06	-5.825e-06	-5.063e-06
0.733	-5.583e-06	-5.862e-06	-5.098e-06
0.732	-5.592e-06	-5.875e-06	-5.117e-06
0.731	-5.612e-06	-5.909e-06	-5.148e-06
0.73	-5.632e-06	-5.94e-06	-5.18e-06
0.729	-5.623e-06	-5.944e-06	-5.182e-06
0.728	-5.647e-06	-5.979e-06	-5.211e-06
0.727	-5.66e-06	-6e-06	-5.239e-06
0.726	-5.666e-06	-6.02e-06	-5.259e-06
0.725	-5.689e-06	-6.059e-06	-5.294e-06
0.724	-5.698e-06	-6.073e-06	-5.309e-06
0.723	-5.715e-06	-6.098e-06	-5.338e-06
0.722	-5.731e-06	-6.127e-06	-5.365e-06
0.721	-5.73e-06	-6.137e-06	-5.377e-06
0.72	-5.753e-06	-6.174e-06	-5.408e-06
0.719	-5.761e-06	-6.198e-06	-5.427e-06
0.718	-5.775e-06	-6.22e-06	-5.45e-06
0.717	-5.797e-06	-6.253e-06	-5.48e-06
0.716	-5.807e-06	-6.263e-06	-5.5e-06
0.715	-5.81e-06	-6.279e-06	-5.515e-06
0.714	-5.828e-06	-6.302e-06	-5.539e-06
0.713	-5.829e-06	-6.315e-06	-5.546e-06
0.712	-5.85e-06	-6.348e-06	-5.579e-06
0.711	-5.863e-06	-6.365e-06	-5.598e-06
0.71	-5.875e-06	-6.379e-06	-5.615e-06
0.709	-5.891e-06	-6.414e-06	-5.645e-06
0.708	-5.899e-06	-6.428e-06	-5.655e-06
0.707	-5.916e-06	-6.449e-06	-5.68e-06
0.706	-5.932e-06	-6.47e-06	-5.702e-06
0.705	-5.936e-06	-6.485e-06	-5.717e-06
0.704	-5.954e-06	-6.511e-06	-5.742e-06
0.703	-5.956e-06	-6.525e-06	-5.756e-06
0.702	-5.966e-06	-6.54e-06	-5.771e-06
0.701	-5.99e-06	-6.569e-06	-5.798e-06
0.7	-5.993e-06	-6.576e-06	-5.806e-06
0.699	-6.012e-06	-6.604e-06	-5.83e-06
0.698	-6.03e-06	-6.633e-06	-5.857e-06
0.697	-6.029e-06	-6.637e-06	-5.862e-06
0.696	-6.053e-06	-6.666e-06	-5.888e-06
0.695	-6.065e-06	-6.68e-06	-5.909e-06
0.694	-6.072e-06	-6.694e-06	-5.921e-06
0.693	-6.096e-06	-6.725e-06	-5.95e-06
0.692	-6.107e-06	-6.74e-06	-5.962e-06
0.691	-6.113e-06	-6.752e-06	-5.973e-06
0.69	-6.124e-06	-6.774e-06	-5.989e-06
0.689	-6.126e-06	-6.773e-06	-5.993e-06
0.688	-6.149e-06	-6.8e-06	-6.024e-06
0.687	-6.16e-06	-6.818e-06	-6.034e-06
0.686	-6.169e-06	-6.836e-06	-6.053e-06
0.685	-6.194e-06	-6.859e-06	-6.077e-06
0.684	-6.198e-06	-6.866e-06	-6.085e-06
0.683	-6.214e-06	-6.885e-06	-6.105e-06
0.682	-6.23e-06	-6.91e-06	-6.127e-06
0.681	-6.229e-06	-6.914e-06	-6.131e-06
0.68	-6.254e-06	-6.946e-06	-6.16e-06
0.679	-6.267e-06	-6.965e-06	-6.175e-06
0.678	-6.267e-06	-6.966e-06	-6.178e-06
0.677	-6.289e-06	-6.989e-06	-6.203e-06
0.676	-6.292e-06	-6.998e-06	-6.21e-06
0.675	-6.308e-06	-7.022e-06	-6.225e-06
0.674	-6.327e-06	-7.044e-06	-6.248e-06
0.673	-6.333e-06	-7.053e-06	-6.256e-06
0.672	-6.35e-06	-7.077e-06	-6.279e-06
0.671	-6.365e-06	-7.096e-06	-6.288e-06
0.67	-6.371e-06	-7.103e-06	-6.3e-06
0.669	-6.392e-06	-7.132e-06	-6.322e-06
0.668	-6.4e-06	-7.135e-06	-6.328e-06
0.667	-6.419e-06	-7.16e-06	-6.352e-06
0.666	-6.439e-06	-7.183e-06	-6.373e-06
0.665	-6.432e-06	-7.177e-06	-6.368e-06
0.664	-6.449e-06	-7.205e-06	-6.391e-06
0.663	-6.459e-06	-7.214e-06	-6.403e-06
0.662	-6.466e-06	-7.218e-06	-6.41e-06
0.661	-6.492e-06	-7.251e-06	-6.435e-06
0.66	-6.497e-06	-7.262e-06	-6.446e-06
0.659	-6.511e-06	-7.28e-06	-6.458e-06
0.658	-6.528e-06	-7.302e-06	-6.478e-06
0.657	-6.531e-06	-7.302e-06	-6.481e-06
0.656	-6.55e-06	-7.325e-06	-6.501e-06
0.655	-6.558e-06	-7.341e-06	-6.513e-06
0.654	-6.571e-06	-7.357e-06	-6.528e-06
0.653	-6.592e-06	-7.377e-06	-6.548e-06
0.652	-6.589e-06	-7.377e-06	-6.544e-06
0.651	-6.603e-06	-7.396e-06	-6.557e-06
0.65	-6.621e-06	-7.42e-06	-6.578e-06
0.649	-6.625e-06	-7.416e-06	-6.585e-06
0.648	-6.65e-06	-7.446e-06	-6.606e-06
0.647	-6.664e-06	-7.469e-06	-6.621e-06
0.646	-6.666e-06	-7.47e-06	-6.63e-06
0.645	-6.688e-06	-7.497e-06	-6.651e-06
0.644	-6.693e-06	-7.505e-06	-6.658e-06
0.643	-6.708e-06	-7.519e-06	-6.67e-06
0.642	-6.726e-06	-7.539e-06	-6.688e-06
0.641	-6.736e-06	-7.552e-06	-6.698e-06
0.64	-6.752e-06	-7.572e-06	-6.717e-06
0.639	-6.757e-06	-7.575e-06	-6.721e-06
0.638	-6.76e-06	-7.585e-06	-6.726e-06
0.637	-6.78e-06	-7.608e-06	-6.75e-06
0.636	-6.787e-06	-7.614e-06	-6.754e-06
0.635	-6.802e-06	-7.638e-06	-6.774e-06
0.634	-6.824e-06	-7.659e-06	-6.789e-06
0.633	-6.825e-06	-7.66e-06	-6.79e-06
0.632	-6.843e-06	-7.683e-06	-6.813e-06
0.631	-6.858e-06	-7.693e-06	-6.823e-06
0.63	-6.863e-06	-7.71e-06	-6.83e-06
0.629	-6.886e-06	-7.733e-06	-6.856e-06
0.628	-6.893e-06	-7.744e-06	-6.863e-06
0.627	-6.899e-06	-7.751e-06	-6.87e-06
0.626	-6.92e-06	-7.768e-06	-6.887e-06
0.625	-6.922e-06	-7.774e-06	-6.889e-06
0.624	-6.945e-06	-7.8e-06	-6.911e-06
0.623	-6.952e-06	-7.811e-06	-6.922e-06
0.622	-6.967e-06	-7.825e-06	-6.936e-06
0.621	-6.986e-06	-7.849e-06	-6.96e-06
0.62	-6.989e-06	-7.85e-06	-6.958e-06
0.619	-7.005e-06	-7.87e-06	-6.978e-06
0.618	-7.027e-06	-7.887e-06	-6.996e-06
0.617	-7.027e-06	-7.893e-06	-6.997e-06
0.616	-7.051e-06	-7.919e-06	-7.019e-06
0.615	-7.069e-06	-7.933e-06	-7.038e-06
0.614	-7.099e-06	-7.973e-06	-7.069e-06
0.613	-7.114e-06	-7.989e-06	-7.081e-06
0.612	-7.103e-06	-7.97e-06	-7.071e-06
0.611	-7.11e-06	-7.984e-06	-7.079e-06
0.61	-7.123e-06	-8.004e-06	-7.095e-06
0.609	-7.131e-06	-8.006e-06	-7.104e-06
0.608	-7.152e-06	-8.029e-06	-7.124e-06
0.607	-7.162e-06	-8.042e-06	-7.132e-06
0.606	-7.167e-06	-8.047e-06	-7.138e-06
0.605	-7.19e-06	-8.075e-06	-7.163e-06
0.604	-7.197e-06	-8.079e-06	-7.166e-06
0.603	-7.212e-06	-8.101e-06	-7.185e-06
0.602	-7.23e-06	-8.119e-06	-7.205e-06
0.601	-7.228e-06	-8.113e-06	-7.198e-06
0.6	-7.247e-06	-8.139e-06	-7.22e-06
0.599	-7.257e-06	-8.153e-06	-7.233e-06
0.598	-7.268e-06	-8.16e-06	-7.238e-06
0.597	-7.29e-06	-8.186e-06	-7.263e-06
0.596	-7.298e-06	-8.193e-06	-7.267e-06
0.595	-7.315e-06	-8.206e-06	-7.284e-06
0.594	-7.331e-06	-8.229e-06	-7.299e-06
0.593	-7.336e-06	-8.228e-06	-7.306e-06
0.592	-7.356e-06	-8.253e-06	-7.328e-06
0.591	-7.369e-06	-8.259e-06	-7.34e-06
0.59	-7.381e-06	-8.277e-06	-7.353e-06
0.589	-7.401e-06	-8.302e-06	-7.371e-06
0.588	-7.397e-06	-8.296e-06	-7.37e-06
0.587	-7.412e-06	-8.315e-06	-7.383e-06
0.586	-7.429e-06	-8.339e-06	-7.396e-06
0.585	-7.435e-06	-8.34e-06	-7.402e-06
0.584	-7.459e-06	-8.366e-06	-7.427e-06
0.583	-7.469e-06	-8.377e-06	-7.441e-06
0.582	-7.477e-06	-8.384e-06	-7.448e-06
0.581	-7.5e-06	-8.411e-06	-7.471e-06
0.58	-7.499e-06	-8.419e-06	-7.474e-06
0.579	-7.52e-06	-8.433e-06	-7.49e-06
0.578	-7.538e-06	-8.456e-06	-7.508e-06
0.577	-7.551e-06	-8.465e-06	-7.519e-06
0.576	-7.563e-06	-8.483e-06	-7.536e-06
0.575	-7.568e-06	-8.492e-06	-7.545e-06
0.574	-7.577e-06	-8.493e-06	-7.549e-06
0.573	-7.603e-06	-8.523e-06	-7.573e-06
0.572	-7.61e-06	-8.529e-06	-7.581e-06
0.571	-7.628e-06	-8.551e-06	-7.596e-06
0.57	-7.649e-06	-8.578e-06	-7.617e-06
0.569	-7.65e-06	-8.576e-06	-7.619e-06
0.568	-7.672e-06	-8.604e-06	-7.642e-06
0.567	-7.679e-06	-8.614e-06	-7.653e-06
0.566	-7.689e-06	-8.617e-06	-7.662e-06
0.565	-7.715e-06	-8.649e-06	-7.685e-06
0.564	-7.724e-06	-8.655e-06	-7.695e-06
0.563	-7.736e-06	-8.669e-06	-7.706e-06
0.562	-7.751e-06	-8.687e-06	-7.72e-06
0.561	-7.749e-06	-8.68e-06	-7.719e-06
0.56	-7.77e-06	-8.708e-06	-7.741e-06
0.559	-7.783e-06	-8.718e-06	-7.756e-06
0.558	-7.795e-06	-8.733e-06	-7.762e-06
0.557	-7.819e-06	-8.766e-06	-7.793e-06
0.556	-7.823e-06	-8.763e-06	-7.793e-06
0.555	-7.837e-06	-8.776e-06	-7.807e-06
0.554	-7.851e-06	-8.806e-06	-7.826e-06
0.553	-7.854e-06	-8.808e-06	-7.832e-06
0.552	-7.883e-06	-8.834e-06	-7.855e-06
0.551	-7.898e-06	-8.851e-06	-7.868e-06
0.55	-7.898e-06	-8.846e-06	-7.867e-06
0.549	-7.921e-06	-8.873e-06	-7.893e-06
0.548	-7.923e-06	-8.876e-06	-7.894e-06
0.547	-7.94e-06	-8.891e-06	-7.912e-06
0.546	-7.961e-06	-8.912e-06	-7.935e-06
0.545	-7.967e-06	-8.921e-06	-7.941e-06
0.544	-7.991e-06	-8.945e-06	-7.96e-06
0.543	-8.001e-06	-8.955e-06	-7.972e-06
0.542	-8.012e-06	-8.963e-06	-7.98e-06
0.541	-8.033e-06	-8.991e-06	-8.005e-06
0.54	-8.039e-06	-8.998e-06	-8.012e-06
0.539	-8.06e-06	-9.024e-06	-8.029e-06
0.538	-8.082e-06	-9.044e-06	-8.049e-06
0.537	-8.078e-06	-9.033e-06	-8.039e-06
0.536	-8.097e-06	-9.06e-06	-8.065e-06
0.535	-8.107e-06	-9.07e-06	-8.078e-06
0.534	-8.113e-06	-9.081e-06	-8.091e-06
0.533	-8.138e-06	-9.109e-06	-8.113e-06
0.532	-8.145e-06	-9.117e-06	-8.121e-06
0.531	-8.165e-06	-9.135e-06	-8.137e-06
0.53	-8.184e-06	-9.149e-06	-8.153e-06
0.529	-8.186e-06	-9.151e-06	-8.153e-06
0.528	-8.207e-06	-9.178e-06	-8.181e-06
0.527	-8.218e-06	-9.186e-06	-8.194e-06
0.526	-8.234e-06	-9.199e-06	-8.206e-06
0.525	-8.254e-06	-9.23e-06	-8.226e-06
0.524	-8.251e-06	-9.222e-06	-8.223e-06
0.523	-8.278e-06	-9.246e-06	-8.242e-06
0.522	-8.294e-06	-9.267e-06	-8.266e-06
0.521	-8.297e-06	-9.265e-06	-8.266e-06
0.52	-8.326e-06	-9.295e-06	-8.292e-06
0.519	-8.339e-06	-9.309e-06	-8.308e-06
0.518	-8.344e-06	-9.321e-06	-8.316e-06
0.517	-8.368e-06	-9.346e-06	-8.338e-06
0.516	-8.375e-06	-9.351e-06	-8.346e-06
0.515	-8.392e-06	-9.368e-06	-8.366e-06
0.514	-8.408e-06	-9.391e-06	-8.384e-06
0.513	-8.421e-06	-9.399e-06	-8.394e-06
0.512	-8.445e-06	-9.426e-06	-8.419e-06
0.511	-8.457e-06	-9.442e-06	-8.432e-06
0.51	-8.455e-06	-9.434e-06	-8.43e-06
0.509	-8.479e-06	-9.459e-06	-8.448e-06
0.508	-8.48e-06	-9.456e-06	-8.454e-06
0.507	-8.503e-06	-9.479e-06	-8.471e-06
0.506	-8.525e-06	-9.5e-06	-8.493e-06
0.505	-8.526e-06	-9.5e-06	-8.494e-06
0.504	-8.547e-06	-9.527e-06	-8.521e-06
0.503	-8.56e-06	-9.542e-06	-8.53e-06
0.502	-8.573e-06	-9.548e-06	-8.54e-06
0.501	-8.597e-06	-9.575e-06	-8.565e-06
0.5	-8.602e-06	-9.585e-06	-8.58e-06
0.499	-8.614e-06	-9.6e-06	-8.591e-06
0.498	-8.634e-06	-9.616e-06	-8.603e-06
0.497	-8.639e-06	-9.619e-06	-8.608e-06
0.496	-8.662e-06	-9.641e-06	-8.634e-06
0.495	-8.675e-06	-9.655e-06	-8.645e-06
0.494	-8.687e-06	-9.67e-06	-8.665e-06
0.493	-8.714e-06	-9.698e-06	-8.683e-06
0.492	-8.711e-06	-9.699e-06	-8.687e-06
0.491	-8.735e-06	-9.719e-06	-8.708e-06
0.49	-8.755e-06	-9.738e-06	-8.728e-06
0.489	-8.759e-06	-9.741e-06	-8.73e-06
0.488	-8.79e-06	-9.772e-06	-8.758e-06
0.487	-8.803e-06	-9.783e-06	-8.776e-06
0.486	-8.802e-06	-9.786e-06	-8.775e-06
0.485	-8.83e-06	-9.814e-06	-8.799e-06
0.484	-8.834e-06	-9.813e-06	-8.801e-06
0.483	-8.856e-06	-9.835e-06	-8.826e-06
0.482	-8.873e-06	-9.855e-06	-8.847e-06
0.481	-8.883e-06	-9.861e-06	-8.856e-06
0.48	-8.905e-06	-9.889e-06	-8.875e-06
0.479	-8.916e-06	-9.901e-06	-8.891e-06
0.478	-8.924e-06	-9.908e-06	-8.905e-06
0.477	-8.949e-06	-9.935e-06	-8.925e-06
0.476	-8.956e-06	-9.939e-06	-8.927e-06
0.475	-8.979e-06	-9.964e-06	-8.948e-06
0.474	-9.002e-06	-9.985e-06	-8.974e-06
0.473	-8.997e-06	-9.977e-06	-8.972e-06
0.472	-9.025e-06	-9.999e-06	-8.995e-06
0.471	-9.042e-06	-1.002e-05	-9.01e-06
0.47	-9.049e-06	-1.003e-05	-9.016e-06
0.469	-9.08e-06	-1.006e-05	-9.045e-06
0.468	-9.085e-06	-1.007e-05	-9.059e-06
0.467	-9.103e-06	-1.008e-05	-9.08e-06
0.466	-9.121e-06	-1.01e-05	-9.095e-06
0.465	-9.131e-06	-1.01e-05	-9.105e-06
0.464	-9.154e-06	-1.013e-05	-9.129e-06
0.463	-9.168e-06	-1.015e-05	-9.142e-06
0.462	-9.181e-06	-1.016e-05	-9.16e-06
0.461	-9.203e-06	-1.018e-05	-9.182e-06
0.46	-9.206e-06	-1.018e-05	-9.179e-06
0.459	-9.219e-06	-1.02e-05	-9.195e-06
0.458	-9.236e-06	-1.022e-05	-9.214e-06
0.457	-9.248e-06	-1.022e-05	-9.22e-06
0.456	-9.277e-06	-1.025e-05	-9.246e-06
0.455	-9.288e-06	-1.026e-05	-9.259e-06
0.454	-9.298e-06	-1.027e-05	-9.271e-06
0.453	-9.321e-06	-1.03e-05	-9.3e-06
0.452	-9.331e-06	-1.03e-05	-9.302e-06
0.451	-9.355e-06	-1.032e-05	-9.327e-06
0.45	-9.372e-06	-1.034e-05	-9.348e-06
0.449	-9.385e-06	-1.035e-05	-9.358e-06
0.448	-9.402e-06	-1.038e-05	-9.379e-06
0.447	-9.413e-06	-1.038e-05	-9.385e-06
0.446	-9.424e-06	-1.039e-05	-9.399e-06
0.445	-9.45e-06	-1.042e-05	-9.427e-06
0.444	-9.455e-06	-1.042e-05	-9.432e-06
0.443	-9.479e-06	-1.045e-05	-9.457e-06
0.442	-9.503e-06	-1.047e-05	-9.476e-06
0.441	-9.507e-06	-1.047e-05	-9.479e-06
0.44	-9.53e-06	-1.05e-05	-9.507e-06
0.439	-9.545e-06	-1.051e-05	-9.525e-06
0.438	-9.56e-06	-1.052e-05	-9.534e-06
0.437	-9.587e-06	-1.055e-05	-9.564e-06
0.436	-9.601e-06	-1.057e-05	-9.575e-06
0.435	-9.612e-06	-1.057e-05	-9.587e-06
0.434	-9.63e-06	-1.059e-05	-9.603e-06
0.433	-9.636e-06	-1.059e-05	-9.612e-06
0.432	-9.662e-06	-1.062e-05	-9.639e-06
0.431	-9.675e-06	-1.064e-05	-9.65e-06
0.43	-9.694e-06	-1.065e-05	-9.664e-06
0.429	-9.72e-06	-1.068e-05	-9.694e-06
0.428	-9.724e-06	-1.068e-05	-9.698e-06
0.427	-9.743e-06	-1.07e-05	-9.719e-06
0.426	-9.766e-06	-1.072e-05	-9.742e-06
0.425	-9.773e-06	-1.072e-05	-9.746e-06
0.424	-9.804e-06	-1.076e-05	-9.777e-06
0.423	-9.824e-06	-1.077e-05	-9.8e-06
0.422	-9.825e-06	-1.077e-05	-9.803e-06
0.421	-9.848e-06	-1.08e-05	-9.827e-06
0.42	-9.854e-06	-1.08e-05	-9.834e-06
0.419	-9.884e-06	-1.082e-05	-9.858e-06
0.418	-9.905e-06	-1.084e-05	-9.881e-06
0.417	-9.919e-06	-1.085e-05	-9.891e-06
0.416	-9.941e-06	-1.088e-05	-9.92e-06
0.415	-9.955e-06	-1.089e-05	-9.932e-06
0.414	-9.97e-06	-1.09e-05	-9.948e-06
0.413	-9.995e-06	-1.093e-05	-9.973e-06
0.412	-1e-05	-1.094e-05	-9.979e-06
0.411	-1.003e-05	-1.097e-05	-1e-05
0.41	-1.006e-05	-1.1e-05	-1.004e-05
0.409	-1.013e-05	-1.107e-05	-1.011e-05
0.408	-1.013e-05	-1.106e-05	-1.011e-05
0.407	-1.012e-05	-1.105e-05	-1.009e-05
0.406	-1.012e-05	-1.105e-05	-1.009e-05
0.405	-1.014e-05	-1.107e-05	-1.012e-05
0.404	-1.015e-05	-1.108e-05	-1.013e-05
0.403	-1.017e-05	-1.11e-05	-1.014e-05
0.402	-1.019e-05	-1.111e-05	-1.017e-05
[truncated: 407 more rows]
